# Supplementary material for: circCsnk1g3- and circAnkib1-regulated interferon responses in sarcoma promote tumorigenesis by shaping the immune microenvironment
Source: Nat Commun. 2022 Nov 25;13:7243. doi: 10.1038/s41467-022-34872-8 (PMC9700836; doi:10.1038/s41467-022-34872-8)
Supplement: Supplementary file 3 — Supplementary Data 1 [file 41467_2022_34872_MOESM3_ESM.xlsx]

## Sheet: HUMAN circRNAs
junction	numReads_T1	junction_cdf.x_T1	numReads_T3b	junction_cdf.x_T3b	numReads_T3	junction_cdf.x_T3	numReads_T5	junction_cdf.x_T5	numReads_T4	junction_cdf.x_T4	numReads_T1b	junction_cdf.x_T1b	numReads_T2	junction_cdf.x_T2	numReads_T2b	junction_cdf.x_T2b	chrom	gene1	gene2	junction_type	pos1	pos2	strand
chr10|ABCC2:101606884|ABCC2:101591367|rev|+	0	0	0	0	0	0	0	0	0	0	0	0	0	0	0	0	chr10	ABCC2	ABCC2	rev	101606884	101591367	+
chr10|ABI1:27054146|ABI1:27059274|rev|-	0	0	0	0	0	0	0	0	0	0	0	0	0	0	0	0	chr10	ABI1	ABI1	rev	27054146	27059274	-
chr10|ABI1:27054146|ABI1:27112234|rev|-	0	0	0	0	0	0	0	0	0	0	1	0.423	0	0	0	0	chr10	ABI1	ABI1	rev	27054146	27112234	-
chr10|ABI1:27057780|ABI1:27112234|rev|-	0	0	0	0	0	0	1	0.03	0	0	0	0	0	0	0	0	chr10	ABI1	ABI1	rev	27057780	27112234	-
chr10|ACADSB:124810702|DMBT1:124320180|rev|+	0	0	0	0	0	0	0	0	0	0	0	0	0	0	0	0	chr10	ACADSB	DMBT1	rev	124810702	124320180	+
chr10|ACADSB:124810702|FLJ46361:124516912|rev|+	0	0	0	0	0	0	0	0	0	0	0	0	0	0	0	0	chr10	ACADSB	FLJ46361	rev	124810702	124516912	+
chr10|ACADSB:124810702|FLJ46361:124539573|rev|+	0	0	0	0	0	0	0	0	0	0	0	0	0	0	0	0	chr10	ACADSB	FLJ46361	rev	124810702	124539573	+
chr10|ACADSB:124810702|FLJ46361:124554784|rev|+	0	0	1	0.049	1	0.025	0	0	0	0	0	0	0	0	0	0	chr10	ACADSB	FLJ46361	rev	124810702	124554784	+
chr10|ADAM12:127753374|ADAM12:127798409|rev|-	0	0	0	0	0	0	1	0.766	0	0	0	0	0	0	0	0	chr10	ADAM12	ADAM12	rev	127753374	127798409	-
chr10|ADAM8:135081432|TUBGCP2:135113107|rev|-	0	0	0	0	0	0	0	0	0	0	0	0	0	0	1	0.012	chr10	ADAM8	TUBGCP2	rev	135081432	135113107	-
chr10|ADAM8:135083863|TUBGCP2:135097506|rev|-	0	0	0	0	0	0	0	0	0	0	0	0	0	0	0	0	chr10	ADAM8	TUBGCP2	rev	135083863	135097506	-
chr10|ADARB2-AS1:1569094|WDR37:1175152|rev|+	0	0	0	0	0	0	0	0	0	0	0	0	0	0	0	0	chr10	ADARB2-AS1	WDR37	rev	1569094	1175152	+
chr10|ADD3:111860606|RNU6-53:110930439|rev|+	0	0	0	0	0	0	0	0	0	0	1	0.489	0	0	1	0.399	chr10	ADD3	RNU6-53	rev	111860606	110930439	+
chr10|ADD3:111879322|ADD3:111860382|rev|+	0	0	0	0	0	0	0	0	0	0	0	0	0	0	0	0	chr10	ADD3	ADD3	rev	111879322	111860382	+
chr10|ADD3:111882050|RNU6-53:110930439|rev|+	0	0	0	0	0	0	0	0	1	0.102	0	0	0	0	0	0	chr10	ADD3	RNU6-53	rev	111882050	110930439	+
chr10|ADD3:111884032|ADD3:111860382|rev|+	0	0	0	0	0	0	0	0	0	0	1	0.534	0	0	0	0	chr10	ADD3	ADD3	rev	111884032	111860382	+
chr10|ADD3:111884032|RNU6-53:110930439|rev|+	0	0	0	0	0	0	0	0	1	0.063	0	0	0	0	0	0	chr10	ADD3	RNU6-53	rev	111884032	110930439	+
chr10|ADD3:111886261|ADD3:111878344|rev|+	0	0	0	0	0	0	0	0	0	0	2	0.193	0	0	0	0	chr10	ADD3	ADD3	rev	111886261	111878344	+
chr10|ADK:76158337|ADK:76074424|rev|+	0	0	1	0.51	0	0	0	0	0	0	0	0	0	0	0	0	chr10	ADK	ADK	rev	76158337	76074424	+
chr10|ADK:76158337|ADK:76153898|rev|+	0	0	0	0	0	0	0	0	0	0	0	0	0	0	0	0	chr10	ADK	ADK	rev	76158337	76153898	+
chr10|AFAP1L2:116073629|ABLIM1:116444414|rev|-	0	0	0	0	0	0	0	0	0	0	0	0	0	0	1	0.014	chr10	AFAP1L2	ABLIM1	rev	116073629	116444414	-
chr10|AKR1C4:5246456|AKR1E2:4877866|rev|+	0	0	0	0	0	0	0	0	0	0	0	0	0	0	0	0	chr10	AKR1C4	AKR1E2	rev	5246456	4877866	+
chr10|AKR1E2:4878001|AKR1E2:4872866|rev|+	1	0.199	0	0	0	0	0	0	0	0	0	0	0	0	0	0	chr10	AKR1E2	AKR1E2	rev	4878001	4872866	+
chr10|AKR1E2:4879773|AKR1E2:4872866|rev|+	0	0	0	0	0	0	0	0	0	0	0	0	0	0	0	0	chr10	AKR1E2	AKR1E2	rev	4879773	4872866	+
chr10|AKR1E2:4889491|AKR1E2:4872866|rev|+	0	0	0	0	0	0	0	0	0	0	2	0.237	0	0	0	0	chr10	AKR1E2	AKR1E2	rev	4889491	4872866	+
chr10|ANAPC16:73990198|ANAPC16:73983645|rev|+	0	0	0	0	2	0.203	0	0	0	0	0	0	0	0	0	0	chr10	ANAPC16	ANAPC16	rev	73990198	73983645	+
chr10|ANKRD22:90583036|ACTA2:90695123|rev|-	0	0	0	0	1	0.114	0	0	0	0	0	0	0	0	0	0	chr10	ANKRD22	ACTA2	rev	90583036	90695123	-
chr10|ANKRD26:27306430|ANKRD26:27306721|dup|-	0	0	0	0	0	0	0	0	0	0	1	0.944	0	0	0	0	chr10	ANKRD26	ANKRD26	dup	27306430	27306721	-
chr10|ANKRD26:27311486|ANKRD26:27337908|rev|-	0	0	0	0	0	0	0	0	0	0	0	0	0	0	0	0	chr10	ANKRD26	ANKRD26	rev	27311486	27337908	-
chr10|ANKRD26:27326114|ANKRD26:27337908|rev|-	0	0	0	0	0	0	0	0	0	0	1	0.535	0	0	0	0	chr10	ANKRD26	ANKRD26	rev	27326114	27337908	-
chr10|ANKRD30A:37476947|ANKRD30A:37442499|rev|+	0	0	0	0	0	0	0	0	0	0	0	0	0	0	2	0.38	chr10	ANKRD30A	ANKRD30A	rev	37476947	37442499	+
chr10|ANKRD30A:37508825|ANKRD30A:37507907|dup|+	0	0	0	0	0	0	0	0	0	0	0	0	0	0	0	0	chr10	ANKRD30A	ANKRD30A	dup	37508825	37507907	+
chr10|ANKRD30A:37520608|ANKRD30A:37455532|rev|+	0	0	0	0	0	0	0	0	0	0	0	0	0	0	0	0	chr10	ANKRD30A	ANKRD30A	rev	37520608	37455532	+
chr10|ANXA8L1:48265057|ANXA8L2:47756971|rev|+	0	0	0	0	0	0	0	0	0	0	0	0	0	0	0	0	chr10	ANXA8L1	ANXA8L2	rev	48265057	47756971	+
chr10|APBB1IP:26792203|APBB1IP:26789747|rev|+	0	0	0	0	0	0	0	0	0	0	0	0	0	0	1	0.047	chr10	APBB1IP	APBB1IP	rev	26792203	26789747	+
chr10|APBB1IP:26830621|APBB1IP:26800675|rev|+	0	0	0	0	0	0	0	0	0	0	1	0.584	0	0	0	0	chr10	APBB1IP	APBB1IP	rev	26830621	26800675	+
chr10|APBB1IP:26856732|MYO3A:26434374|rev|+	0	0	0	0	0	0	1	0.036	0	0	0	0	0	0	0	0	chr10	APBB1IP	MYO3A	rev	26856732	26434374	+
chr10|ARHGAP12:32109314|ARHGAP12:32128639|rev|-	0	0	0	0	0	0	0	0	0	0	0	0	0	0	0	0	chr10	ARHGAP12	ARHGAP12	rev	32109314	32128639	-
chr10|ARHGAP12:32120666|ARHGAP12:32141525|rev|-	0	0	0	0	0	0	1	0.033	0	0	0	0	0	0	0	0	chr10	ARHGAP12	ARHGAP12	rev	32120666	32141525	-
chr10|ARHGAP12:32197099|ARHGAP12:32199491|rev|-	0	0	1	0.077	0	0	0	0	1	0.063	3	0.19	1	0.076	2	0.82	chr10	ARHGAP12	ARHGAP12	rev	32197099	32199491	-
chr10|ARHGAP12:32197099|KIF5B:32317499|rev|-	0	0	0	0	1	0.041	0	0	0	0	0	0	0	0	0	0	chr10	ARHGAP12	KIF5B	rev	32197099	32317499	-
chr10|ARHGAP19-SLIT1:99016074|ARHGAP19:99024663|rev|-	0	0	0	0	0	0	0	0	0	0	1	0.178	0	0	0	0	chr10	ARHGAP19-SLIT1	ARHGAP19	rev	99016074	99024663	-
chr10|ARHGAP19:98988903|MMS19:99223770|rev|-	1	0.345	0	0	0	0	0	0	0	0	0	0	0	0	0	0	chr10	ARHGAP19	MMS19	rev	98988903	99223770	-
chr10|ARHGAP21:24880570|ARHGAP21:24896832|rev|-	0	0	0	0	0	0	0	0	0	0	0	0	0	0	0	0	chr10	ARHGAP21	ARHGAP21	rev	24880570	24896832	-
chr10|ARHGAP21:24889574|PRTFDC1:25147338|rev|-	0	0	0	0	0	0	0	0	0	0	0	0	0	0	0	0	chr10	ARHGAP21	PRTFDC1	rev	24889574	25147338	-
chr10|ARHGAP21:24908401|ARHGAP21:24910298|dup|-	0	0	0	0	0	0	0	0	0	0	0	0	1	0.454	0	0	chr10	ARHGAP21	ARHGAP21	dup	24908401	24910298	-
chr10|ARHGAP21:24908401|ARHGAP21:24924032|rev|-	0	0	0	0	0	0	0	0	1	0.174	1	0.86	0	0	0	0	chr10	ARHGAP21	ARHGAP21	rev	24908401	24924032	-
chr10|ARHGAP22:49763507|ARHGAP22:49791197|rev|-	1	0.102	0	0	0	0	0	0	0	0	0	0	0	0	0	0	chr10	ARHGAP22	ARHGAP22	rev	49763507	49791197	-
chr10|ARID5B:63760080|ARID5B:63759849|dup|+	0	0	0	0	0	0	0	0	0	0	0	0	0	0	0	0	chr10	ARID5B	ARID5B	dup	63760080	63759849	+
chr10|ASCC1:73887839|ASCC1:73892939|rev|-	0	0	0	0	0	0	0	0	0	0	0	0	0	0	0	0	chr10	ASCC1	ASCC1	rev	73887839	73892939	-
chr10|ASCC1:73921295|ECD:74899495|rev|-	0	0	0	0	0	0	0	0	0	0	0	0	0	0	0	0	chr10	ASCC1	ECD	rev	73921295	74899495	-
chr10|ASCC1:73956568|ASCC1:73973089|rev|-	0	0	0	0	0	0	0	0	0	0	0	0	0	0	1	0.19	chr10	ASCC1	ASCC1	rev	73956568	73973089	-
chr10|ATE1:123658355|ATE1:123670666|rev|-	0	0	0	0	1	0.547	0	0	0	0	0	0	0	0	0	0	chr10	ATE1	ATE1	rev	123658355	123670666	-
chr10|ATP5C1:7844817|ATP5C1:7839009|rev|+	0	0	1	0.829	4	0.992	0	0	1	0.919	6	0.592	2	0.851	7	0.859	chr10	ATP5C1	ATP5C1	rev	7844817	7839009	+
chr10|BLOC1S2:102045853|PDZD7:102783825|rev|-	1	0.014	0	0	0	0	0	0	0	0	0	0	0	0	0	0	chr10	BLOC1S2	PDZD7	rev	102045853	102783825	-
chr10|BMPR1A:88635842|BMPR1A:88598621|rev|+	0	0	0	0	0	0	1	0.971	0	0	0	0	0	0	0	0	chr10	BMPR1A	BMPR1A	rev	88635842	88598621	+
chr10|BMPR1A:88651986|BMPR1A:88598621|rev|+	0	0	0	0	0	0	0	0	0	0	0	0	0	0	0	0	chr10	BMPR1A	BMPR1A	rev	88651986	88598621	+
chr10|BMPR1A:88651986|BMPR1A:88635623|rev|+	0	0	0	0	0	0	0	0	0	0	0	0	0	0	0	0	chr10	BMPR1A	BMPR1A	rev	88651986	88635623	+
chr10|BMPR1A:88659883|BMPR1A:88598621|rev|+	0	0	0	0	0	0	0	0	0	0	0	0	0	0	0	0	chr10	BMPR1A	BMPR1A	rev	88659883	88598621	+
chr10|BMS1:43319232|BMS1:43312765|rev|+	1	0.69	0	0	0	0	0	0	0	0	0	0	0	0	0	0	chr10	BMS1	BMS1	rev	43319232	43312765	+
chr10|BMS1P5:46752800|BMS1P2:47232295|rev|-	0	0	0	0	0	0	0	0	0	0	0	0	0	0	0	0	chr10	BMS1P5	BMS1P2	rev	46752800	47232295	-
chr10|BNIP3:133786537|BNIP3:133787447|rev|-	0	0	0	0	0	0	0	0	0	0	0	0	0	0	0	0	chr10	BNIP3	BNIP3	rev	133786537	133787447	-
chr10|BTAF1:93702325|BTAF1:93699708|rev|+	0	0	0	0	0	0	0	0	0	0	0	0	0	0	0	0	chr10	BTAF1	BTAF1	rev	93702325	93699708	+
chr10|BTAF1:93716414|BTAF1:93711159|rev|+	0	0	0	0	0	0	0	0	0	0	0	0	0	0	0	0	chr10	BTAF1	BTAF1	rev	93716414	93711159	+
chr10|BTAF1:93719911|BTAF1:93713493|rev|+	2	0.966	0	0	0	0	0	0	0	0	0	0	0	0	0	0	chr10	BTAF1	BTAF1	rev	93719911	93713493	+
chr10|BTAF1:93726514|BTAF1:93711159|rev|+	0	0	0	0	0	0	1	0.228	0	0	0	0	0	0	0	0	chr10	BTAF1	BTAF1	rev	93726514	93711159	+
chr10|BTAF1:93768032|BTAF1:93751875|rev|+	0	0	0	0	1	0.681	0	0	0	0	0	0	0	0	0	0	chr10	BTAF1	BTAF1	rev	93768032	93751875	+
chr10|BTAF1:93768032|BTAF1:93754291|rev|+	0	0	1	0.361	1	0.711	0	0	1	0.722	0	0	1	0.843	0	0	chr10	BTAF1	BTAF1	rev	93768032	93754291	+
chr10|BUB3:124921929|TACC2:124009058|rev|+	0	0	0	0	0	0	1	0.012	0	0	0	0	0	0	0	0	chr10	BUB3	TACC2	rev	124921929	124009058	+
chr10|C10orf107:63520761|CDK1:62547817|rev|+	0	0	0	0	0	0	0	0	0	0	0	0	0	0	0	0	chr10	C10orf107	CDK1	rev	63520761	62547817	+
chr10|C10orf118:115895649|ABLIM1:116361720|rev|-	0	0	0	0	0	0	0	0	0	0	0	0	0	0	1	0.089	chr10	C10orf118	ABLIM1	rev	115895649	116361720	-
chr10|C10orf11:77818541|C10orf11:77795765|rev|+	0	0	0	0	0	0	0	0	0	0	0	0	0	0	0	0	chr10	C10orf11	C10orf11	rev	77818541	77795765	+
chr10|C10orf137:127429770|C10orf137:127418856|rev|+	0	0	0	0	0	0	0	0	0	0	0	0	0	0	0	0	chr10	C10orf137	C10orf137	rev	127429770	127418856	+
chr10|C10orf137:127442414|C10orf137:127431626|rev|+	0	0	0	0	0	0	1	0.558	0	0	0	0	0	0	0	0	chr10	C10orf137	C10orf137	rev	127442414	127431626	+
chr10|C10orf32-AS3MT:104632990|C10orf32-AS3MT:104632204|rev|+	0	0	0	0	0	0	0	0	0	0	0	0	0	0	0	0	chr10	C10orf32-AS3MT	C10orf32-AS3MT	rev	104632990	104632204	+
chr10|C10orf54:73521354|MICU1:74311099|rev|-	0	0	0	0	0	0	0	0	0	0	0	0	1	0.014	0	0	chr10	C10orf54	MICU1	rev	73521354	74311099	-
chr10|C10orf54:73521354|PSAP:73579379|rev|-	0	0	0	0	0	0	0	0	0	0	1	0.011	0	0	0	0	chr10	C10orf54	PSAP	rev	73521354	73579379	-
chr10|C10orf68:32873232|CCDC7:32751610|rev|+	0	0	0	0	0	0	0	0	1	0.132	0	0	0	0	0	0	chr10	C10orf68	CCDC7	rev	32873232	32751610	+
chr10|C10orf68:32873232|CCDC7:32832227|rev|+	0	0	0	0	2	0.495	0	0	0	0	0	0	0	0	0	0	chr10	C10orf68	CCDC7	rev	32873232	32832227	+
chr10|C10orf68:32873232|CCDC7:32856597|rev|+	2	0.804	0	0	0	0	0	0	0	0	0	0	1	0.355	0	0	chr10	C10orf68	CCDC7	rev	32873232	32856597	+
chr10|C10orf68:33018385|C10orf68:32974897|rev|+	0	0	0	0	0	0	0	0	0	0	0	0	0	0	0	0	chr10	C10orf68	C10orf68	rev	33018385	32974897	+
chr10|C10orf68:33113532|C10orf68:33093942|rev|+	0	0	0	0	0	0	0	0	0	0	0	0	0	0	0	0	chr10	C10orf68	C10orf68	rev	33113532	33093942	+
chr10|C10orf76:103750307|C10orf76:103793096|rev|-	0	0	0	0	0	0	0	0	0	0	1	0.365	0	0	0	0	chr10	C10orf76	C10orf76	rev	103750307	103793096	-
chr10|C10orf76:103783233|C10orf76:103785005|rev|-	0	0	0	0	2	0.575	0	0	0	0	0	0	0	0	0	0	chr10	C10orf76	C10orf76	rev	103783233	103785005	-
chr10|C10orf76:103783233|C10orf76:103793096|rev|-	0	0	0	0	0	0	0	0	0	0	0	0	0	0	0	0	chr10	C10orf76	C10orf76	rev	103783233	103793096	-
chr10|C10orf76:103784912|C10orf76:103793096|rev|-	0	0	0	0	0	0	0	0	0	0	0	0	0	0	0	0	chr10	C10orf76	C10orf76	rev	103784912	103793096	-
chr10|CACUL1:120489795|EIF3A:120817815|rev|-	0	0	0	0	0	0	1	0.046	0	0	0	0	0	0	0	0	chr10	CACUL1	EIF3A	rev	120489795	120817815	-
chr10|CAMK1D:12833232|DHTKD1:12139682|rev|+	0	0	0	0	0	0	0	0	0	0	0	0	0	0	1	0.154	chr10	CAMK1D	DHTKD1	rev	12833232	12139682	+
chr10|CAMK2G:75606982|CAMK2G:75609091|rev|-	0	0	0	0	0	0	0	0	0	0	0	0	0	0	0	0	chr10	CAMK2G	CAMK2G	rev	75606982	75609091	-
chr10|CASP7:115486193|CASP7:115457252|rev|+	0	0	0	0	0	0	0	0	1	0.85	0	0	0	0	0	0	chr10	CASP7	CASP7	rev	115486193	115457252	+
chr10|CASP7:115486193|CASP7:115480790|rev|+	0	0	0	0	0	0	0	0	0	0	0	0	0	0	0	0	chr10	CASP7	CASP7	rev	115486193	115480790	+
chr10|CCAR1:70502326|CCAR1:70497601|rev|+	0	0	0	0	0	0	0	0	0	0	0	0	0	0	0	0	chr10	CCAR1	CCAR1	rev	70502326	70497601	+
chr10|CCAR1:70509442|CCAR1:70506917|rev|+	0	0	0	0	0	0	1	0.456	0	0	0	0	0	0	0	0	chr10	CCAR1	CCAR1	rev	70509442	70506917	+
chr10|CCAR1:70509442|CCAR1:70508892|rev|+	0	0	0	0	0	0	0	0	1	0.714	0	0	0	0	0	0	chr10	CCAR1	CCAR1	rev	70509442	70508892	+
chr10|CCAR1:70516240|MYPN:69908109|rev|+	0	0	0	0	0	0	0	0	0	0	0	0	0	0	0	0	chr10	CCAR1	MYPN	rev	70516240	69908109	+
chr10|CCAR1:70525836|CCAR1:70513608|rev|+	0	0	0	0	0	0	0	0	0	0	0	0	0	0	0	0	chr10	CCAR1	CCAR1	rev	70525836	70513608	+
chr10|CCAR1:70532856|CCAR1:70513608|rev|+	0	0	0	0	0	0	0	0	0	0	2	0.016	0	0	0	0	chr10	CCAR1	CCAR1	rev	70532856	70513608	+
chr10|CCAR1:70546449|CCAR1:70545892|rev|+	0	0	0	0	0	0	0	0	0	0	0	0	0	0	1	0.789	chr10	CCAR1	CCAR1	rev	70546449	70545892	+
chr10|CCAR1:70548085|CCAR1:70547683|rev|+	0	0	0	0	0	0	0	0	0	0	0	0	0	0	1	0.913	chr10	CCAR1	CCAR1	rev	70548085	70547683	+
chr10|CCDC7:32745262|CCDC7:32740519|rev|+	0	0	0	0	0	0	0	0	0	0	0	0	1	0.886	0	0	chr10	CCDC7	CCDC7	rev	32745262	32740519	+
chr10|CCNY:35819171|CCNY:35772331|rev|+	0	0	0	0	0	0	0	0	0	0	1	0.272	0	0	0	0	chr10	CCNY	CCNY	rev	35819171	35772331	+
chr10|CCNY:35819171|CCNY:35805450|rev|+	0	0	0	0	0	0	0	0	2	0.504	0	0	0	0	0	0	chr10	CCNY	CCNY	rev	35819171	35805450	+
chr10|CCSER2:86133571|CCSER2:86130769|rev|+	1	0.335	2	0.799	1	0.26	0	0	4	0.929	1	0.624	0	0	0	0	chr10	CCSER2	CCSER2	rev	86133571	86130769	+
chr10|CCSER2:86185649|CCSER2:86177526|rev|+	0	0	0	0	2	0.397	1	0.934	0	0	0	0	0	0	0	0	chr10	CCSER2	CCSER2	rev	86185649	86177526	+
chr10|CCSER2:86198463|CCSER2:86177526|rev|+	0	0	0	0	0	0	0	0	0	0	0	0	1	0.896	0	0	chr10	CCSER2	CCSER2	rev	86198463	86177526	+
chr10|CCSER2:86237420|CCSER2:86177526|rev|+	0	0	0	0	0	0	0	0	0	0	2	0.833	0	0	0	0	chr10	CCSER2	CCSER2	rev	86237420	86177526	+
chr10|CCSER2:86237420|CCSER2:86198267|rev|+	0	0	0	0	0	0	0	0	1	0.669	4	0.593	0	0	0	0	chr10	CCSER2	CCSER2	rev	86237420	86198267	+
chr10|CDC123:12277122|DHTKD1:12133511|rev|+	0	0	0	0	0	0	0	0	0	0	1	0.033	0	0	0	0	chr10	CDC123	DHTKD1	rev	12277122	12133511	+
chr10|CDH23:73455282|SGPL1:72635158|rev|+	0	0	0	0	0	0	1	0.015	0	0	0	0	0	0	0	0	chr10	CDH23	SGPL1	rev	73455282	72635158	+
chr10|CEP55:95266813|CEP55:95259796|rev|+	0	0	0	0	0	0	0	0	1	0.081	0	0	0	0	0	0	chr10	CEP55	CEP55	rev	95266813	95259796	+
chr10|CEP55:95279564|CEP55:95275161|rev|+	0	0	0	0	0	0	0	0	0	0	0	0	0	0	0	0	chr10	CEP55	CEP55	rev	95279564	95275161	+
chr10|CHST15:125780771|CHST15:125806240|rev|-	0	0	0	0	0	0	0	0	0	0	0	0	0	0	0	0	chr10	CHST15	CHST15	rev	125780771	125806240	-
chr10|CHST15:125798030|CHST15:125804435|rev|-	0	0	0	0	0	0	0	0	0	0	0	0	0	0	3	0.437	chr10	CHST15	CHST15	rev	125798030	125804435	-
chr10|CHST15:125798030|CHST15:125806240|rev|-	1	0.3	0	0	0	0	1	0.354	0	0	1	0.859	0	0	0	0	chr10	CHST15	CHST15	rev	125798030	125806240	-
chr10|CHST15:125852984|CTBP2:126727724|rev|-	0	0	0	0	0	0	1	0.251	0	0	0	0	0	0	0	0	chr10	CHST15	CTBP2	rev	125852984	126727724	-
chr10|CHST15:125852984|FAM53B:126395456|rev|-	0	0	0	0	0	0	0	0	0	0	0	0	0	0	1	0.114	chr10	CHST15	FAM53B	rev	125852984	126395456	-
chr10|CHUK:101982622|SEC31B:102257964|rev|-	0	0	0	0	0	0	0	0	0	0	0	0	0	0	0	0	chr10	CHUK	SEC31B	rev	101982622	102257964	-
chr10|COL13A1:71583883|HK1:71160746|rev|+	0	0	0	0	0	0	0	0	0	0	0	0	0	0	0	0	chr10	COL13A1	HK1	rev	71583883	71160746	+
chr10|CREM:35437419|CREM:35426709|rev|+	0	0	0	0	0	0	0	0	0	0	0	0	0	0	0	0	chr10	CREM	CREM	rev	35437419	35426709	+
chr10|CSGALNACT2:43654379|CSGALNACT2:43650344|rev|+	0	0	0	0	0	0	0	0	1	0.699	0	0	0	0	0	0	chr10	CSGALNACT2	CSGALNACT2	rev	43654379	43650344	+
chr10|CSGALNACT2:43671480|CSGALNACT2:43650344|rev|+	1	0.554	1	0.083	0	0	0	0	0	0	0	0	0	0	0	0	chr10	CSGALNACT2	CSGALNACT2	rev	43671480	43650344	+
chr10|CTBP2:126727565|CTBP2:126799662|rev|-	0	0	0	0	0	0	0	0	1	0.892	1	0.862	0	0	0	0	chr10	CTBP2	CTBP2	rev	126727565	126799662	-
chr10|CTNNA3:69281599|HERC4:69750157|rev|-	0	0	0	0	0	0	0	0	0	0	0	0	0	0	0	0	chr10	CTNNA3	HERC4	rev	69281599	69750157	-
chr10|CUL2:35322093|CUL2:35360267|rev|-	0	0	0	0	0	0	0	0	0	0	0	0	0	0	0	0	chr10	CUL2	CUL2	rev	35322093	35360267	-
chr10|CWF19L1:102019974|CWF19L1:102021820|rev|-	0	0	0	0	0	0	2	0.924	0	0	0	0	0	0	0	0	chr10	CWF19L1	CWF19L1	rev	102019974	102021820	-
chr10|DDX21:70737444|MYPN:69873989|rev|+	0	0	0	0	0	0	0	0	0	0	0	0	0	0	0	0	chr10	DDX21	MYPN	rev	70737444	69873989	+
chr10|DDX21:70738732|DDX50:70702968|rev|+	0	0	0	0	0	0	0	0	0	0	0	0	0	0	0	0	chr10	DDX21	DDX50	rev	70738732	70702968	+
chr10|DDX50:70673960|DDX50:70670823|rev|+	0	0	0	0	0	0	0	0	0	0	0	0	1	0.057	0	0	chr10	DDX50	DDX50	rev	70673960	70670823	+
chr10|DDX50:70679737|DDX50:70666466|rev|+	0	0	0	0	0	0	0	0	1	0.506	0	0	0	0	0	0	chr10	DDX50	DDX50	rev	70679737	70666466	+
chr10|DHTKD1:12133683|DHTKD1:12123470|rev|+	0	0	0	0	0	0	0	0	0	0	1	0.693	0	0	0	0	chr10	DHTKD1	DHTKD1	rev	12133683	12123470	+
chr10|DHTKD1:12136270|DHTKD1:12123470|rev|+	0	0	0	0	0	0	1	0.156	0	0	0	0	0	0	0	0	chr10	DHTKD1	DHTKD1	rev	12136270	12123470	+
chr10|DHTKD1:12162266|DHTKD1:12123470|rev|+	0	0	0	0	0	0	0	0	0	0	0	0	0	0	0	0	chr10	DHTKD1	DHTKD1	rev	12162266	12123470	+
chr10|DIP2C:355970|DIP2C:387269|rev|-	0	0	0	0	0	0	0	0	0	0	1	0.419	0	0	0	0	chr10	DIP2C	DIP2C	rev	355970	387269	-
chr10|DIP2C:372945|DIP2C:375541|rev|-	0	0	0	0	0	0	0	0	0	0	1	0.147	0	0	0	0	chr10	DIP2C	DIP2C	rev	372945	375541	-
chr10|DIP2C:372945|DIP2C:395394|rev|-	0	0	0	0	0	0	0	0	0	0	0	0	0	0	0	0	chr10	DIP2C	DIP2C	rev	372945	395394	-
chr10|DIP2C:410313|LARP4B:909823|rev|-	0	0	0	0	0	0	0	0	0	0	0	0	0	0	0	0	chr10	DIP2C	LARP4B	rev	410313	909823	-
chr10|DIP2C:428586|DIP2C:436803|rev|-	0	0	0	0	0	0	0	0	0	0	1	0.175	0	0	0	0	chr10	DIP2C	DIP2C	rev	428586	436803	-
chr10|DIP2C:459852|LARP4B:863829|rev|-	0	0	0	0	0	0	0	0	0	0	0	0	0	0	0	0	chr10	DIP2C	LARP4B	rev	459852	863829	-
chr10|DLG5:79685974|POLR3A:79745917|rev|-	0	0	0	0	0	0	1	0.955	0	0	0	0	0	0	0	0	chr10	DLG5	POLR3A	rev	79685974	79745917	-
chr10|DNA2:70218860|DNA2:70225569|rev|-	0	0	0	0	0	0	0	0	0	0	0	0	0	0	0	0	chr10	DNA2	DNA2	rev	70218860	70225569	-
chr10|DNA2:70218860|DNA2:70229920|rev|-	0	0	0	0	1	0.37	0	0	0	0	0	0	2	0.992	0	0	chr10	DNA2	DNA2	rev	70218860	70229920	-
chr10|DNA2:70227879|DNA2:70229920|rev|-	0	0	2	0.084	0	0	1	0.729	1	0.968	0	0	0	0	0	0	chr10	DNA2	DNA2	rev	70227879	70229920	-
chr10|DNAJC1:22171210|DNAJC1:22209892|rev|-	0	0	0	0	0	0	0	0	0	0	0	0	0	0	0	0	chr10	DNAJC1	DNAJC1	rev	22171210	22209892	-
chr10|DNAJC1:22193450|DNAJC1:22218070|rev|-	0	0	0	0	0	0	0	0	0	0	0	0	1	0.165	0	0	chr10	DNAJC1	DNAJC1	rev	22193450	22218070	-
chr10|DNMBP:101654702|DNMBP:101659823|rev|-	0	0	0	0	0	0	1	0.248	0	0	0	0	0	0	0	0	chr10	DNMBP	DNMBP	rev	101654702	101659823	-
chr10|DOCK1:128785881|DOCK1:128768965|rev|+	0	0	0	0	0	0	0	0	0	0	2	0.524	0	0	0	0	chr10	DOCK1	DOCK1	rev	128785881	128768965	+
chr10|DOCK1:128788867|DOCK1:128768965|rev|+	0	0	0	0	1	0.976	0	0	0	0	0	0	0	0	3	0.807	chr10	DOCK1	DOCK1	rev	128788867	128768965	+
chr10|DOCK1:128797699|DOCK1:128795011|rev|+	0	0	0	0	1	0.487	0	0	0	0	0	0	0	0	0	0	chr10	DOCK1	DOCK1	rev	128797699	128795011	+
chr10|DOCK1:128798571|DOCK1:128768965|rev|+	0	0	1	0.939	0	0	1	0.115	0	0	1	0.43	0	0	0	0	chr10	DOCK1	DOCK1	rev	128798571	128768965	+
chr10|DOCK1:128798571|DOCK1:128795011|rev|+	1	0.254	0	0	0	0	0	0	0	0	0	0	0	0	0	0	chr10	DOCK1	DOCK1	rev	128798571	128795011	+
chr10|DOCK1:128817099|DOCK1:128768965|rev|+	0	0	0	0	0	0	0	0	0	0	0	0	0	0	0	0	chr10	DOCK1	DOCK1	rev	128817099	128768965	+
chr10|DOCK1:128817099|DOCK1:128806995|rev|+	0	0	0	0	0	0	0	0	0	0	0	0	0	0	0	0	chr10	DOCK1	DOCK1	rev	128817099	128806995	+
chr10|DOCK1:128824688|DOCK1:128806995|rev|+	0	0	0	0	0	0	0	0	0	0	0	0	0	0	0	0	chr10	DOCK1	DOCK1	rev	128824688	128806995	+
chr10|DOCK1:128836080|DOCK1:128768965|rev|+	0	0	0	0	0	0	0	0	0	0	0	0	0	0	0	0	chr10	DOCK1	DOCK1	rev	128836080	128768965	+
chr10|DOCK1:128836080|DOCK1:128798435|rev|+	0	0	0	0	0	0	0	0	0	0	0	0	0	0	0	0	chr10	DOCK1	DOCK1	rev	128836080	128798435	+
chr10|DOCK1:128836080|DOCK1:128806995|rev|+	0	0	0	0	0	0	0	0	1	0.05	0	0	0	0	0	0	chr10	DOCK1	DOCK1	rev	128836080	128806995	+
chr10|DOCK1:128836080|DOCK1:128829913|rev|+	0	0	0	0	0	0	0	0	0	0	1	0.456	0	0	0	0	chr10	DOCK1	DOCK1	rev	128836080	128829913	+
chr10|DOCK1:128841428|DOCK1:128768965|rev|+	0	0	0	0	0	0	1	0.287	0	0	0	0	0	0	0	0	chr10	DOCK1	DOCK1	rev	128841428	128768965	+
chr10|DOCK1:128851079|DOCK1:128768965|rev|+	0	0	0	0	0	0	1	0.931	0	0	0	0	0	0	0	0	chr10	DOCK1	DOCK1	rev	128851079	128768965	+
chr10|DOCK1:128860040|DOCK1:128768965|rev|+	0	0	0	0	0	0	0	0	0	0	0	0	0	0	0	0	chr10	DOCK1	DOCK1	rev	128860040	128768965	+
chr10|DOCK1:128860040|DOCK1:128840888|rev|+	2	0.943	0	0	0	0	0	0	0	0	0	0	0	0	0	0	chr10	DOCK1	DOCK1	rev	128860040	128840888	+
chr10|DOCK1:128860040|DOCK1:128850944|rev|+	1	0.362	0	0	0	0	0	0	0	0	0	0	0	0	0	0	chr10	DOCK1	DOCK1	rev	128860040	128850944	+
chr10|DOCK1:128860040|DOCK1:128859931|dup|+	0	0	0	0	0	0	0	0	0	0	0	0	0	0	0	0	chr10	DOCK1	DOCK1	dup	128860040	128859931	+
chr10|DOCK1:128904565|DOCK1:128850944|rev|+	0	0	0	0	0	0	0	0	0	0	0	0	0	0	0	0	chr10	DOCK1	DOCK1	rev	128904565	128850944	+
chr10|DOCK1:128926028|DOCK1:128768965|rev|+	0	0	0	0	0	0	0	0	2	0.065	0	0	0	0	0	0	chr10	DOCK1	DOCK1	rev	128926028	128768965	+
chr10|DOCK1:128926028|DOCK1:128850944|rev|+	0	0	0	0	0	0	0	0	0	0	0	0	2	0.92	0	0	chr10	DOCK1	DOCK1	rev	128926028	128850944	+
chr10|DOCK1:128926028|DOCK1:128859931|rev|+	0	0	0	0	0	0	0	0	0	0	0	0	2	0.221	0	0	chr10	DOCK1	DOCK1	rev	128926028	128859931	+
chr10|DOCK1:129183173|DOCK1:128768965|rev|+	0	0	0	0	0	0	0	0	0	0	0	0	0	0	0	0	chr10	DOCK1	DOCK1	rev	129183173	128768965	+
chr10|ECD:74906033|ECD:74923708|rev|-	1	0.37	0	0	0	0	1	0.215	0	0	0	0	0	0	0	0	chr10	ECD	ECD	rev	74906033	74923708	-
chr10|EIF3A:120797749|EIF3A:120797951|dup|-	0	0	0	0	0	0	1	0.634	0	0	1	0.295	1	0.332	0	0	chr10	EIF3A	EIF3A	dup	120797749	120797951	-
chr10|EIF3A:120797749|RGS10:121275164|rev|-	0	0	0	0	0	0	0	0	0	0	1	0.065	0	0	0	0	chr10	EIF3A	RGS10	rev	120797749	121275164	-
chr10|EIF3A:120810032|EIF3A:120818909|rev|-	0	0	0	0	0	0	0	0	0	0	0	0	0	0	1	0.019	chr10	EIF3A	EIF3A	rev	120810032	120818909	-
chr10|EIF3A:120828957|PRDX3:120928854|rev|-	0	0	0	0	1	0.034	0	0	0	0	0	0	0	0	0	0	chr10	EIF3A	PRDX3	rev	120828957	120928854	-
chr10|EIF3A:120830397|EIF3A:120833449|rev|-	0	0	0	0	0	0	0	0	0	0	0	0	0	0	0	0	chr10	EIF3A	EIF3A	rev	120830397	120833449	-
chr10|EIF3A:120830397|RGS10:121275164|rev|-	0	0	0	0	0	0	0	0	0	0	0	0	0	0	0	0	chr10	EIF3A	RGS10	rev	120830397	121275164	-
chr10|EIF3A:120832401|EIF3A:120833449|rev|-	0	0	0	0	1	0.401	0	0	0	0	1	0.489	0	0	0	0	chr10	EIF3A	EIF3A	rev	120832401	120833449	-
chr10|EIF3A:120832401|PRDX3:120928854|rev|-	0	0	0	0	0	0	0	0	0	0	0	0	0	0	0	0	chr10	EIF3A	PRDX3	rev	120832401	120928854	-
chr10|ENTPD1:97624618|ENTPD1:97599447|rev|+	0	0	0	0	0	0	0	0	0	0	0	0	0	0	0	0	chr10	ENTPD1	ENTPD1	rev	97624618	97599447	+
chr10|ENTPD1:97624618|ENTPD1:97607202|rev|+	0	0	0	0	0	0	0	0	0	0	0	0	0	0	0	0	chr10	ENTPD1	ENTPD1	rev	97624618	97607202	+
chr10|EPC1:32580090|EPC1:32580250|dup|-	0	0	0	0	0	0	0	0	0	0	0	0	0	0	0	0	chr10	EPC1	EPC1	dup	32580090	32580250	-
chr10|EPC1:32580090|EPC1:32582665|rev|-	0	0	0	0	0	0	0	0	0	0	2	0.996	0	0	0	0	chr10	EPC1	EPC1	rev	32580090	32582665	-
chr10|EXOC6:94659401|EXOC6:94653105|rev|+	0	0	0	0	0	0	0	0	0	0	0	0	0	0	0	0	chr10	EXOC6	EXOC6	rev	94659401	94653105	+
chr10|EXOC6:94774024|EXOC6:94688095|rev|+	0	0	0	0	1	0.873	0	0	0	0	0	0	0	0	0	0	chr10	EXOC6	EXOC6	rev	94774024	94688095	+
chr10|EXOSC1:99196947|EXOSC1:99203068|rev|-	0	0	0	0	0	0	0	0	0	0	0	0	0	0	0	0	chr10	EXOSC1	EXOSC1	rev	99196947	99203068	-
chr10|FAM149B1:74970196|FAM149B1:74952313|rev|+	0	0	0	0	0	0	0	0	0	0	0	0	0	0	0	0	chr10	FAM149B1	FAM149B1	rev	74970196	74952313	+
chr10|FAM160B1:116608496|FAM160B1:116590610|rev|+	0	0	0	0	0	0	0	0	0	0	1	0.951	0	0	0	0	chr10	FAM160B1	FAM160B1	rev	116608496	116590610	+
chr10|FAM178A:102677057|HIF1AN:102304707|rev|+	0	0	0	0	1	0.013	0	0	0	0	0	0	0	0	0	0	chr10	FAM178A	HIF1AN	rev	102677057	102304707	+
chr10|FAM178A:102685776|FAM178A:102683731|rev|+	1	0.802	0	0	2	0.856	0	0	1	0.448	0	0	0	0	0	0	chr10	FAM178A	FAM178A	rev	102685776	102683731	+
chr10|FAM178A:102698493|FAM178A:102689073|rev|+	0	0	0	0	1	0.763	0	0	0	0	0	0	0	0	0	0	chr10	FAM178A	FAM178A	rev	102698493	102689073	+
chr10|FAM178A:102698493|FAM178A:102697158|rev|+	0	0	0	0	0	0	0	0	0	0	0	0	0	0	0	0	chr10	FAM178A	FAM178A	rev	102698493	102697158	+
chr10|FAM178A:102703885|FAM178A:102697158|rev|+	0	0	0	0	0	0	0	0	0	0	1	0.598	0	0	0	0	chr10	FAM178A	FAM178A	rev	102703885	102697158	+
chr10|FAM178A:102705263|FAM178A:102689073|rev|+	0	0	0	0	1	0.101	0	0	0	0	0	0	0	0	0	0	chr10	FAM178A	FAM178A	rev	102705263	102689073	+
chr10|FAM178A:102709964|FAM178A:102697158|rev|+	0	0	0	0	0	0	0	0	0	0	0	0	0	0	0	0	chr10	FAM178A	FAM178A	rev	102709964	102697158	+
chr10|FAM188A:15858833|FAM188A:15889942|rev|-	0	0	0	0	0	0	0	0	0	0	0	0	0	0	0	0	chr10	FAM188A	FAM188A	rev	15858833	15889942	-
chr10|FAM188A:15863654|FAM188A:15889942|rev|-	0	0	0	0	0	0	0	0	0	0	0	0	0	0	0	0	chr10	FAM188A	FAM188A	rev	15863654	15889942	-
chr10|FAM208B:5773166|FAM208B:5768847|rev|+	0	0	0	0	0	0	1	0.38	0	0	0	0	0	0	0	0	chr10	FAM208B	FAM208B	rev	5773166	5768847	+
chr10|FAM21B:47909819|FAM21B:47909169|rev|+	0	0	0	0	0	0	0	0	0	0	0	0	0	0	0	0	chr10	FAM21B	FAM21B	rev	47909819	47909169	+
chr10|FAM35A:88912636|FAM35A:88911106|dup|+	0	0	0	0	0	0	0	0	0	0	0	0	0	0	0	0	chr10	FAM35A	FAM35A	dup	88912636	88911106	+
chr10|FAM35A:88917912|FAM35A:88911106|rev|+	0	0	0	0	0	0	0	0	0	0	2	0.708	0	0	0	0	chr10	FAM35A	FAM35A	rev	88917912	88911106	+
chr10|FAM35A:88930731|FAM35A:88911106|rev|+	0	0	0	0	0	0	0	0	0	0	1	0.465	0	0	0	0	chr10	FAM35A	FAM35A	rev	88930731	88911106	+
chr10|FAM45A:120889134|FAM45A:120867479|rev|+	0	0	0	0	0	0	1	0.103	0	0	0	0	0	0	0	0	chr10	FAM45A	FAM45A	rev	120889134	120867479	+
chr10|FAM53B:126370175|FAM53B:126370948|dup|-	0	0	0	0	0	0	1	0.661	0	0	2	0.833	0	0	0	0	chr10	FAM53B	FAM53B	dup	126370175	126370948	-
chr10|FAM53B:126370175|FAM53B:126384781|rev|-	0	0	0	0	0	0	0	0	0	0	0	0	0	0	0	0	chr10	FAM53B	FAM53B	rev	126370175	126384781	-
chr10|FAM53B:126395204|FAM53B:126395456|dup|-	0	0	0	0	0	0	0	0	0	0	0	0	0	0	0	0	chr10	FAM53B	FAM53B	dup	126395204	126395456	-
chr10|FBXW4:103384501|FBXW4:103436193|rev|-	1	0.229	0	0	0	0	0	0	0	0	0	0	0	0	0	0	chr10	FBXW4	FBXW4	rev	103384501	103436193	-
chr10|FBXW4:103427642|FBXW4:103436193|rev|-	0	0	0	0	0	0	0	0	0	0	6	0.458	0	0	3	0.071	chr10	FBXW4	FBXW4	rev	103427642	103436193	-
chr10|FBXW4:103432671|FBXW4:103436193|rev|-	0	0	0	0	0	0	0	0	0	0	6	0.252	1	0.987	0	0	chr10	FBXW4	FBXW4	rev	103432671	103436193	-
chr10|FBXW4:103436097|MGEA5:103550845|rev|-	0	0	0	0	0	0	0	0	0	0	0	0	0	0	0	0	chr10	FBXW4	MGEA5	rev	103436097	103550845	-
chr10|FGFR2:123279492|ATE1:123687546|rev|-	0	0	0	0	0	0	0	0	0	0	0	0	0	0	0	0	chr10	FGFR2	ATE1	rev	123279492	123687546	-
chr10|FLJ31813:51807961|FLJ31813:51821356|rev|-	0	0	0	0	0	0	0	0	0	0	0	0	0	0	0	0	chr10	FLJ31813	FLJ31813	rev	51807961	51821356	-
chr10|FRA10AC1:95430526|FRA10AC1:95459863|rev|-	0	0	0	0	0	0	0	0	0	0	0	0	0	0	0	0	chr10	FRA10AC1	FRA10AC1	rev	95430526	95459863	-
chr10|FRMD4A:13701322|FRMD4A:13717044|rev|-	0	0	0	0	0	0	0	0	0	0	0	0	0	0	2	0.832	chr10	FRMD4A	FRMD4A	rev	13701322	13717044	-
chr10|FRMD4A:13708096|FRMD4A:13743478|rev|-	0	0	0	0	0	0	0	0	0	0	0	0	0	0	0	0	chr10	FRMD4A	FRMD4A	rev	13708096	13743478	-
chr10|GBF1:104121669|GBF1:104120778|rev|+	0	0	0	0	0	0	0	0	0	0	0	0	0	0	0	0	chr10	GBF1	GBF1	rev	104121669	104120778	+
chr10|GBF1:104122421|GBF1:104117795|rev|+	0	0	0	0	0	0	0	0	0	0	0	0	0	0	0	0	chr10	GBF1	GBF1	rev	104122421	104117795	+
chr10|GBF1:104128211|PPRC1:103902801|rev|+	0	0	0	0	0	0	0	0	0	0	0	0	0	0	0	0	chr10	GBF1	PPRC1	rev	104128211	103902801	+
chr10|GBF1:104130617|BTRC:103312911|rev|+	0	0	0	0	0	0	0	0	0	0	0	0	0	0	0	0	chr10	GBF1	BTRC	rev	104130617	103312911	+
chr10|GBF1:104136885|GBF1:104135115|rev|+	0	0	0	0	0	0	0	0	1	0.652	0	0	0	0	0	0	chr10	GBF1	GBF1	rev	104136885	104135115	+
chr10|GDI2:5810175|GDI2:5842668|rev|-	0	0	0	0	0	0	0	0	0	0	0	0	0	0	0	0	chr10	GDI2	GDI2	rev	5810175	5842668	-
chr10|GDI2:5815804|GDI2:5842668|rev|-	0	0	1	0.925	1	0.748	2	0.924	0	0	11	0.895	3	0.973	3	0.994	chr10	GDI2	GDI2	rev	5815804	5842668	-
chr10|GDI2:5827104|GDI2:5842668|rev|-	0	0	0	0	0	0	0	0	1	0.438	4	0.887	1	0.598	2	0.399	chr10	GDI2	GDI2	rev	5827104	5842668	-
chr10|GDI2:5827814|GDI2:5842668|rev|-	0	0	0	0	0	0	0	0	0	0	0	0	0	0	0	0	chr10	GDI2	GDI2	rev	5827814	5842668	-
chr10|GDI2:5836847|GDI2:5842668|rev|-	0	0	0	0	0	0	0	0	1	0.818	6	0.534	0	0	3	0.903	chr10	GDI2	GDI2	rev	5836847	5842668	-
chr10|GDI2:5838725|GDI2:5842668|rev|-	0	0	0	0	0	0	0	0	0	0	0	0	0	0	3	0.637	chr10	GDI2	GDI2	rev	5838725	5842668	-
chr10|GFRA1:117849251|GFRA1:117856275|rev|-	0	0	0	0	0	0	0	0	0	0	0	0	0	0	2	0.174	chr10	GFRA1	GFRA1	rev	117849251	117856275	-
chr10|GLRX3:131959261|GLRX3:131943474|rev|+	0	0	0	0	0	0	0	0	0	0	0	0	1	0.321	0	0	chr10	GLRX3	GLRX3	rev	131959261	131943474	+
chr10|GLRX3:131973353|GLRX3:131973130|rev|+	0	0	0	0	0	0	0	0	0	0	1	0.61	0	0	0	0	chr10	GLRX3	GLRX3	rev	131973353	131973130	+
chr10|GOT1:101156626|GOT1:101157443|dup|-	0	0	0	0	0	0	0	0	0	0	0	0	0	0	0	0	chr10	GOT1	GOT1	dup	101156626	101157443	-
chr10|GOT1:101162336|CPN1:101808633|rev|-	0	0	0	0	0	0	0	0	0	0	0	0	0	0	0	0	chr10	GOT1	CPN1	rev	101162336	101808633	-
chr10|GSTO1:106022835|GSTO1:106019333|rev|+	0	0	0	0	0	0	0	0	0	0	0	0	0	0	0	0	chr10	GSTO1	GSTO1	rev	106022835	106019333	+
chr10|GTPBP4:1053068|GTPBP4:1041868|rev|+	0	0	0	0	0	0	0	0	0	0	0	0	0	0	0	0	chr10	GTPBP4	GTPBP4	rev	1053068	1041868	+
chr10|HECTD2:93251064|HECTD2:93244263|rev|+	0	0	0	0	0	0	0	0	0	0	0	0	0	0	0	0	chr10	HECTD2	HECTD2	rev	93251064	93244263	+
chr10|HELLS:96348147|HELLS:96336418|rev|+	0	0	1	0.54	0	0	0	0	0	0	0	0	0	0	0	0	chr10	HELLS	HELLS	rev	96348147	96336418	+
chr10|HELLS:96356868|HELLS:96356616|rev|+	0	0	0	0	0	0	0	0	1	0.861	0	0	0	0	0	0	chr10	HELLS	HELLS	rev	96356868	96356616	+
chr10|HERC4:69692353|HERC4:69695992|rev|-	0	0	0	0	0	0	0	0	0	0	1	0.793	0	0	0	0	chr10	HERC4	HERC4	rev	69692353	69695992	-
chr10|HERC4:69714351|HERC4:69726559|rev|-	0	0	0	0	1	0.164	0	0	2	0.531	1	0.198	0	0	0	0	chr10	HERC4	HERC4	rev	69714351	69726559	-
chr10|HERC4:69714351|HERC4:69773943|rev|-	0	0	0	0	0	0	0	0	1	0.56	0	0	0	0	1	0.811	chr10	HERC4	HERC4	rev	69714351	69773943	-
chr10|HERC4:69726439|HERC4:69773943|rev|-	0	0	0	0	1	0.923	0	0	2	0.631	0	0	2	0.442	1	0.976	chr10	HERC4	HERC4	rev	69726439	69773943	-
chr10|HERC4:69748419|HERC4:69773943|rev|-	0	0	0	0	0	0	1	0.519	0	0	0	0	0	0	0	0	chr10	HERC4	HERC4	rev	69748419	69773943	-
chr10|HERC4:69748419|HERC4:69797926|rev|-	0	0	1	0.847	0	0	0	0	0	0	0	0	0	0	0	0	chr10	HERC4	HERC4	rev	69748419	69797926	-
chr10|HERC4:69748419|HERC4:69804320|rev|-	0	0	0	0	0	0	0	0	1	0.858	0	0	0	0	0	0	chr10	HERC4	HERC4	rev	69748419	69804320	-
chr10|HERC4:69750660|HERC4:69773943|rev|-	0	0	0	0	0	0	0	0	1	0.623	0	0	0	0	0	0	chr10	HERC4	HERC4	rev	69750660	69773943	-
chr10|HK1:71078766|CCAR1:70550963|rev|+	0	0	0	0	0	0	0	0	0	0	0	0	0	0	0	0	chr10	HK1	CCAR1	rev	71078766	70550963	+
chr10|HK1:71078766|HNRNPH3:70101515|rev|+	0	0	0	0	0	0	1	0.045	0	0	0	0	0	0	0	0	chr10	HK1	HNRNPH3	rev	71078766	70101515	+
chr10|HKDC1:71010191|DDX21:70719561|rev|+	0	0	0	0	0	0	0	0	0	0	0	0	0	0	0	0	chr10	HKDC1	DDX21	rev	71010191	70719561	+
chr10|HNRNPH3:70099312|HNRNPH3:70096955|rev|+	0	0	0	0	0	0	0	0	0	0	0	0	0	0	0	0	chr10	HNRNPH3	HNRNPH3	rev	70099312	70096955	+
chr10|HNRNPH3:70101066|HNRNPH3:70096955|rev|+	0	0	1	0.573	0	0	0	0	0	0	0	0	0	0	0	0	chr10	HNRNPH3	HNRNPH3	rev	70101066	70096955	+
chr10|HNRNPH3:70101608|HNRNPH3:70096955|rev|+	0	0	0	0	0	0	0	0	0	0	0	0	0	0	0	0	chr10	HNRNPH3	HNRNPH3	rev	70101608	70096955	+
chr10|HNRNPH3:70101608|HNRNPH3:70100930|rev|+	0	0	0	0	0	0	0	0	0	0	0	0	0	0	0	0	chr10	HNRNPH3	HNRNPH3	rev	70101608	70100930	+
chr10|HSPA12A:118464661|HSPA12A:118466796|rev|-	0	0	0	0	0	0	0	0	0	0	0	0	0	0	0	0	chr10	HSPA12A	HSPA12A	rev	118464661	118466796	-
chr10|IDE:94243011|IDE:94267962|rev|-	0	0	0	0	1	0.784	1	0.85	0	0	0	0	0	0	0	0	chr10	IDE	IDE	rev	94243011	94267962	-
chr10|IDE:94246952|IDE:94297307|rev|-	0	0	0	0	0	0	0	0	0	0	0	0	0	0	0	0	chr10	IDE	IDE	rev	94246952	94297307	-
chr10|IDE:94264550|IDE:94269919|rev|-	0	0	0	0	0	0	0	0	0	0	0	0	0	0	2	0.069	chr10	IDE	IDE	rev	94264550	94269919	-
chr10|IDE:94291504|IDE:94297307|rev|-	0	0	0	0	1	0.307	0	0	0	0	1	0.085	0	0	2	0.689	chr10	IDE	IDE	rev	94291504	94297307	-
chr10|IFIT1:91152960|FAS:90773875|rev|+	0	0	0	0	0	0	0	0	0	0	0	0	0	0	0	0	chr10	IFIT1	FAS	rev	91152960	90773875	+
chr10|IFIT1B:91137897|IFIT2:91065718|rev|+	0	0	0	0	0	0	0	0	0	0	1	0.268	0	0	0	0	chr10	IFIT1B	IFIT2	rev	91137897	91065718	+
chr10|ITGA8:15590453|ITGA8:15628663|rev|-	0	0	0	0	0	0	0	0	0	0	0	0	0	0	0	0	chr10	ITGA8	ITGA8	rev	15590453	15628663	-
chr10|ITGA8:15628582|ITGA8:15714748|rev|-	1	0.044	0	0	0	0	0	0	0	0	0	0	0	0	0	0	chr10	ITGA8	ITGA8	rev	15628582	15714748	-
chr10|ITGB1:33189245|ITGB1:33218972|rev|-	0	0	0	0	0	0	0	0	0	0	0	0	0	0	0	0	chr10	ITGB1	ITGB1	rev	33189245	33218972	-
chr10|ITGB1:33197295|ITGB1:33199383|rev|-	0	0	0	0	0	0	1	0.559	0	0	0	0	0	0	0	0	chr10	ITGB1	ITGB1	rev	33197295	33199383	-
chr10|ITGB1:33200813|ITGB1:33215037|rev|-	0	0	0	0	0	0	0	0	0	0	0	0	0	0	1	0.042	chr10	ITGB1	ITGB1	rev	33200813	33215037	-
chr10|ITGB1:33224419|NRP1:33475416|rev|-	0	0	0	0	1	0.019	0	0	0	0	0	0	0	0	0	0	chr10	ITGB1	NRP1	rev	33224419	33475416	-
chr10|JMJD1C:64950653|JMJD1C:64954135|rev|-	0	0	0	0	0	0	0	0	0	0	0	0	0	0	0	0	chr10	JMJD1C	JMJD1C	rev	64950653	64954135	-
chr10|JMJD1C:64966354|JMJD1C:64968995|rev|-	0	0	0	0	0	0	0	0	0	0	1	0.278	0	0	0	0	chr10	JMJD1C	JMJD1C	rev	64966354	64968995	-
chr10|JMJD1C:65140077|JMJD1C:65140242|dup|-	0	0	0	0	1	0.723	0	0	0	0	0	0	0	0	0	0	chr10	JMJD1C	JMJD1C	dup	65140077	65140242	-
chr10|KAT6B:76603236|KAT6B:76598440|rev|+	0	0	1	0.994	0	0	1	0.019	0	0	0	0	0	0	0	0	chr10	KAT6B	KAT6B	rev	76603236	76598440	+
chr10|KAT6B:76603236|KAT6B:76602357|dup|+	0	0	0	0	0	0	0	0	0	0	0	0	0	0	0	0	chr10	KAT6B	KAT6B	dup	76603236	76602357	+
chr10|KAT6B:76735212|VCL:75855413|rev|+	0	0	0	0	0	0	0	0	0	0	0	0	0	0	0	0	chr10	KAT6B	VCL	rev	76735212	75855413	+
chr10|KAT6B:76735212|VCL:75877780|rev|+	0	0	0	0	0	0	0	0	0	0	0	0	0	0	0	0	chr10	KAT6B	VCL	rev	76735212	75877780	+
chr10|KAT6B:76748870|KAT6B:76729417|rev|+	0	0	0	0	0	0	0	0	0	0	0	0	0	0	0	0	chr10	KAT6B	KAT6B	rev	76748870	76729417	+
chr10|KAT6B:76780571|VCL:75864808|rev|+	0	0	1	0.077	0	0	0	0	0	0	0	0	0	0	0	0	chr10	KAT6B	VCL	rev	76780571	75864808	+
chr10|KCNMA1:78832854|KCNMA1:78850268|rev|-	0	0	0	0	0	0	0	0	0	0	0	0	0	0	0	0	chr10	KCNMA1	KCNMA1	rev	78832854	78850268	-
chr10|KCNMA1:78944580|DLG5:79569488|rev|-	0	0	0	0	0	0	0	0	0	0	0	0	0	0	0	0	chr10	KCNMA1	DLG5	rev	78944580	79569488	-
chr10|KIAA1217:24727408|KIAA1217:24721923|rev|+	0	0	0	0	0	0	0	0	0	0	0	0	0	0	0	0	chr10	KIAA1217	KIAA1217	rev	24727408	24721923	+
chr10|KIAA1217:24802363|KIAA1217:24762156|rev|+	0	0	0	0	0	0	0	0	0	0	1	0.211	0	0	0	0	chr10	KIAA1217	KIAA1217	rev	24802363	24762156	+
chr10|KIAA1217:24802363|KIAA1217:24783428|rev|+	0	0	0	0	0	0	0	0	0	0	0	0	0	0	0	0	chr10	KIAA1217	KIAA1217	rev	24802363	24783428	+
chr10|KIF20B:91486278|KIF20B:91483720|rev|+	0	0	1	0.011	0	0	0	0	0	0	0	0	0	0	0	0	chr10	KIF20B	KIF20B	rev	91486278	91483720	+
chr10|KIF20B:91522592|KIF20B:91511102|rev|+	1	0.605	0	0	1	0.667	3	1	0	0	1	0.873	0	0	0	0	chr10	KIF20B	KIF20B	rev	91522592	91511102	+
chr10|KIF20B:91528645|IFIT5:91176961|rev|+	0	0	0	0	1	0.071	0	0	0	0	0	0	0	0	0	0	chr10	KIF20B	IFIT5	rev	91528645	91176961	+
chr10|KIF5B:32306070|KIF5B:32308887|rev|-	0	0	0	0	0	0	0	0	0	0	1	0.81	0	0	0	0	chr10	KIF5B	KIF5B	rev	32306070	32308887	-
chr10|KIF5B:32307243|EPC1:32573978|rev|-	0	0	0	0	0	0	0	0	0	0	0	0	0	0	0	0	chr10	KIF5B	EPC1	rev	32307243	32573978	-
chr10|KIF5B:32309949|KIF5B:32310215|rev|-	0	0	0	0	0	0	1	0.14	0	0	0	0	0	0	0	0	chr10	KIF5B	KIF5B	rev	32309949	32310215	-
chr10|KIF5B:32311775|KIF5B:32321702|rev|-	0	0	0	0	0	0	0	0	1	0.014	0	0	0	0	0	0	chr10	KIF5B	KIF5B	rev	32311775	32321702	-
chr10|KIF5B:32320000|KIF5B:32324922|rev|-	0	0	0	0	0	0	0	0	0	0	0	0	0	0	0	0	chr10	KIF5B	KIF5B	rev	32320000	32324922	-
chr10|KIF5B:32323617|ITGB1:33200598|rev|-	0	0	0	0	0	0	0	0	0	0	0	0	0	0	0	0	chr10	KIF5B	ITGB1	rev	32323617	33200598	-
chr10|KIF5B:32323617|ITGB1:33201052|rev|-	0	0	0	0	1	0.031	0	0	0	0	0	0	0	0	0	0	chr10	KIF5B	ITGB1	rev	32323617	33201052	-
chr10|KIF5B:32323617|ITGB1:33215037|rev|-	0	0	0	0	0	0	1	0.045	0	0	0	0	0	0	0	0	chr10	KIF5B	ITGB1	rev	32323617	33215037	-
chr10|KIF5B:32329311|ITGB1:33200598|rev|-	1	0.035	0	0	0	0	0	0	0	0	0	0	0	0	0	0	chr10	KIF5B	ITGB1	rev	32329311	33200598	-
chr10|KIN:7801852|KIN:7811308|rev|-	0	0	0	0	0	0	0	0	0	0	2	0.845	0	0	0	0	chr10	KIN	KIN	rev	7801852	7811308	-
chr10|LARP4B:875324|LARP4B:890995|rev|-	0	0	0	0	0	0	0	0	0	0	1	0.954	0	0	0	0	chr10	LARP4B	LARP4B	rev	875324	890995	-
chr10|LCOR:98667504|LCOR:98667021|rev|+	0	0	0	0	0	0	0	0	0	0	0	0	1	0.345	0	0	chr10	LCOR	LCOR	rev	98667504	98667021	+
chr10|LCOR:98711953|LCOR:98703869|rev|+	0	0	0	0	0	0	0	0	0	0	0	0	0	0	0	0	chr10	LCOR	LCOR	rev	98711953	98703869	+
chr10|LINC00202-1:27223341|LINC00202-1:27224556|rev|-	0	0	0	0	0	0	0	0	0	0	1	0.057	0	0	0	0	chr10	LINC00202-1	LINC00202-1	rev	27223341	27224556	-
chr10|LOC399744:38736649|LOC399744:38734344|rev|+	0	0	0	0	0	0	0	0	0	0	0	0	0	0	0	0	chr10	LOC399744	LOC399744	rev	38736649	38734344	+
chr10|LOC728407:51287080|PARG:51363787|rev|-	0	0	0	0	0	0	0	0	0	0	0	0	0	0	0	0	chr10	LOC728407	PARG	rev	51287080	51363787	-
chr10|LOC728407:51338276|PARG:51364771|rev|-	0	0	0	0	0	0	0	0	0	0	0	0	0	0	0	0	chr10	LOC728407	PARG	rev	51338276	51364771	-
chr10|LZTS2:102763923|SEMA4G:102738858|rev|+	0	0	0	0	0	0	0	0	0	0	0	0	0	0	0	0	chr10	LZTS2	SEMA4G	rev	102763923	102738858	+
chr10|MASTL:27448687|MASTL:27447477|rev|+	0	0	0	0	0	0	0	0	0	0	1	0.967	0	0	0	0	chr10	MASTL	MASTL	rev	27448687	27447477	+
chr10|MASTL:27454468|MASTL:27447477|rev|+	0	0	0	0	0	0	0	0	0	0	0	0	0	0	0	0	chr10	MASTL	MASTL	rev	27454468	27447477	+
chr10|MASTL:27470510|MASTL:27458872|rev|+	0	0	0	0	0	0	0	0	0	0	1	0.095	0	0	0	0	chr10	MASTL	MASTL	rev	27470510	27458872	+
chr10|MCM10:13217681|MCM10:13214375|rev|+	0	0	0	0	0	0	0	0	0	0	1	0.217	0	0	0	0	chr10	MCM10	MCM10	rev	13217681	13214375	+
chr10|MCM10:13228280|CDC123:12292309|rev|+	0	0	0	0	0	0	0	0	0	0	1	0.018	0	0	0	0	chr10	MCM10	CDC123	rev	13228280	12292309	+
chr10|MCU:74475660|MCU:74474868|rev|+	0	0	0	0	0	0	0	0	0	0	1	0.621	0	0	0	0	chr10	MCU	MCU	rev	74475660	74474868	+
chr10|MCU:74594186|MCU:74474868|rev|+	0	0	0	0	0	0	0	0	0	0	0	0	0	0	0	0	chr10	MCU	MCU	rev	74594186	74474868	+
chr10|MGEA5:103552595|MGEA5:103560157|rev|-	0	0	0	0	0	0	0	0	1	0.066	0	0	0	0	0	0	chr10	MGEA5	MGEA5	rev	103552595	103560157	-
chr10|MGEA5:103552595|MGEA5:103567658|rev|-	0	0	0	0	2	0.257	0	0	1	0.825	1	0.196	0	0	0	0	chr10	MGEA5	MGEA5	rev	103552595	103567658	-
chr10|MGEA5:103552595|MGEA5:103570071|rev|-	0	0	0	0	0	0	2	0.74	1	0.342	3	0.84	0	0	0	0	chr10	MGEA5	MGEA5	rev	103552595	103570071	-
chr10|MGEA5:103552595|MGEA5:103573363|rev|-	0	0	0	0	1	0.627	0	0	0	0	0	0	0	0	0	0	chr10	MGEA5	MGEA5	rev	103552595	103573363	-
chr10|MGEA5:103559998|MGEA5:103570071|rev|-	0	0	0	0	0	0	0	0	0	0	0	0	0	0	0	0	chr10	MGEA5	MGEA5	rev	103559998	103570071	-
chr10|MGEA5:103577580|ARL3:104445758|rev|-	0	0	0	0	0	0	0	0	0	0	0	0	0	0	0	0	chr10	MGEA5	ARL3	rev	103577580	104445758	-
chr10|MGEA5:103577580|KCNIP2:103588015|rev|-	0	0	0	0	0	0	0	0	0	0	1	0.031	0	0	0	0	chr10	MGEA5	KCNIP2	rev	103577580	103588015	-
chr10|MGEA5:103577580|LDB1:103868080|rev|-	0	0	0	0	0	0	0	0	0	0	0	0	0	0	0	0	chr10	MGEA5	LDB1	rev	103577580	103868080	-
chr10|MICU1:74182991|MICU1:74237014|rev|-	0	0	0	0	0	0	0	0	0	0	0	0	0	0	0	0	chr10	MICU1	MICU1	rev	74182991	74237014	-
chr10|MICU1:74182991|MICU1:74311099|rev|-	0	0	0	0	0	0	1	0.012	0	0	0	0	0	0	0	0	chr10	MICU1	MICU1	rev	74182991	74311099	-
chr10|MICU1:74322652|MICU1:74326552|rev|-	0	0	0	0	0	0	0	0	0	0	0	0	0	0	0	0	chr10	MICU1	MICU1	rev	74322652	74326552	-
chr10|MLLT10:22002879|MLLT10:21940601|rev|+	0	0	0	0	0	0	0	0	0	0	1	0.377	0	0	0	0	chr10	MLLT10	MLLT10	rev	22002879	21940601	+
chr10|MLLT10:22016857|MLLT10:21962278|rev|+	0	0	0	0	0	0	0	0	0	0	0	0	0	0	0	0	chr10	MLLT10	MLLT10	rev	22016857	21962278	+
chr10|MLLT10:22016857|MLLT10:22002700|rev|+	0	0	0	0	0	0	0	0	0	0	0	0	1	0.83	0	0	chr10	MLLT10	MLLT10	rev	22016857	22002700	+
chr10|MLLT10:22024164|MLLT10:22002700|rev|+	0	0	0	0	0	0	0	0	0	0	1	0.891	0	0	0	0	chr10	MLLT10	MLLT10	rev	22024164	22002700	+
chr10|MLLT10:22024164|MLLT10:22019828|rev|+	0	0	0	0	1	0.664	0	0	0	0	0	0	0	0	0	0	chr10	MLLT10	MLLT10	rev	22024164	22019828	+
chr10|MPP7:28358700|MPP7:28420620|rev|-	0	0	0	0	1	0.249	0	0	0	0	0	0	0	0	0	0	chr10	MPP7	MPP7	rev	28358700	28420620	-
chr10|MPP7:28358700|MPP7:28491200|rev|-	1	0.682	0	0	0	0	0	0	0	0	0	0	0	0	0	0	chr10	MPP7	MPP7	rev	28358700	28491200	-
chr10|MRC1:18098515|MRC1:17865072|rev|+	0	0	0	0	0	0	1	0.106	0	0	0	0	0	0	0	0	chr10	MRC1	MRC1	rev	18098515	17865072	+
chr10|MRC1:18122792|MRC1:17882691|rev|+	0	0	0	0	0	0	0	0	1	0.029	0	0	0	0	0	0	chr10	MRC1	MRC1	rev	18122792	17882691	+
chr10|MRC1:18145281|MRC1:17903396|rev|+	0	0	0	0	0	0	1	0.038	0	0	0	0	0	0	0	0	chr10	MRC1	MRC1	rev	18145281	17903396	+
chr10|MRC1:18150431|MRC1:17905543|rev|+	0	0	0	0	0	0	0	0	1	0.161	0	0	0	0	0	0	chr10	MRC1	MRC1	rev	18150431	17905543	+
chr10|MRC1:18166896|MRC1:17921732|rev|+	0	0	0	0	2	0.758	1	0.236	0	0	0	0	0	0	0	0	chr10	MRC1	MRC1	rev	18166896	17921732	+
chr10|MRC1:18189882|MRC1:17943986|rev|+	0	0	0	0	0	0	0	0	1	0.029	0	0	0	0	0	0	chr10	MRC1	MRC1	rev	18189882	17943986	+
chr10|MTPAP:30611319|MTPAP:30630569|rev|-	0	0	0	0	0	0	0	0	0	0	0	0	0	0	0	0	chr10	MTPAP	MTPAP	rev	30611319	30630569	-
chr10|MTPAP:30615352|MTPAP:30625956|rev|-	0	0	0	0	0	0	0	0	0	0	0	0	0	0	0	0	chr10	MTPAP	MTPAP	rev	30615352	30625956	-
chr10|MYO3A:26482240|MYO3A:26462591|rev|+	0	0	0	0	3	0.721	0	0	0	0	0	0	0	0	0	0	chr10	MYO3A	MYO3A	rev	26482240	26462591	+
chr10|MYOF:95079628|MYOF:95085722|rev|-	0	0	0	0	0	0	0	0	0	0	0	0	0	0	0	0	chr10	MYOF	MYOF	rev	95079628	95085722	-
chr10|MYOF:95107373|MYOF:95109726|rev|-	0	0	0	0	0	0	0	0	0	0	1	0.467	0	0	0	0	chr10	MYOF	MYOF	rev	95107373	95109726	-
chr10|MYOF:95123717|MYOF:95129533|rev|-	0	0	0	0	0	0	0	0	0	0	0	0	0	0	0	0	chr10	MYOF	MYOF	rev	95123717	95129533	-
chr10|MYOF:95140975|MYOF:95148911|rev|-	0	0	0	0	0	0	2	0.698	0	0	2	0.59	0	0	0	0	chr10	MYOF	MYOF	rev	95140975	95148911	-
chr10|MYOF:95168543|MYOF:95185915|rev|-	0	0	0	0	0	0	0	0	0	0	0	0	0	0	0	0	chr10	MYOF	MYOF	rev	95168543	95185915	-
chr10|NCOA4:51580696|CHAT:50835653|rev|+	0	0	0	0	0	0	0	0	0	0	0	0	0	0	0	0	chr10	NCOA4	CHAT	rev	51580696	50835653	+
chr10|NCOA4:51580696|MSMB:51549552|rev|+	0	0	0	0	0	0	0	0	0	0	0	0	0	0	0	0	chr10	NCOA4	MSMB	rev	51580696	51549552	+
chr10|NCOA4:51581378|NCOA4:51579127|rev|+	0	0	0	0	0	0	0	0	0	0	0	0	0	0	0	0	chr10	NCOA4	NCOA4	rev	51581378	51579127	+
chr10|NCOA4:51585599|NCOA4:51584615|dup|+	0	0	0	0	0	0	0	0	0	0	1	0.651	0	0	0	0	chr10	NCOA4	NCOA4	dup	51585599	51584615	+
chr10|NFKB2:104157442|NFKB2:104156009|rev|+	0	0	0	0	0	0	0	0	0	0	0	0	0	0	0	0	chr10	NFKB2	NFKB2	rev	104157442	104156009	+
chr10|NMT2:15154794|NMT2:15161512|rev|-	0	0	0	0	0	0	0	0	0	0	1	0.282	0	0	0	0	chr10	NMT2	NMT2	rev	15154794	15161512	-
chr10|NMT2:15174815|NMT2:15183556|rev|-	0	0	0	0	0	0	0	0	0	0	0	0	0	0	0	0	chr10	NMT2	NMT2	rev	15174815	15183556	-
chr10|NRP1:33502313|NRP1:33515217|rev|-	0	0	0	0	0	0	0	0	1	0.928	0	0	0	0	0	0	chr10	NRP1	NRP1	rev	33502313	33515217	-
chr10|NRP1:33542955|NRP1:33552801|rev|-	0	0	0	0	0	0	0	0	0	0	0	0	2	0.517	0	0	chr10	NRP1	NRP1	rev	33542955	33552801	-
chr10|NRP1:33542955|NRP1:33559784|rev|-	0	0	0	0	0	0	0	0	0	0	0	0	0	0	0	0	chr10	NRP1	NRP1	rev	33542955	33559784	-
chr10|NRP1:33552573|NRP1:33559784|rev|-	0	0	0	0	0	0	0	0	0	0	1	0.333	0	0	0	0	chr10	NRP1	NRP1	rev	33552573	33559784	-
chr10|NRP1:33559602|PARD3:34558827|rev|-	0	0	0	0	0	0	0	0	0	0	0	0	0	0	0	0	chr10	NRP1	PARD3	rev	33559602	34558827	-
chr10|NSUN6:18874877|NSUN6:18905222|rev|-	0	0	0	0	0	0	0	0	0	0	0	0	0	0	0	0	chr10	NSUN6	NSUN6	rev	18874877	18905222	-
chr10|NSUN6:18885136|NSUN6:18905222|rev|-	0	0	0	0	0	0	0	0	0	0	0	0	0	0	0	0	chr10	NSUN6	NSUN6	rev	18885136	18905222	-
chr10|NSUN6:18898773|NSUN6:18905222|rev|-	0	0	1	0.659	0	0	0	0	0	0	4	0.911	0	0	0	0	chr10	NSUN6	NSUN6	rev	18898773	18905222	-
chr10|NSUN6:18898773|NSUN6:18937574|rev|-	0	0	0	0	0	0	3	0.411	0	0	0	0	0	0	0	0	chr10	NSUN6	NSUN6	rev	18898773	18937574	-
chr10|NT5C2:104851320|NT5C2:104854212|rev|-	0	0	0	0	0	0	0	0	0	0	2	0.134	0	0	0	0	chr10	NT5C2	NT5C2	rev	104851320	104854212	-
chr10|OAT:126097110|OAT:126100769|rev|-	0	0	0	0	0	0	0	0	1	0.242	0	0	0	0	0	0	chr10	OAT	OAT	rev	126097110	126100769	-
chr10|OBFC1:105658634|COL17A1:105792048|rev|-	0	0	0	0	0	0	0	0	0	0	0	0	0	0	0	0	chr10	OBFC1	COL17A1	rev	105658634	105792048	-
chr10|OPTN:13158340|OPTN:13152273|rev|+	0	0	0	0	0	0	0	0	0	0	1	0.865	0	0	0	0	chr10	OPTN	OPTN	rev	13158340	13152273	+
chr10|P4HA1:74790028|P4HA1:74828741|rev|-	0	0	1	0.118	0	0	0	0	0	0	0	0	0	0	0	0	chr10	P4HA1	P4HA1	rev	74790028	74828741	-
chr10|PALD1:72301290|PALD1:72294180|rev|+	0	0	0	0	1	0.962	0	0	0	0	0	0	0	0	0	0	chr10	PALD1	PALD1	rev	72301290	72294180	+
chr10|PAPSS2:89503398|ADIRF:88729956|rev|+	0	0	0	0	0	0	0	0	0	0	0	0	1	0.018	0	0	chr10	PAPSS2	ADIRF	rev	89503398	88729956	+
chr10|PARD3:34558584|PARD3:34573173|rev|-	0	0	0	0	0	0	0	0	0	0	1	0.774	0	0	0	0	chr10	PARD3	PARD3	rev	34558584	34573173	-
chr10|PARD3:34606034|PARD3:34630744|rev|-	0	0	0	0	0	0	0	0	0	0	0	0	0	0	0	0	chr10	PARD3	PARD3	rev	34606034	34630744	-
chr10|PARD3:34630554|PARD3:34649187|rev|-	0	0	0	0	0	0	0	0	0	0	0	0	0	0	0	0	chr10	PARD3	PARD3	rev	34630554	34649187	-
chr10|PARD3:34663801|PARD3:34673182|rev|-	0	0	0	0	0	0	1	0.283	0	0	0	0	0	0	0	0	chr10	PARD3	PARD3	rev	34663801	34673182	-
chr10|PARD3:34739244|PARD3:34759191|rev|-	0	0	0	0	0	0	0	0	0	0	1	0.155	0	0	0	0	chr10	PARD3	PARD3	rev	34739244	34759191	-
chr10|PARD3:34739244|PARD3:34806087|rev|-	0	0	0	0	0	0	0	0	0	0	1	0.309	0	0	0	0	chr10	PARD3	PARD3	rev	34739244	34806087	-
chr10|PARD3:34739244|PARD3:34985347|rev|-	0	0	0	0	0	0	0	0	0	0	0	0	0	0	0	0	chr10	PARD3	PARD3	rev	34739244	34985347	-
chr10|PARD3:34759012|PARD3:34806087|rev|-	0	0	0	0	0	0	0	0	0	0	1	0.912	0	0	0	0	chr10	PARD3	PARD3	rev	34759012	34806087	-
chr10|PARG:51123962|PARG:51364771|rev|-	0	0	0	0	0	0	0	0	0	0	0	0	0	0	0	0	chr10	PARG	PARG	rev	51123962	51364771	-
chr10|PARG:51362800|SGMS1:52104105|rev|-	0	0	1	0.055	0	0	0	0	0	0	0	0	0	0	0	0	chr10	PARG	SGMS1	rev	51362800	52104105	-
chr10|PCGF6:105073942|PCGF6:105104889|rev|-	0	0	0	0	0	0	0	0	0	0	0	0	0	0	0	0	chr10	PCGF6	PCGF6	rev	105073942	105104889	-
chr10|PDCD11:105177689|TAF5:105133114|rev|+	0	0	0	0	0	0	0	0	0	0	0	0	1	0.021	0	0	chr10	PDCD11	TAF5	rev	105177689	105133114	+
chr10|PDCD11:105198565|PDCD11:105197771|rev|+	0	0	0	0	0	0	0	0	0	0	0	0	0	0	0	0	chr10	PDCD11	PDCD11	rev	105198565	105197771	+
chr10|PDCD4:112642855|PDCD4:112635723|rev|+	0	0	0	0	0	0	0	0	0	0	0	0	0	0	0	0	chr10	PDCD4	PDCD4	rev	112642855	112635723	+
chr10|PDCD4:112650428|PDCD4:112640990|rev|+	0	0	0	0	0	0	0	0	0	0	0	0	0	0	0	0	chr10	PDCD4	PDCD4	rev	112650428	112640990	+
chr10|PDCD4:112650428|PDCD4:112645010|rev|+	0	0	0	0	0	0	0	0	0	0	0	0	0	0	0	0	chr10	PDCD4	PDCD4	rev	112650428	112645010	+
chr10|PDCD4:112653956|PDCD4:112635723|rev|+	0	0	0	0	0	0	0	0	1	0.366	0	0	0	0	0	0	chr10	PDCD4	PDCD4	rev	112653956	112635723	+
chr10|PDSS1:27009288|PDSS1:26994214|rev|+	0	0	0	0	0	0	0	0	0	0	0	0	1	0.487	0	0	chr10	PDSS1	PDSS1	rev	27009288	26994214	+
chr10|PDSS1:27013052|PDSS1:26993605|rev|+	0	0	0	0	0	0	0	0	0	0	0	0	0	0	0	0	chr10	PDSS1	PDSS1	rev	27013052	26993605	+
chr10|PFKFB3:6258743|RBM17:6146893|rev|+	0	0	0	0	0	0	0	0	0	0	0	0	0	0	0	0	chr10	PFKFB3	RBM17	rev	6258743	6146893	+
chr10|PFKFB3:6262828|RBM17:6146893|rev|+	0	0	0	0	0	0	0	0	0	0	0	0	0	0	0	0	chr10	PFKFB3	RBM17	rev	6262828	6146893	+
chr10|PHYH:13322975|PHYH:13336596|rev|-	0	0	0	0	0	0	0	0	0	0	0	0	0	0	0	0	chr10	PHYH	PHYH	rev	13322975	13336596	-
chr10|PHYH:13333830|PHYH:13337606|rev|-	0	0	0	0	0	0	1	0.359	0	0	0	0	0	0	0	0	chr10	PHYH	PHYH	rev	13333830	13337606	-
chr10|PHYH:13341419|SEPHS1:13361356|rev|-	0	0	0	0	0	0	0	0	0	0	0	0	0	0	0	0	chr10	PHYH	SEPHS1	rev	13341419	13361356	-
chr10|PI4K2A:99416731|PGAM1:99190135|rev|+	0	0	0	0	0	0	0	0	1	0.018	0	0	0	0	0	0	chr10	PI4K2A	PGAM1	rev	99416731	99190135	+
chr10|PIP4K2A:22896855|PIP4K2A:22898646|rev|-	0	0	0	0	0	0	1	0.215	0	0	0	0	0	0	0	0	chr10	PIP4K2A	PIP4K2A	rev	22896855	22898646	-
chr10|PITRM1:3205916|PITRM1:3209234|rev|-	0	0	0	0	0	0	2	0.938	0	0	0	0	0	0	0	0	chr10	PITRM1	PITRM1	rev	3205916	3209234	-
chr10|PLAU:75673516|ZSWIM8:75556531|rev|+	0	0	0	0	0	0	0	0	0	0	0	0	0	0	1	0.017	chr10	PLAU	ZSWIM8	rev	75673516	75556531	+
chr10|PLCE1:95792009|PLCE1:95790439|dup|+	0	0	0	0	0	0	0	0	5	0.228	1	0.159	0	0	0	0	chr10	PLCE1	PLCE1	dup	95792009	95790439	+
chr10|PLCE1:96006378|PLCE1:96005702|dup|+	0	0	0	0	0	0	0	0	4	0.889	1	0.786	0	0	0	0	chr10	PLCE1	PLCE1	dup	96006378	96005702	+
chr10|PLXDC2:20436831|PLXDC2:20432223|rev|+	0	0	0	0	0	0	0	0	0	0	1	0.61	0	0	0	0	chr10	PLXDC2	PLXDC2	rev	20436831	20432223	+
chr10|PLXDC2:20466338|PLXDC2:20432223|rev|+	0	0	0	0	0	0	0	0	0	0	0	0	0	0	0	0	chr10	PLXDC2	PLXDC2	rev	20466338	20432223	+
chr10|POLL:103346878|MGEA5:103563776|rev|-	0	0	0	0	0	0	0	0	0	0	0	0	0	0	0	0	chr10	POLL	MGEA5	rev	103346878	103563776	-
chr10|POLL:103346878|POLL:103347163|rev|-	0	0	0	0	0	0	0	0	0	0	0	0	0	0	0	0	chr10	POLL	POLL	rev	103346878	103347163	-
chr10|POLR3A:79739898|POLR3A:79745917|rev|-	0	0	0	0	1	0.593	0	0	0	0	0	0	0	0	0	0	chr10	POLR3A	POLR3A	rev	79739898	79745917	-
chr10|POLR3A:79741911|POLR3A:79744056|rev|-	0	0	0	0	0	0	1	0.992	0	0	0	0	0	0	0	0	chr10	POLR3A	POLR3A	rev	79741911	79744056	-
chr10|POLR3A:79750811|POLR3A:79767624|rev|-	0	0	0	0	0	0	0	0	0	0	0	0	0	0	0	0	chr10	POLR3A	POLR3A	rev	79750811	79767624	-
chr10|POLR3A:79752954|POLR3A:79764646|rev|-	0	0	0	0	0	0	0	0	0	0	0	0	1	0.355	0	0	chr10	POLR3A	POLR3A	rev	79752954	79764646	-
chr10|PPP2R2D:133761295|PPP2R2D:133753534|rev|+	0	0	0	0	0	0	0	0	0	0	0	0	0	0	0	0	chr10	PPP2R2D	PPP2R2D	rev	133761295	133753534	+
chr10|PRDX3:120928688|TIAL1:121341521|rev|-	0	0	0	0	0	0	0	0	1	0.011	0	0	0	0	0	0	chr10	PRDX3	TIAL1	rev	120928688	121341521	-
chr10|PRKG1:52913090|PRKG1:52912923|dup|+	0	0	0	0	1	0.29	0	0	0	0	0	0	0	0	4	0.978	chr10	PRKG1	PRKG1	dup	52913090	52912923	+
chr10|PRKG1:54050050|PRKG1:54031109|rev|+	0	0	0	0	0	0	0	0	0	0	0	0	0	0	0	0	chr10	PRKG1	PRKG1	rev	54050050	54031109	+
chr10|PRKG1:54050050|PRKG1:54040548|rev|+	0	0	0	0	0	0	1	0.764	0	0	0	0	0	0	0	0	chr10	PRKG1	PRKG1	rev	54050050	54040548	+
chr10|PROSER2:11894214|CELF2:11370888|rev|+	0	0	0	0	0	0	0	0	0	0	0	0	0	0	0	0	chr10	PROSER2	CELF2	rev	11894214	11370888	+
chr10|PSAP:73579221|PSAP:73582416|rev|-	0	0	0	0	0	0	0	0	0	0	0	0	0	0	0	0	chr10	PSAP	PSAP	rev	73579221	73582416	-
chr10|PSAP:73582410|MICU1:74311099|rev|-	0	0	0	0	0	0	0	0	0	0	0	0	0	0	0	0	chr10	PSAP	MICU1	rev	73582410	74311099	-
chr10|PSAP:73582410|SPOCK2:73826878|rev|-	0	0	0	0	0	0	0	0	0	0	1	0.018	0	0	0	0	chr10	PSAP	SPOCK2	rev	73582410	73826878	-
chr10|PSAP:73585593|ASCC1:73921432|rev|-	0	0	0	0	0	0	0	0	1	0.023	0	0	0	0	0	0	chr10	PSAP	ASCC1	rev	73585593	73921432	-
chr10|PSAP:73587770|PSAP:73588834|rev|-	0	0	0	0	0	0	0	0	0	0	0	0	0	0	0	0	chr10	PSAP	PSAP	rev	73587770	73588834	-
chr10|PSAP:73594128|ASCC1:73956747|rev|-	0	0	0	0	0	0	0	0	0	0	0	0	0	0	0	0	chr10	PSAP	ASCC1	rev	73594128	73956747	-
chr10|PSD:104173525|USMG5:105155789|rev|-	0	0	0	0	0	0	0	0	0	0	0	0	0	0	0	0	chr10	PSD	USMG5	rev	104173525	105155789	-
chr10|PSTK:124745891|FAM24A:124672277|rev|+	1	0.014	0	0	0	0	0	0	0	0	0	0	0	0	0	0	chr10	PSTK	FAM24A	rev	124745891	124672277	+
chr10|PTEN:89717776|MINPP1:89268092|rev|+	0	0	1	0.018	0	0	0	0	0	0	0	0	0	0	0	0	chr10	PTEN	MINPP1	rev	89717776	89268092	+
chr10|R3HCC1L:99946320|PI4K2A:99416577|rev|+	1	0.083	0	0	0	0	0	0	0	0	0	0	0	0	0	0	chr10	R3HCC1L	PI4K2A	rev	99946320	99416577	+
chr10|RBM17:6147060|RBM17:6139010|rev|+	0	0	0	0	0	0	0	0	0	0	0	0	0	0	0	0	chr10	RBM17	RBM17	rev	6147060	6139010	+
chr10|REEP3:65379560|REEP3:65369946|rev|+	0	0	0	0	1	0.774	1	0.054	0	0	0	0	0	0	0	0	chr10	REEP3	REEP3	rev	65379560	65369946	+
chr10|RNLS:90122308|LIPA:90984985|rev|-	0	0	0	0	0	0	0	0	0	0	1	0.053	1	0.014	0	0	chr10	RNLS	LIPA	rev	90122308	90984985	-
chr10|RNLS:90341323|ACTA2:90695123|rev|-	0	0	0	0	0	0	0	0	0	0	1	0.033	0	0	0	0	chr10	RNLS	ACTA2	rev	90341323	90695123	-
chr10|RRP12:99150179|RRP12:99153517|rev|-	0	0	0	0	0	0	0	0	0	0	1	0.623	0	0	0	0	chr10	RRP12	RRP12	rev	99150179	99153517	-
chr10|RSU1:16794537|RSU1:16824083|rev|-	0	0	0	0	0	0	0	0	0	0	2	0.366	0	0	0	0	chr10	RSU1	RSU1	rev	16794537	16824083	-
chr10|RUFY2:70123346|RUFY2:70139278|rev|-	0	0	0	0	0	0	0	0	0	0	0	0	0	0	0	0	chr10	RUFY2	RUFY2	rev	70123346	70139278	-
chr10|RUFY2:70136609|RUFY2:70143909|rev|-	0	0	0	0	0	0	0	0	0	0	1	0.169	1	0.792	0	0	chr10	RUFY2	RUFY2	rev	70136609	70143909	-
chr10|RUFY2:70140988|RUFY2:70152960|rev|-	0	0	0	0	0	0	0	0	1	0.94	0	0	0	0	0	0	chr10	RUFY2	RUFY2	rev	70140988	70152960	-
chr10|RUFY2:70152894|RUFY2:70154208|rev|-	0	0	1	0.137	0	0	0	0	0	0	0	0	0	0	0	0	chr10	RUFY2	RUFY2	rev	70152894	70154208	-
chr10|RUFY2:70152894|RUFY2:70156638|rev|-	0	0	0	0	0	0	0	0	1	0.479	0	0	0	0	0	0	chr10	RUFY2	RUFY2	rev	70152894	70156638	-
chr10|SAMD8:76924498|SAMD8:76910271|rev|+	0	0	0	0	0	0	0	0	0	0	1	0.739	0	0	0	0	chr10	SAMD8	SAMD8	rev	76924498	76910271	+
chr10|SEC23IP:121663789|SEC23IP:121657938|rev|+	0	0	0	0	0	0	0	0	0	0	0	0	0	0	0	0	chr10	SEC23IP	SEC23IP	rev	121663789	121657938	+
chr10|SEC23IP:121663789|SEC23IP:121662310|rev|+	0	0	0	0	0	0	0	0	0	0	0	0	2	0.977	0	0	chr10	SEC23IP	SEC23IP	rev	121663789	121662310	+
chr10|SEC24C:75529243|GLUD1P3:75491298|rev|+	0	0	0	0	0	0	0	0	1	0.014	0	0	0	0	0	0	chr10	SEC24C	GLUD1P3	rev	75529243	75491298	+
chr10|SFMBT2:7262372|SFMBT2:7327916|rev|-	0	0	0	0	0	0	0	0	0	0	1	0.033	0	0	0	0	chr10	SFMBT2	SFMBT2	rev	7262372	7327916	-
chr10|SFMBT2:7285519|SFMBT2:7423911|rev|-	0	0	0	0	0	0	0	0	0	0	0	0	0	0	0	0	chr10	SFMBT2	SFMBT2	rev	7285519	7423911	-
chr10|SFMBT2:7318853|SFMBT2:7327916|rev|-	0	0	0	0	2	0.646	1	0.364	0	0	9	0.222	0	0	0	0	chr10	SFMBT2	SFMBT2	rev	7318853	7327916	-
chr10|SFMBT2:7318853|SFMBT2:7423911|rev|-	0	0	1	0.944	0	0	0	0	0	0	0	0	0	0	0	0	chr10	SFMBT2	SFMBT2	rev	7318853	7423911	-
chr10|SFMBT2:7409610|SFMBT2:7412337|rev|-	0	0	0	0	2	0.904	0	0	0	0	0	0	1	0.473	0	0	chr10	SFMBT2	SFMBT2	rev	7409610	7412337	-
chr10|SFMBT2:7409610|SFMBT2:7423911|rev|-	0	0	0	0	0	0	2	0.107	0	0	3	0.114	0	0	0	0	chr10	SFMBT2	SFMBT2	rev	7409610	7423911	-
chr10|SGMS1:52067741|A1CF:52580409|rev|-	0	0	0	0	0	0	0	0	0	0	0	0	0	0	0	0	chr10	SGMS1	A1CF	rev	52067741	52580409	-
chr10|SGMS1:52193235|SGMS1:52350007|rev|-	0	0	0	0	0	0	0	0	0	0	1	0.518	0	0	0	0	chr10	SGMS1	SGMS1	rev	52193235	52350007	-
chr10|SH2D4B:82331334|FAM213A:82180221|rev|+	0	0	0	0	0	0	1	0.042	0	0	0	0	0	0	0	0	chr10	SH2D4B	FAM213A	rev	82331334	82180221	+
chr10|SHOC2:112724819|SHOC2:112723882|dup|+	0	0	0	0	0	0	0	0	0	0	0	0	0	0	0	0	chr10	SHOC2	SHOC2	dup	112724819	112723882	+
chr10|SHOC2:112745523|SHOC2:112723882|rev|+	1	0.569	2	0.395	4	0.263	4	0.176	3	0.359	0	0	2	0.304	3	0.838	chr10	SHOC2	SHOC2	rev	112745523	112723882	+
chr10|SHOC2:112760303|SHOC2:112723882|rev|+	0	0	0	0	0	0	0	0	0	0	0	0	1	0.075	0	0	chr10	SHOC2	SHOC2	rev	112760303	112723882	+
chr10|SHOC2:112769143|SHOC2:112723882|rev|+	0	0	0	0	0	0	0	0	0	0	0	0	0	0	0	0	chr10	SHOC2	SHOC2	rev	112769143	112723882	+
chr10|SHOC2:112773425|SHOC2:112723882|rev|+	0	0	0	0	0	0	0	0	0	0	0	0	0	0	1	0.041	chr10	SHOC2	SHOC2	rev	112773425	112723882	+
chr10|SIRT1:69651312|SIRT1:69647174|rev|+	0	0	0	0	0	0	0	0	0	0	0	0	0	0	0	0	chr10	SIRT1	SIRT1	rev	69651312	69647174	+
chr10|SLC25A16:70246900|SLC25A16:70276600|rev|-	0	0	0	0	0	0	0	0	0	0	0	0	0	0	0	0	chr10	SLC25A16	SLC25A16	rev	70246900	70276600	-
chr10|SLK:105778666|SLK:105767934|rev|+	0	0	0	0	1	0.104	1	0.458	0	0	1	0.465	3	0.469	0	0	chr10	SLK	SLK	rev	105778666	105767934	+
chr10|SMC3:112352981|SMC3:112349362|rev|+	0	0	0	0	0	0	0	0	0	0	0	0	0	0	0	0	chr10	SMC3	SMC3	rev	112352981	112349362	+
chr10|SMC3:112358048|SMC3:112356155|rev|+	2	0.012	0	0	1	0.335	0	0	0	0	3	0.408	0	0	0	0	chr10	SMC3	SMC3	rev	112358048	112356155	+
chr10|SORBS1:97141441|SORBS1:97170534|rev|-	0	0	0	0	0	0	0	0	0	0	0	0	0	0	0	0	chr10	SORBS1	SORBS1	rev	97141441	97170534	-
chr10|SPAG6:22648465|COMMD3:22608867|rev|+	0	0	0	0	0	0	0	0	1	0.015	0	0	0	0	0	0	chr10	SPAG6	COMMD3	rev	22648465	22608867	+
chr10|STAM:17738868|STAM:17730025|rev|+	0	0	0	0	0	0	0	0	0	0	1	0.709	0	0	0	0	chr10	STAM	STAM	rev	17738868	17730025	+
chr10|STAM:17747740|STAM:17746429|rev|+	0	0	0	0	0	0	0	0	0	0	1	0.137	0	0	0	0	chr10	STAM	STAM	rev	17747740	17746429	+
chr10|STAMBPL1:90665417|STAMBPL1:90661412|rev|+	0	0	0	0	0	0	0	0	1	0.959	0	0	0	0	0	0	chr10	STAMBPL1	STAMBPL1	rev	90665417	90661412	+
chr10|STAMBPL1:90670768|STAMBPL1:90661412|rev|+	0	0	0	0	0	0	0	0	0	0	0	0	0	0	0	0	chr10	STAMBPL1	STAMBPL1	rev	90670768	90661412	+
chr10|STAMBPL1:90673215|STAMBPL1:90661412|rev|+	0	0	0	0	0	0	0	0	1	0.011	0	0	0	0	0	0	chr10	STAMBPL1	STAMBPL1	rev	90673215	90661412	+
chr10|SUFU:104357050|SUFU:104352338|rev|+	0	0	0	0	0	0	0	0	2	0.995	0	0	0	0	0	0	chr10	SUFU	SUFU	rev	104357050	104352338	+
chr10|SUPV3L1:70951522|SUPV3L1:70945742|rev|+	0	0	0	0	1	0.575	0	0	0	0	0	0	0	0	0	0	chr10	SUPV3L1	SUPV3L1	rev	70951522	70945742	+
chr10|SUPV3L1:70962799|SUPV3L1:70958127|rev|+	0	0	0	0	0	0	1	0.202	1	0.486	0	0	0	0	0	0	chr10	SUPV3L1	SUPV3L1	rev	70962799	70958127	+
chr10|SUV39H2:14939516|SUV39H2:14938844|rev|+	0	0	0	0	0	0	0	0	0	0	1	0.224	0	0	0	0	chr10	SUV39H2	SUV39H2	rev	14939516	14938844	+
chr10|SVIL:29762766|SVIL:29813644|rev|-	0	0	0	0	0	0	0	0	0	0	0	0	0	0	0	0	chr10	SVIL	SVIL	rev	29762766	29813644	-
chr10|SVIL:29811338|SVIL:29813644|rev|-	0	0	0	0	0	0	0	0	0	0	0	0	1	0.785	0	0	chr10	SVIL	SVIL	rev	29811338	29813644	-
chr10|SVIL:29839525|SVIL:29946997|rev|-	0	0	0	0	0	0	0	0	0	0	0	0	0	0	0	0	chr10	SVIL	SVIL	rev	29839525	29946997	-
chr10|TACR2:71163957|SAR1A:71912348|rev|-	0	0	0	0	0	0	0	0	0	0	0	0	0	0	0	0	chr10	TACR2	SAR1A	rev	71163957	71912348	-
chr10|TAF3:8007705|TAF3:8005882|dup|+	0	0	0	0	0	0	0	0	0	0	1	0.268	0	0	0	0	chr10	TAF3	TAF3	dup	8007705	8005882	+
chr10|TBC1D12:96234540|TBC1D12:96201652|rev|+	1	0.352	0	0	1	0.034	0	0	0	0	0	0	0	0	0	0	chr10	TBC1D12	TBC1D12	rev	96234540	96201652	+
chr10|TCF7L2:114710704|ACSL5:114135022|rev|+	0	0	0	0	0	0	0	0	0	0	0	0	0	0	1	0.016	chr10	TCF7L2	ACSL5	rev	114710704	114135022	+
chr10|TDRD1:115947915|NHLRC2:115657868|rev|+	0	0	1	0.012	0	0	0	0	0	0	0	0	0	0	0	0	chr10	TDRD1	NHLRC2	rev	115947915	115657868	+
chr10|TET1:70406762|TET1:70404454|dup|+	0	0	2	0.576	0	0	0	0	1	0.454	1	0.741	0	0	0	0	chr10	TET1	TET1	dup	70406762	70404454	+
chr10|TIAL1:121336591|TIAL1:121347760|rev|-	0	0	1	0.993	0	0	0	0	0	0	0	0	0	0	0	0	chr10	TIAL1	TIAL1	rev	121336591	121347760	-
chr10|TLL2:98144343|TLL2:98170231|rev|-	0	0	0	0	0	0	0	0	0	0	1	0.072	0	0	0	0	chr10	TLL2	TLL2	rev	98144343	98170231	-
chr10|TLX1:102894133|LZTS2:102766241|rev|+	1	0.036	0	0	0	0	0	0	0	0	0	0	0	0	0	0	chr10	TLX1	LZTS2	rev	102894133	102766241	+
chr10|TM9SF3:98292807|MMS19:99223770|rev|-	0	0	0	0	0	0	0	0	1	0.031	0	0	0	0	0	0	chr10	TM9SF3	MMS19	rev	98292807	99223770	-
chr10|TM9SF3:98303832|TM9SF3:98325183|rev|-	0	0	0	0	0	0	0	0	0	0	3	0.925	0	0	0	0	chr10	TM9SF3	TM9SF3	rev	98303832	98325183	-
chr10|TM9SF3:98303832|TM9SF3:98336586|rev|-	1	0.995	2	0.865	0	0	0	0	0	0	0	0	0	0	0	0	chr10	TM9SF3	TM9SF3	rev	98303832	98336586	-
chr10|TNKS2:93602148|TNKS2:93579026|rev|+	0	0	0	0	0	0	0	0	0	0	0	0	0	0	0	0	chr10	TNKS2	TNKS2	rev	93602148	93579026	+
chr10|TNKS2:93611093|TNKS2:93608139|rev|+	0	0	0	0	0	0	0	0	0	0	2	0.963	0	0	0	0	chr10	TNKS2	TNKS2	rev	93611093	93608139	+
chr10|TRIM8:104404944|NOLC1:103917805|rev|+	0	0	1	0.028	0	0	0	0	0	0	0	0	0	0	0	0	chr10	TRIM8	NOLC1	rev	104404944	103917805	+
chr10|TSPAN14:82269227|TSPAN14:82266983|rev|+	0	0	0	0	0	0	0	0	1	0.513	0	0	0	0	0	0	chr10	TSPAN14	TSPAN14	rev	82269227	82266983	+
chr10|TTC18:75035203|TTC18:75038095|rev|-	0	0	0	0	0	0	0	0	0	0	0	0	0	0	0	0	chr10	TTC18	TTC18	rev	75035203	75038095	-
chr10|TTC40:134754499|TUBGCP2:135116484|rev|-	0	0	0	0	0	0	0	0	0	0	0	0	1	0.048	0	0	chr10	TTC40	TUBGCP2	rev	134754499	135116484	-
chr10|TUBGCP2:135111455|TUBGCP2:135116484|rev|-	0	0	0	0	0	0	0	0	1	0.737	1	0.342	0	0	0	0	chr10	TUBGCP2	TUBGCP2	rev	135111455	135116484	-
chr10|UBTD1:99327898|UBTD1:99327670|dup|+	1	0.626	0	0	0	0	0	0	0	0	0	0	0	0	0	0	chr10	UBTD1	UBTD1	dup	99327898	99327670	+
chr10|UNC5B:73053330|EIF4EBP2:72179669|rev|+	0	0	0	0	0	0	1	0.054	0	0	0	0	0	0	0	0	chr10	UNC5B	EIF4EBP2	rev	73053330	72179669	+
chr10|UPF2:11971863|UPF2:11994248|rev|-	0	0	0	0	1	0.647	0	0	0	0	0	0	0	0	0	0	chr10	UPF2	UPF2	rev	11971863	11994248	-
chr10|UPF2:11978543|UPF2:12056183|rev|-	0	0	0	0	0	0	0	0	0	0	0	0	0	0	0	0	chr10	UPF2	UPF2	rev	11978543	12056183	-
chr10|UPF2:11997230|UPF2:12006124|rev|-	0	0	0	0	0	0	0	0	0	0	1	0.8	0	0	0	0	chr10	UPF2	UPF2	rev	11997230	12006124	-
chr10|UPF2:12009339|UPF2:12056183|rev|-	0	0	0	0	0	0	0	0	0	0	1	0.608	0	0	0	0	chr10	UPF2	UPF2	rev	12009339	12056183	-
chr10|UPF2:12039670|UPF2:12056183|rev|-	0	0	0	0	0	0	0	0	0	0	1	0.847	0	0	0	0	chr10	UPF2	UPF2	rev	12039670	12056183	-
chr10|UPF2:12070743|UPF2:12071523|dup|-	0	0	0	0	0	0	0	0	0	0	2	0.082	0	0	0	0	chr10	UPF2	UPF2	dup	12070743	12071523	-
chr10|USP6NL:11551593|USP6NL:11639716|rev|-	0	0	0	0	0	0	0	0	0	0	0	0	0	0	0	0	chr10	USP6NL	USP6NL	rev	11551593	11639716	-
chr10|VCL:75832610|VCL:75830427|rev|+	0	0	0	0	0	0	0	0	0	0	0	0	0	0	0	0	chr10	VCL	VCL	rev	75832610	75830427	+
chr10|VCL:75834661|VCL:75830427|rev|+	0	0	0	0	0	0	0	0	0	0	1	0.907	0	0	0	0	chr10	VCL	VCL	rev	75834661	75830427	+
chr10|VCL:75843271|VCL:75830427|rev|+	0	0	0	0	0	0	0	0	0	0	1	0.713	0	0	0	0	chr10	VCL	VCL	rev	75843271	75830427	+
chr10|VCL:75854219|VCL:75854028|dup|+	0	0	0	0	0	0	0	0	0	0	0	0	0	0	0	0	chr10	VCL	VCL	dup	75854219	75854028	+
chr10|VCL:75863686|ZSWIM8:75548427|rev|+	1	0.013	0	0	0	0	0	0	0	0	0	0	0	0	1	0.016	chr10	VCL	ZSWIM8	rev	75863686	75548427	+
chr10|VCL:75868914|PLAU:75674533|rev|+	0	0	0	0	0	0	0	0	0	0	0	0	0	0	0	0	chr10	VCL	PLAU	rev	75868914	75674533	+
chr10|VCL:75868914|SEC24C:75506562|rev|+	0	0	0	0	0	0	0	0	0	0	1	0.032	0	0	0	0	chr10	VCL	SEC24C	rev	75868914	75506562	+
chr10|VIM:17271984|PTER:16528350|rev|+	1	0.063	0	0	0	0	0	0	0	0	0	0	0	0	0	0	chr10	VIM	PTER	rev	17271984	16528350	+
chr10|WAC:28884970|WAC:28872327|rev|+	0	0	0	0	0	0	0	0	0	0	3	0.538	0	0	0	0	chr10	WAC	WAC	rev	28884970	28872327	+
chr10|WAC:28897360|WAC:28884661|rev|+	0	0	0	0	1	0.442	0	0	0	0	0	0	0	0	0	0	chr10	WAC	WAC	rev	28897360	28884661	+
chr10|WAC:28900851|WAC:28884661|rev|+	0	0	0	0	0	0	0	0	1	0.761	0	0	0	0	0	0	chr10	WAC	WAC	rev	28900851	28884661	+
chr10|WAPAL:88211723|WAPAL:88277848|rev|-	0	0	1	0.213	0	0	0	0	0	0	2	0.285	0	0	0	0	chr10	WAPAL	WAPAL	rev	88211723	88277848	-
chr10|WAPAL:88212976|WAPAL:88277848|rev|-	0	0	0	0	0	0	0	0	1	0.557	0	0	0	0	0	0	chr10	WAPAL	WAPAL	rev	88212976	88277848	-
chr10|WAPAL:88230748|WAPAL:88257076|rev|-	0	0	0	0	0	0	0	0	0	0	0	0	0	0	0	0	chr10	WAPAL	WAPAL	rev	88230748	88257076	-
chr10|WAPAL:88231964|WAPAL:88233730|rev|-	0	0	0	0	0	0	1	0.202	0	0	0	0	0	0	0	0	chr10	WAPAL	WAPAL	rev	88231964	88233730	-
chr10|WDFY4:50040754|WDFY4:50034715|rev|+	0	0	0	0	0	0	0	0	0	0	0	0	0	0	0	0	chr10	WDFY4	WDFY4	rev	50040754	50034715	+
chr10|WDR11:122625256|SEC23IP:121663595|rev|+	0	0	0	0	0	0	0	0	0	0	0	0	0	0	0	0	chr10	WDR11	SEC23IP	rev	122625256	121663595	+
chr10|WDR37:1123943|WDR37:1118055|rev|+	0	0	0	0	0	0	0	0	0	0	0	0	1	0.672	0	0	chr10	WDR37	WDR37	rev	1123943	1118055	+
chr10|WDR37:1142186|WDR37:1130342|rev|+	0	0	0	0	0	0	0	0	0	0	1	0.484	1	0.506	0	0	chr10	WDR37	WDR37	rev	1142186	1130342	+
chr10|WDR37:1151207|WDR37:1130342|rev|+	0	0	0	0	0	0	0	0	0	0	1	0.221	0	0	0	0	chr10	WDR37	WDR37	rev	1151207	1130342	+
chr10|WDR37:1151207|WDR37:1149541|rev|+	0	0	0	0	0	0	0	0	0	0	0	0	0	0	0	0	chr10	WDR37	WDR37	rev	1151207	1149541	+
chr10|ZEB1:31791437|ZEB1:31749965|rev|+	0	0	0	0	0	0	0	0	0	0	0	0	0	0	0	0	chr10	ZEB1	ZEB1	rev	31791437	31749965	+
chr10|ZEB1:31803636|ZEB1:31749965|rev|+	0	0	0	0	0	0	0	0	0	0	0	0	0	0	0	0	chr10	ZEB1	ZEB1	rev	31803636	31749965	+
chr10|ZEB1:31813041|ZEB1:31749965|rev|+	0	0	0	0	0	0	0	0	0	0	0	0	0	0	0	0	chr10	ZEB1	ZEB1	rev	31813041	31749965	+
chr10|ZMYND11:255988|ZMYND11:225933|rev|+	0	0	0	0	0	0	0	0	0	0	0	0	0	0	0	0	chr10	ZMYND11	ZMYND11	rev	255988	225933	+
chr10|ZMYND11:267296|ZMYND11:225933|rev|+	0	0	0	0	0	0	0	0	0	0	2	0.644	0	0	1	0.294	chr10	ZMYND11	ZMYND11	rev	267296	225933	+
chr10|ZMYND11:295028|ZMYND11:225933|rev|+	0	0	0	0	0	0	0	0	0	0	4	0.897	0	0	0	0	chr10	ZMYND11	ZMYND11	rev	295028	225933	+
chr10|ZNF248:38121952|ZNF248:38127039|rev|-	0	0	0	0	0	0	0	0	0	0	0	0	0	0	0	0	chr10	ZNF248	ZNF248	rev	38121952	38127039	-
chr10|ZNF248:38126544|ZNF248:38127039|rev|-	0	0	0	0	0	0	0	0	0	0	1	0.435	0	0	0	0	chr10	ZNF248	ZNF248	rev	38126544	38127039	-
chr10|ZNF365:64383010|ARID5B:63661917|rev|+	0	0	0	0	0	0	0	0	0	0	0	0	0	0	0	0	chr10	ZNF365	ARID5B	rev	64383010	63661917	+
chr10|ZNF438:31197861|ZNF438:31273355|rev|-	0	0	0	0	0	0	0	0	0	0	2	0.447	0	0	0	0	chr10	ZNF438	ZNF438	rev	31197861	31273355	-
chr11|ABCC8:17464724|HPS5:18303767|rev|-	0	0	0	0	0	0	0	0	0	0	0	0	0	0	0	0	chr11	ABCC8	HPS5	rev	17464724	18303767	-
chr11|ACAT1:108005969|ACAT1:108002633|rev|+	0	0	0	0	0	0	0	0	0	0	0	0	0	0	0	0	chr11	ACAT1	ACAT1	rev	108005969	108002633	+
chr11|ACP2:47260852|NUP160:47834599|rev|-	0	0	0	0	0	0	0	0	0	0	0	0	0	0	0	0	chr11	ACP2	NUP160	rev	47260852	47834599	-
chr11|ADAMTS8:130278358|ADAMTS8:130281495|rev|-	0	0	0	0	1	0.199	0	0	0	0	0	0	0	0	0	0	chr11	ADAMTS8	ADAMTS8	rev	130278358	130281495	-
chr11|AHNAK:62302474|MIR3680-2:63274846|rev|-	0	0	0	0	0	0	0	0	0	0	0	0	0	0	0	0	chr11	AHNAK	MIR3680-2	rev	62302474	63274846	-
chr11|AHNAK:62314131|TUT1:62344489|rev|-	0	0	0	0	0	0	0	0	0	0	0	0	0	0	0	0	chr11	AHNAK	TUT1	rev	62314131	62344489	-
chr11|AHNAK:62314131|WDR74:62603004|rev|-	0	0	0	0	0	0	0	0	0	0	0	0	0	0	0	0	chr11	AHNAK	WDR74	rev	62314131	62603004	-
chr11|AIP:67256926|ADRBK1:67049741|rev|+	0	0	0	0	0	0	0	0	1	0.028	0	0	0	0	0	0	chr11	AIP	ADRBK1	rev	67256926	67049741	+
chr11|ALDH3B2:67433592|UNC93B1:67767150|rev|-	0	0	0	0	0	0	0	0	0	0	1	0.096	0	0	0	0	chr11	ALDH3B2	UNC93B1	rev	67433592	67767150	-
chr11|ALG1L9P:71524388|NUMA1:71716415|rev|-	0	0	0	0	0	0	0	0	0	0	0	0	0	0	0	0	chr11	ALG1L9P	NUMA1	rev	71524388	71716415	-
chr11|ALG8:77823695|ALG8:77832220|rev|-	0	0	0	0	0	0	0	0	1	0.517	0	0	0	0	0	0	chr11	ALG8	ALG8	rev	77823695	77832220	-
chr11|ALG8:77830227|ALG8:77832220|rev|-	0	0	0	0	0	0	0	0	0	0	1	0.927	0	0	0	0	chr11	ALG8	ALG8	rev	77830227	77832220	-
chr11|ALG9:111706887|ALG9:111728460|rev|-	0	0	0	0	0	0	0	0	0	0	0	0	0	0	0	0	chr11	ALG9	ALG9	rev	111706887	111728460	-
chr11|ALG9:111715323|ALG9:111741093|rev|-	0	0	0	0	0	0	0	0	0	0	0	0	0	0	0	0	chr11	ALG9	ALG9	rev	111715323	111741093	-
chr11|ALKBH3:43911378|ALKBH3:43904132|rev|+	0	0	0	0	0	0	0	0	0	0	1	0.175	0	0	0	0	chr11	ALKBH3	ALKBH3	rev	43911378	43904132	+
chr11|ALKBH3:43923275|TTC17:43515322|rev|+	0	0	0	0	0	0	0	0	0	0	0	0	0	0	0	0	chr11	ALKBH3	TTC17	rev	43923275	43515322	+
chr11|AMBRA1:46515157|AMBRA1:46515754|rev|-	0	0	0	0	0	0	0	0	0	0	0	0	0	0	0	0	chr11	AMBRA1	AMBRA1	rev	46515157	46515754	-
chr11|AMBRA1:46515157|AMBRA1:46529920|rev|-	0	0	0	0	0	0	1	0.811	0	0	0	0	0	0	0	0	chr11	AMBRA1	AMBRA1	rev	46515157	46529920	-
chr11|AMBRA1:46515157|AMBRA1:46534363|rev|-	0	0	0	0	0	0	2	1	2	0.328	0	0	0	0	0	0	chr11	AMBRA1	AMBRA1	rev	46515157	46534363	-
chr11|AMBRA1:46515157|AMBRA1:46570050|rev|-	0	0	0	0	0	0	1	0.091	0	0	0	0	0	0	0	0	chr11	AMBRA1	AMBRA1	rev	46515157	46570050	-
chr11|AMBRA1:46563494|AMBRA1:46570050|rev|-	0	0	0	0	0	0	0	0	0	0	0	0	0	0	0	0	chr11	AMBRA1	AMBRA1	rev	46563494	46570050	-
chr11|AMOTL1:94533477|AMOTL1:94532555|dup|+	0	0	0	0	0	0	0	0	2	0.769	0	0	0	0	1	0.791	chr11	AMOTL1	AMOTL1	dup	94533477	94532555	+
chr11|AMOTL1:94583424|PIWIL4:94310443|rev|+	0	0	0	0	0	0	0	0	0	0	0	0	0	0	0	0	chr11	AMOTL1	PIWIL4	rev	94583424	94310443	+
chr11|AMPD3:10472590|SBF2-AS1:9779839|rev|+	0	0	0	0	0	0	0	0	0	0	0	0	0	0	0	0	chr11	AMPD3	SBF2-AS1	rev	10472590	9779839	+
chr11|ANKRD42:82922472|ANKRD42:82917099|rev|+	0	0	0	0	0	0	0	0	1	0.125	0	0	0	0	0	0	chr11	ANKRD42	ANKRD42	rev	82922472	82917099	+
chr11|ANKRD42:82938914|ANKRD42:82917099|rev|+	0	0	0	0	0	0	0	0	0	0	0	0	0	0	0	0	chr11	ANKRD42	ANKRD42	rev	82938914	82917099	+
chr11|ANO1:70011676|MYEOV:69061621|rev|+	0	0	0	0	0	0	0	0	0	0	0	0	0	0	0	0	chr11	ANO1	MYEOV	rev	70011676	69061621	+
chr11|ANO5:22297745|ANO5:22242642|rev|+	0	0	0	0	0	0	0	0	0	0	0	0	0	0	0	0	chr11	ANO5	ANO5	rev	22297745	22242642	+
chr11|ANO9:429757|RNH1:499185|rev|-	0	0	0	0	0	0	0	0	0	0	0	0	0	0	0	0	chr11	ANO9	RNH1	rev	429757	499185	-
chr11|AP2A2:986953|AP2A2:981197|rev|+	0	0	0	0	0	0	0	0	0	0	1	0.104	0	0	0	0	chr11	AP2A2	AP2A2	rev	986953	981197	+
chr11|API5:43350443|API5:43340189|rev|+	0	0	0	0	0	0	0	0	0	0	1	0.686	0	0	0	0	chr11	API5	API5	rev	43350443	43340189	+
chr11|API5:43350443|API5:43348056|rev|+	0	0	0	0	1	0.983	0	0	0	0	0	0	0	0	0	0	chr11	API5	API5	rev	43350443	43348056	+
chr11|API5:43357544|API5:43348056|rev|+	0	0	0	0	0	0	0	0	0	0	0	0	1	0.575	0	0	chr11	API5	API5	rev	43357544	43348056	+
chr11|API5:43357544|API5:43349338|rev|+	0	0	0	0	0	0	0	0	0	0	0	0	1	0.691	0	0	chr11	API5	API5	rev	43357544	43349338	+
chr11|APIP:34937774|SLC1A2:35308498|rev|-	0	0	0	0	0	0	0	0	0	0	0	0	0	0	0	0	chr11	APIP	SLC1A2	rev	34937774	35308498	-
chr11|APLP2:129980556|APLP2:129979323|rev|+	0	0	0	0	0	0	0	0	1	0.403	1	0.965	0	0	0	0	chr11	APLP2	APLP2	rev	129980556	129979323	+
chr11|APLP2:129992408|APLP2:129979323|rev|+	0	0	0	0	0	0	0	0	0	0	2	0.604	0	0	0	0	chr11	APLP2	APLP2	rev	129992408	129979323	+
chr11|APLP2:129992408|APLP2:129992199|dup|+	1	0.03	0	0	0	0	0	0	0	0	0	0	0	0	0	0	chr11	APLP2	APLP2	dup	129992408	129992199	+
chr11|ARAP1:72408027|RAB6A:73389007|rev|-	0	0	0	0	1	0.025	0	0	0	0	0	0	0	0	0	0	chr11	ARAP1	RAB6A	rev	72408027	73389007	-
chr11|ARAP1:72408027|STARD10:72466187|rev|-	0	0	0	0	0	0	0	0	0	0	0	0	0	0	0	0	chr11	ARAP1	STARD10	rev	72408027	72466187	-
chr11|ARAP1:72413949|ARAP1:72423613|rev|-	0	0	0	0	0	0	1	0.849	0	0	0	0	0	0	0	0	chr11	ARAP1	ARAP1	rev	72413949	72423613	-
chr11|ARAP1:72420914|ARAP1:72422544|rev|-	0	0	0	0	0	0	0	0	0	0	0	0	0	0	0	0	chr11	ARAP1	ARAP1	rev	72420914	72422544	-
chr11|ARCN1:118454073|ARCN1:118453893|dup|+	0	0	0	0	0	0	0	0	0	0	0	0	0	0	0	0	chr11	ARCN1	ARCN1	dup	118454073	118453893	+
chr11|ARCN1:118454073|MLL:118347519|rev|+	0	0	0	0	0	0	0	0	0	0	0	0	0	0	0	0	chr11	ARCN1	MLL	rev	118454073	118347519	+
chr11|ARCN1:118454729|MLL:118392611|rev|+	0	0	0	0	0	0	0	0	0	0	0	0	0	0	0	0	chr11	ARCN1	MLL	rev	118454729	118392611	+
chr11|ARCN1:118454729|TMEM25:118404134|rev|+	0	0	0	0	0	0	0	0	0	0	0	0	0	0	1	0.017	chr11	ARCN1	TMEM25	rev	118454729	118404134	+
chr11|ARCN1:118455359|ARCN1:118451960|rev|+	0	0	0	0	1	0.833	1	0.76	0	0	0	0	0	0	0	0	chr11	ARCN1	ARCN1	rev	118455359	118451960	+
chr11|ARCN1:118455359|ARCN1:118453893|rev|+	0	0	0	0	1	0.28	0	0	0	0	0	0	0	0	0	0	chr11	ARCN1	ARCN1	rev	118455359	118453893	+
chr11|ARCN1:118455359|ARCN1:118454523|rev|+	1	0.274	0	0	0	0	0	0	0	0	1	0.462	0	0	0	0	chr11	ARCN1	ARCN1	rev	118455359	118454523	+
chr11|ARFGAP2:47187818|ARFGAP2:47189802|rev|-	0	0	0	0	0	0	3	0.214	0	0	0	0	1	0.565	0	0	chr11	ARFGAP2	ARFGAP2	rev	47187818	47189802	-
chr11|ARFGAP2:47197401|SPI1:47381591|rev|-	0	0	0	0	0	0	0	0	0	0	0	0	0	0	0	0	chr11	ARFGAP2	SPI1	rev	47197401	47381591	-
chr11|ARHGAP32:128932174|ARHGAP32:129034322|rev|-	0	0	0	0	0	0	0	0	0	0	0	0	0	0	0	0	chr11	ARHGAP32	ARHGAP32	rev	128932174	129034322	-
chr11|ARHGAP32:128963515|ARHGAP32:128994789|rev|-	0	0	0	0	0	0	0	0	0	0	1	0.584	0	0	0	0	chr11	ARHGAP32	ARHGAP32	rev	128963515	128994789	-
chr11|ARHGAP32:128963515|ARHGAP32:129034322|rev|-	0	0	0	0	0	0	0	0	0	0	2	0.05	0	0	0	0	chr11	ARHGAP32	ARHGAP32	rev	128963515	129034322	-
chr11|ARHGAP32:128993340|ARHGAP32:128994789|rev|-	0	0	0	0	0	0	0	0	0	0	0	0	0	0	0	0	chr11	ARHGAP32	ARHGAP32	rev	128993340	128994789	-
chr11|ARHGAP42:100792335|ARHGAP42:100730284|rev|+	0	0	0	0	1	0.617	0	0	0	0	0	0	0	0	0	0	chr11	ARHGAP42	ARHGAP42	rev	100792335	100730284	+
chr11|ARHGEF12:120308091|ARHGEF12:120276826|rev|+	0	0	0	0	0	0	0	0	0	0	0	0	1	0.14	0	0	chr11	ARHGEF12	ARHGEF12	rev	120308091	120276826	+
chr11|ARHGEF12:120308091|ARHGEF12:120302479|rev|+	0	0	1	0.025	0	0	0	0	0	0	0	0	0	0	0	0	chr11	ARHGEF12	ARHGEF12	rev	120308091	120302479	+
chr11|ARHGEF12:120327959|ARHGEF12:120322220|rev|+	0	0	0	0	0	0	0	0	0	0	0	0	0	0	0	0	chr11	ARHGEF12	ARHGEF12	rev	120327959	120322220	+
chr11|ARHGEF12:120330029|ARHGEF12:120317111|rev|+	0	0	0	0	0	0	0	0	0	0	1	0.568	0	0	0	0	chr11	ARHGEF12	ARHGEF12	rev	120330029	120317111	+
chr11|ARHGEF12:120340097|ARHGEF12:120310837|rev|+	0	0	0	0	0	0	0	0	0	0	1	0.018	0	0	0	0	chr11	ARHGEF12	ARHGEF12	rev	120340097	120310837	+
chr11|ARHGEF12:120348235|ARHGEF12:120339996|rev|+	0	0	0	0	0	0	0	0	1	0.048	0	0	0	0	0	0	chr11	ARHGEF12	ARHGEF12	rev	120348235	120339996	+
chr11|ARHGEF12:120348235|ARHGEF12:120343758|rev|+	1	0.488	0	0	0	0	0	0	0	0	1	0.301	0	0	0	0	chr11	ARHGEF12	ARHGEF12	rev	120348235	120343758	+
chr11|ARHGEF12:120348235|ARHGEF12:120345268|rev|+	0	0	0	0	0	0	0	0	0	0	0	0	0	0	0	0	chr11	ARHGEF12	ARHGEF12	rev	120348235	120345268	+
chr11|ARHGEF12:120348235|ARHGEF12:120346048|rev|+	0	0	1	0.372	0	0	0	0	0	0	0	0	0	0	0	0	chr11	ARHGEF12	ARHGEF12	rev	120348235	120346048	+
chr11|ARHGEF12:120352285|ARHGEF12:120346048|rev|+	0	0	0	0	0	0	0	0	0	0	0	0	0	0	0	0	chr11	ARHGEF12	ARHGEF12	rev	120352285	120346048	+
chr11|ARNTL:13397309|TEAD1:12958655|rev|+	0	0	0	0	0	0	0	0	0	0	1	0.092	0	0	0	0	chr11	ARNTL	TEAD1	rev	13397309	12958655	+
chr11|ATG13:46671867|ATG13:46651594|rev|+	0	0	0	0	0	0	0	0	0	0	1	0.744	0	0	0	0	chr11	ATG13	ATG13	rev	46671867	46651594	+
chr11|ATG13:46671867|ATG13:46670686|rev|+	0	0	0	0	1	0.898	0	0	0	0	0	0	0	0	0	0	chr11	ATG13	ATG13	rev	46671867	46670686	+
chr11|ATG13:46686509|CRY2:45891880|rev|+	0	0	0	0	0	0	0	0	0	0	0	0	0	0	0	0	chr11	ATG13	CRY2	rev	46686509	45891880	+
chr11|ATG2A:64670759|CFL1:65623713|rev|-	0	0	0	0	0	0	0	0	0	0	0	0	0	0	0	0	chr11	ATG2A	CFL1	rev	64670759	65623713	-
chr11|ATG2A:64674726|FAU:64889116|rev|-	0	0	0	0	0	0	0	0	0	0	0	0	0	0	0	0	chr11	ATG2A	FAU	rev	64674726	64889116	-
chr11|ATL3:63419407|ATL3:63420047|rev|-	1	0.56	0	0	0	0	0	0	0	0	0	0	0	0	0	0	chr11	ATL3	ATL3	rev	63419407	63420047	-
chr11|ATL3:63426232|ATL3:63426724|rev|-	0	0	0	0	1	0.636	0	0	0	0	1	0.987	0	0	0	0	chr11	ATL3	ATL3	rev	63426232	63426724	-
chr11|ATM:108100050|ATM:108098321|rev|+	0	0	0	0	2	0.053	0	0	0	0	0	0	0	0	0	0	chr11	ATM	ATM	rev	108100050	108098321	+
chr11|ATM:108115753|ATM:108106396|rev|+	0	0	0	0	0	0	0	0	0	0	0	0	0	0	0	0	chr11	ATM	ATM	rev	108115753	108106396	+
chr11|ATM:108119829|ATM:108106396|rev|+	0	0	0	0	0	0	0	0	2	0.818	0	0	0	0	0	0	chr11	ATM	ATM	rev	108119829	108106396	+
chr11|ATM:108129802|ATM:108098321|rev|+	0	0	0	0	0	0	0	0	0	0	1	0.481	0	0	0	0	chr11	ATM	ATM	rev	108129802	108098321	+
chr11|ATM:108138069|ATM:108137897|dup|+	0	0	0	0	0	0	0	0	0	0	0	0	0	0	0	0	chr11	ATM	ATM	dup	108138069	108137897	+
chr11|ATM:108139336|ATM:108137897|rev|+	0	0	0	0	0	0	0	0	0	0	0	0	0	0	0	0	chr11	ATM	ATM	rev	108139336	108137897	+
chr11|ATM:108151895|ATM:108117690|rev|+	0	0	0	0	0	0	0	0	0	0	0	0	0	0	0	0	chr11	ATM	ATM	rev	108151895	108117690	+
chr11|ATM:108175579|ATM:108172374|rev|+	0	0	0	0	0	0	0	0	0	0	0	0	0	0	0	0	chr11	ATM	ATM	rev	108175579	108172374	+
chr11|ATM:108188248|ATM:108172374|rev|+	0	0	0	0	2	0.775	0	0	0	0	0	0	0	0	0	0	chr11	ATM	ATM	rev	108188248	108172374	+
chr11|ATM:108188248|ATM:108186549|rev|+	0	0	0	0	0	0	1	0.891	0	0	0	0	0	0	0	0	chr11	ATM	ATM	rev	108188248	108186549	+
chr11|ATM:108192147|ATM:108172374|rev|+	0	0	1	0.817	0	0	0	0	0	0	0	0	0	0	0	0	chr11	ATM	ATM	rev	108192147	108172374	+
chr11|ATM:108196952|ATM:108190680|rev|+	0	0	0	0	1	0.276	0	0	0	0	0	0	0	0	0	0	chr11	ATM	ATM	rev	108196952	108190680	+
chr11|ATM:108202764|ATM:108098321|rev|+	0	0	0	0	0	0	0	0	0	0	0	0	0	0	0	0	chr11	ATM	ATM	rev	108202764	108098321	+
chr11|BBS1:66294278|BBS1:66288740|rev|+	0	0	0	0	1	0.112	0	0	0	0	0	0	0	0	0	0	chr11	BBS1	BBS1	rev	66294278	66288740	+
chr11|BET1L:207302|IFITM3:319990|rev|-	0	0	0	0	0	0	0	0	0	0	0	0	0	0	0	0	chr11	BET1L	IFITM3	rev	207302	319990	-
chr11|BIRC2:102218107|KIAA1377:101863508|rev|+	0	0	0	0	0	0	0	0	0	0	0	0	0	0	0	0	chr11	BIRC2	KIAA1377	rev	102218107	101863508	+
chr11|BIRC2:102239279|BIRC2:102239036|dup|+	0	0	0	0	0	0	0	0	1	0.015	0	0	0	0	0	0	chr11	BIRC2	BIRC2	dup	102239279	102239036	+
chr11|BSX:122849968|HSPA8:122929969|rev|-	0	0	0	0	0	0	0	0	0	0	0	0	0	0	0	0	chr11	BSX	HSPA8	rev	122849968	122929969	-
chr11|BTBD10:13435076|BTBD10:13443385|rev|-	0	0	0	0	0	0	0	0	0	0	3	0.684	1	0.688	0	0	chr11	BTBD10	BTBD10	rev	13435076	13443385	-
chr11|BTBD10:13435076|BTBD10:13466728|rev|-	0	0	0	0	0	0	0	0	1	0.853	0	0	1	0.421	0	0	chr11	BTBD10	BTBD10	rev	13435076	13466728	-
chr11|BTG4:111382905|ALG9:111711532|rev|-	0	0	0	0	0	0	0	0	0	0	0	0	0	0	0	0	chr11	BTG4	ALG9	rev	111382905	111711532	-
chr11|BUD13:116629789|BUD13:116636162|rev|-	0	0	0	0	0	0	0	0	0	0	0	0	0	0	0	0	chr11	BUD13	BUD13	rev	116629789	116636162	-
chr11|C11orf30:76175124|C11orf30:76169226|rev|+	0	0	0	0	0	0	1	0.25	0	0	0	0	0	0	0	0	chr11	C11orf30	C11orf30	rev	76175124	76169226	+
chr11|C11orf30:76183884|C11orf30:76174864|rev|+	0	0	0	0	0	0	0	0	1	0.818	2	0.937	1	0.075	0	0	chr11	C11orf30	C11orf30	rev	76183884	76174864	+
chr11|C11orf30:76239510|C11orf30:76237505|rev|+	0	0	0	0	0	0	0	0	0	0	0	0	0	0	0	0	chr11	C11orf30	C11orf30	rev	76239510	76237505	+
chr11|C11orf30:76253411|SERPINH1:75277360|rev|+	0	0	0	0	0	0	0	0	0	0	0	0	0	0	0	0	chr11	C11orf30	SERPINH1	rev	76253411	75277360	+
chr11|C11orf31:57510883|C11orf31:57509280|rev|+	1	0.071	0	0	0	0	0	0	0	0	0	0	0	0	0	0	chr11	C11orf31	C11orf31	rev	57510883	57509280	+
chr11|C11orf35:555304|PIDD:799565|rev|-	0	0	0	0	0	0	0	0	0	0	0	0	0	0	0	0	chr11	C11orf35	PIDD	rev	555304	799565	-
chr11|C11orf80:66526567|C11orf80:66515849|rev|+	0	0	0	0	0	0	0	0	0	0	0	0	0	0	0	0	chr11	C11orf80	C11orf80	rev	66526567	66515849	+
chr11|C11orf80:66590145|C11orf80:66583523|rev|+	0	0	0	0	0	0	0	0	0	0	0	0	0	0	0	0	chr11	C11orf80	C11orf80	rev	66590145	66583523	+
chr11|C11orf80:66595835|C11orf80:66583523|rev|+	0	0	0	0	0	0	0	0	1	0.534	0	0	0	0	0	0	chr11	C11orf80	C11orf80	rev	66595835	66583523	+
chr11|C11orf85:64722228|FOSL1:65660767|rev|-	0	0	0	0	0	0	0	0	1	0.027	0	0	0	0	0	0	chr11	C11orf85	FOSL1	rev	64722228	65660767	-
chr11|C2CD2L:118981667|ARCN1:118454523|rev|+	0	0	0	0	1	0.035	0	0	0	0	0	0	0	0	0	0	chr11	C2CD2L	ARCN1	rev	118981667	118454523	+
chr11|C2CD2L:118984698|UBE4A:118250160|rev|+	0	0	0	0	0	0	0	0	0	0	0	0	0	0	1	0.016	chr11	C2CD2L	UBE4A	rev	118984698	118250160	+
chr11|C2CD3:73829272|C2CD3:73834180|rev|-	0	0	0	0	0	0	0	0	0	0	0	0	0	0	0	0	chr11	C2CD3	C2CD3	rev	73829272	73834180	-
chr11|C2CD3:73843888|C2CD3:73844602|rev|-	0	0	0	0	0	0	0	0	0	0	0	0	0	0	0	0	chr11	C2CD3	C2CD3	rev	73843888	73844602	-
chr11|CAPN1:64956217|CAPN1:64955425|rev|+	0	0	0	0	1	0.359	0	0	0	0	0	0	0	0	0	0	chr11	CAPN1	CAPN1	rev	64956217	64955425	+
chr11|CAPRIN1:34098189|CAPRIN1:34093272|rev|+	1	0.34	0	0	0	0	0	0	0	0	1	0.193	0	0	0	0	chr11	CAPRIN1	CAPRIN1	rev	34098189	34093272	+
chr11|CAPRIN1:34107960|CAPRIN1:34107610|rev|+	0	0	0	0	0	0	1	0.887	0	0	0	0	0	0	0	0	chr11	CAPRIN1	CAPRIN1	rev	34107960	34107610	+
chr11|CAPRIN1:34111003|CAPRIN1:34101174|rev|+	0	0	1	0.09	0	0	0	0	0	0	0	0	0	0	0	0	chr11	CAPRIN1	CAPRIN1	rev	34111003	34101174	+
chr11|CAPRIN1:34112225|CAPRIN1:34111725|rev|+	0	0	0	0	0	0	0	0	0	0	0	0	0	0	0	0	chr11	CAPRIN1	CAPRIN1	rev	34112225	34111725	+
chr11|CAPRIN1:34113603|CAPRIN1:34107610|rev|+	0	0	0	0	0	0	0	0	0	0	0	0	0	0	0	0	chr11	CAPRIN1	CAPRIN1	rev	34113603	34107610	+
chr11|CAPRIN1:34113603|CAPRIN1:34110941|rev|+	0	0	0	0	0	0	0	0	0	0	0	0	0	0	2	0.898	chr11	CAPRIN1	CAPRIN1	rev	34113603	34110941	+
chr11|CAPRIN1:34113603|CAPRIN1:34111725|rev|+	0	0	0	0	0	0	0	0	0	0	0	0	0	0	1	0.319	chr11	CAPRIN1	CAPRIN1	rev	34113603	34111725	+
chr11|CASP4:104820269|CASP5:104865074|rev|-	0	0	0	0	0	0	0	0	0	0	0	0	0	0	0	0	chr11	CASP4	CASP5	rev	104820269	104865074	-
chr11|CBL:119144734|TRAPPC4:118892469|rev|+	0	0	0	0	0	0	0	0	0	0	0	0	1	0.049	0	0	chr11	CBL	TRAPPC4	rev	119144734	118892469	+
chr11|CBL:119156276|CBL:119155678|rev|+	0	0	0	0	0	0	0	0	0	0	0	0	1	0.085	0	0	chr11	CBL	CBL	rev	119156276	119155678	+
chr11|CBL:119168191|CBL:119167627|rev|+	0	0	0	0	0	0	0	0	0	0	0	0	0	0	0	0	chr11	CBL	CBL	rev	119168191	119167627	+
chr11|CCDC15:124875108|CCDC15:124844991|rev|+	0	0	0	0	0	0	0	0	0	0	1	0.125	0	0	0	0	chr11	CCDC15	CCDC15	rev	124875108	124844991	+
chr11|CCDC15:124875108|CCDC15:124856637|rev|+	0	0	0	0	0	0	0	0	0	0	0	0	0	0	0	0	chr11	CCDC15	CCDC15	rev	124875108	124856637	+
chr11|CCDC84:118882713|ARCN1:118463423|rev|+	0	0	0	0	0	0	0	0	0	0	0	0	0	0	0	0	chr11	CCDC84	ARCN1	rev	118882713	118463423	+
chr11|CCDC84:118882713|MLL:118352429|rev|+	0	0	0	0	0	0	0	0	0	0	0	0	0	0	0	0	chr11	CCDC84	MLL	rev	118882713	118352429	+
chr11|CCDC84:118882713|PHLDB1:118502629|rev|+	0	0	0	0	0	0	0	0	0	0	0	0	0	0	0	0	chr11	CCDC84	PHLDB1	rev	118882713	118502629	+
chr11|CCDC88B:64119088|VEGFB:64005827|rev|+	0	0	0	0	1	0.032	0	0	0	0	0	0	0	0	0	0	chr11	CCDC88B	VEGFB	rev	64119088	64005827	+
chr11|CCDC90B:82984689|CCDC90B:82989872|rev|-	0	0	0	0	1	0.785	0	0	0	0	1	0.224	0	0	0	0	chr11	CCDC90B	CCDC90B	rev	82984689	82989872	-
chr11|CCDC90B:82989768|CCDC90B:82991303|rev|-	0	0	0	0	0	0	0	0	0	0	1	0.116	0	0	0	0	chr11	CCDC90B	CCDC90B	rev	82989768	82991303	-
chr11|CD44:35226187|CD44:35222628|rev|+	0	0	0	0	0	0	0	0	0	0	0	0	0	0	0	0	chr11	CD44	CD44	rev	35226187	35222628	+
chr11|CD44:35229753|CD44:35226058|rev|+	0	0	0	0	0	0	1	0.101	0	0	0	0	0	0	0	0	chr11	CD44	CD44	rev	35229753	35226058	+
chr11|CDON:125875653|CDON:125885405|rev|-	0	0	0	0	0	0	0	0	0	0	0	0	0	0	0	0	chr11	CDON	CDON	rev	125875653	125885405	-
chr11|CDON:125880235|CDON:125885405|rev|-	0	0	0	0	0	0	0	0	0	0	0	0	0	0	0	0	chr11	CDON	CDON	rev	125880235	125885405	-
chr11|CDON:125880235|CDON:125893432|rev|-	0	0	0	0	0	0	0	0	0	0	1	0.871	0	0	0	0	chr11	CDON	CDON	rev	125880235	125893432	-
chr11|CDON:125889513|CDON:125891415|rev|-	0	0	0	0	0	0	0	0	0	0	1	0.981	0	0	0	0	chr11	CDON	CDON	rev	125889513	125891415	-
chr11|CELF1:47493742|CELF1:47500492|rev|-	0	0	0	0	1	0.136	0	0	0	0	0	0	0	0	0	0	chr11	CELF1	CELF1	rev	47493742	47500492	-
chr11|CELF1:47505004|CELF1:47506075|rev|-	0	0	0	0	0	0	0	0	1	0.011	0	0	0	0	0	0	chr11	CELF1	CELF1	rev	47505004	47506075	-
chr11|CELF1:47521004|CELF1:47522484|rev|-	0	0	1	0.447	0	0	0	0	0	0	0	0	0	0	0	0	chr11	CELF1	CELF1	rev	47521004	47522484	-
chr11|CEP57:95546753|CEP57:95546095|rev|+	0	0	1	0.057	0	0	0	0	0	0	1	0.011	0	0	0	0	chr11	CEP57	CEP57	rev	95546753	95546095	+
chr11|CEP57:95552068|CEP57:95546095|rev|+	0	0	0	0	0	0	0	0	0	0	1	0.535	0	0	0	0	chr11	CEP57	CEP57	rev	95552068	95546095	+
chr11|CEP57:95561191|CEP57:95546095|rev|+	0	0	0	0	0	0	0	0	2	0.89	1	0.8	0	0	0	0	chr11	CEP57	CEP57	rev	95561191	95546095	+
chr11|CHEK1:125525242|CHEK1:125513686|rev|+	0	0	0	0	0	0	0	0	0	0	1	0.045	0	0	0	0	chr11	CHEK1	CHEK1	rev	125525242	125513686	+
chr11|CHORDC1:89947185|CHORDC1:89948398|rev|-	0	0	0	0	0	0	0	0	1	0.561	0	0	0	0	0	0	chr11	CHORDC1	CHORDC1	rev	89947185	89948398	-
chr11|CKAP5:46771823|CKAP5:46773084|rev|-	0	0	0	0	0	0	0	0	0	0	2	0.134	0	0	0	0	chr11	CKAP5	CKAP5	rev	46771823	46773084	-
chr11|CKAP5:46771823|CKAP5:46775047|rev|-	0	0	0	0	0	0	0	0	2	0.185	0	0	0	0	0	0	chr11	CKAP5	CKAP5	rev	46771823	46775047	-
chr11|CKAP5:46772895|CKAP5:46837955|rev|-	0	0	0	0	0	0	0	0	0	0	0	0	0	0	0	0	chr11	CKAP5	CKAP5	rev	46772895	46837955	-
chr11|CKAP5:46785030|CKAP5:46810323|rev|-	0	0	0	0	0	0	0	0	1	0.129	0	0	0	0	0	0	chr11	CKAP5	CKAP5	rev	46785030	46810323	-
chr11|CKAP5:46801743|CKAP5:46829694|rev|-	0	0	0	0	0	0	0	0	0	0	1	0.169	0	0	0	0	chr11	CKAP5	CKAP5	rev	46801743	46829694	-
chr11|CKAP5:46801743|MYBPC3:47368974|rev|-	0	0	1	0.106	0	0	0	0	0	0	0	0	0	0	0	0	chr11	CKAP5	MYBPC3	rev	46801743	47368974	-
chr11|CKAP5:46817143|CKAP5:46831424|rev|-	0	0	0	0	0	0	0	0	1	0.258	0	0	0	0	0	0	chr11	CKAP5	CKAP5	rev	46817143	46831424	-
chr11|CKAP5:46822749|CKAP5:46831424|rev|-	0	0	0	0	0	0	0	0	0	0	0	0	1	0.032	0	0	chr11	CKAP5	CKAP5	rev	46822749	46831424	-
chr11|CKAP5:46829580|CKAP5:46842819|rev|-	0	0	0	0	1	0.991	0	0	0	0	1	0.585	0	0	0	0	chr11	CKAP5	CKAP5	rev	46829580	46842819	-
chr11|CKAP5:46831291|MTCH2:47640471|rev|-	0	0	0	0	0	0	0	0	0	0	0	0	0	0	0	0	chr11	CKAP5	MTCH2	rev	46831291	47640471	-
chr11|CKAP5:46832556|CKAP5:46842819|rev|-	0	0	1	0.339	0	0	0	0	0	0	0	0	0	0	0	0	chr11	CKAP5	CKAP5	rev	46832556	46842819	-
chr11|CKAP5:46837748|CKAP5:46842819|rev|-	0	0	0	0	0	0	0	0	1	0.341	0	0	0	0	0	0	chr11	CKAP5	CKAP5	rev	46837748	46842819	-
chr11|CLNS1A:77330650|CLNS1A:77333718|rev|-	0	0	1	0.024	0	0	0	0	0	0	0	0	0	0	0	0	chr11	CLNS1A	CLNS1A	rev	77330650	77333718	-
chr11|CLNS1A:77330650|CLNS1A:77336863|rev|-	0	0	0	0	1	0.52	0	0	3	0.916	2	0.199	0	0	0	0	chr11	CLNS1A	CLNS1A	rev	77330650	77336863	-
chr11|CLNS1A:77330650|CLNS1A:77340944|rev|-	0	0	0	0	0	0	0	0	2	0.276	0	0	0	0	0	0	chr11	CLNS1A	CLNS1A	rev	77330650	77340944	-
chr11|CLNS1A:77336007|CLNS1A:77336863|rev|-	0	0	0	0	0	0	0	0	0	0	0	0	0	0	0	0	chr11	CLNS1A	CLNS1A	rev	77336007	77336863	-
chr11|COPB1:14520383|CYP2R1:14899843|rev|-	1	0.121	0	0	0	0	0	0	0	0	0	0	0	0	0	0	chr11	COPB1	CYP2R1	rev	14520383	14899843	-
chr11|CORO1B:67209203|CDK2AP2:67274968|rev|-	0	0	0	0	1	0.057	0	0	0	0	0	0	0	0	0	0	chr11	CORO1B	CDK2AP2	rev	67209203	67274968	-
chr11|CPSF7:61179240|CPSF7:61179409|dup|-	0	0	0	0	0	0	0	0	0	0	0	0	0	0	0	0	chr11	CPSF7	CPSF7	dup	61179240	61179409	-
chr11|CPSF7:61183137|CPSF7:61183991|rev|-	0	0	1	0.317	0	0	0	0	0	0	0	0	0	0	0	0	chr11	CPSF7	CPSF7	rev	61183137	61183991	-
chr11|CPT1A:68527036|CPT1A:68529155|rev|-	0	0	0	0	0	0	0	0	1	0.491	0	0	0	0	0	0	chr11	CPT1A	CPT1A	rev	68527036	68529155	-
chr11|CPT1A:68560782|CPT1A:68575106|rev|-	0	0	0	0	0	0	0	0	0	0	1	0.033	0	0	0	0	chr11	CPT1A	CPT1A	rev	68560782	68575106	-
chr11|CPT1A:68571467|CPT1A:68575106|rev|-	0	0	0	0	0	0	0	0	0	0	0	0	0	0	0	0	chr11	CPT1A	CPT1A	rev	68571467	68575106	-
chr11|CREBZF:85368607|PICALM:85670103|rev|-	0	0	0	0	1	0.025	0	0	0	0	0	0	0	0	0	0	chr11	CREBZF	PICALM	rev	85368607	85670103	-
chr11|CRY2:45893784|CRY2:45883610|rev|+	2	0.555	0	0	0	0	0	0	1	0.854	0	0	0	0	0	0	chr11	CRY2	CRY2	rev	45893784	45883610	+
chr11|CSTF3:33113816|FBXO3:33790560|rev|-	0	0	0	0	0	0	0	0	0	0	0	0	0	0	0	0	chr11	CSTF3	FBXO3	rev	33113816	33790560	-
chr11|CTNND1:57572252|CTNND1:57563048|rev|+	0	0	0	0	0	0	0	0	0	0	0	0	0	0	0	0	chr11	CTNND1	CTNND1	rev	57572252	57563048	+
chr11|CTNND1:57576938|CTNND1:57569204|rev|+	0	0	0	0	1	0.146	0	0	0	0	0	0	0	0	0	0	chr11	CTNND1	CTNND1	rev	57576938	57569204	+
chr11|CTR9:10793163|ADM:10327878|rev|+	0	0	0	0	0	0	0	0	0	0	0	0	1	0.066	0	0	chr11	CTR9	ADM	rev	10793163	10327878	+
chr11|CTSC:88033697|CTSC:88045722|rev|-	0	0	0	0	0	0	0	0	0	0	0	0	1	0.848	0	0	chr11	CTSC	CTSC	rev	88033697	88045722	-
chr11|CTSW:65650895|FRMD8:65168194|rev|+	0	0	0	0	0	0	1	0.053	0	0	0	0	0	0	0	0	chr11	CTSW	FRMD8	rev	65650895	65168194	+
chr11|CTTN:70266616|CTTN:70265851|rev|+	0	0	0	0	0	0	0	0	0	0	0	0	0	0	0	0	chr11	CTTN	CTTN	rev	70266616	70265851	+
chr11|CTTN:70269101|CTTN:70260647|rev|+	0	0	0	0	0	0	0	0	1	0.022	0	0	0	0	0	0	chr11	CTTN	CTTN	rev	70269101	70260647	+
chr11|CUL5:107925682|CUL5:107916996|rev|+	0	0	0	0	0	0	0	0	2	0.626	1	0.637	0	0	4	0.993	chr11	CUL5	CUL5	rev	107925682	107916996	+
chr11|CUL5:107940916|CUL5:107916996|rev|+	0	0	0	0	0	0	0	0	0	0	0	0	0	0	0	0	chr11	CUL5	CUL5	rev	107940916	107916996	+
chr11|CUL5:107943189|CUL5:107923386|rev|+	0	0	0	0	0	0	0	0	0	0	0	0	1	0.229	0	0	chr11	CUL5	CUL5	rev	107943189	107923386	+
chr11|CWF19L2:107200643|CWF19L2:107224462|rev|-	0	0	2	0.448	0	0	0	0	0	0	0	0	0	0	0	0	chr11	CWF19L2	CWF19L2	rev	107200643	107224462	-
chr11|CWF19L2:107286934|CWF19L2:107304475|rev|-	0	0	0	0	0	0	0	0	0	0	1	0.029	0	0	0	0	chr11	CWF19L2	CWF19L2	rev	107286934	107304475	-
chr11|CWF19L2:107286934|CWF19L2:107326502|rev|-	3	0.071	0	0	0	0	0	0	0	0	0	0	0	0	0	0	chr11	CWF19L2	CWF19L2	rev	107286934	107326502	-
chr11|DDB1:61079255|DDB1:61081958|rev|-	0	0	0	0	0	0	0	0	0	0	0	0	1	0.537	0	0	chr11	DDB1	DDB1	rev	61079255	61081958	-
chr11|DDB1:61093082|DDB1:61097546|rev|-	0	0	0	0	0	0	0	0	0	0	0	0	0	0	0	0	chr11	DDB1	DDB1	rev	61093082	61097546	-
chr11|DDB1:61096834|DDB1:61097546|rev|-	0	0	0	0	0	0	0	0	1	0.161	0	0	0	0	0	0	chr11	DDB1	DDB1	rev	61096834	61097546	-
chr11|DDB1:61096834|FADS3:61641337|rev|-	0	0	0	0	0	0	0	0	1	0.143	0	0	0	0	0	0	chr11	DDB1	FADS3	rev	61096834	61641337	-
chr11|DDB1:61099014|CYBASC3:61124843|rev|-	0	0	0	0	0	0	0	0	0	0	0	0	0	0	0	0	chr11	DDB1	CYBASC3	rev	61099014	61124843	-
chr11|DDB1:61099014|RAB3IL1:61672354|rev|-	0	0	0	0	0	0	0	0	1	0.034	0	0	0	0	0	0	chr11	DDB1	RAB3IL1	rev	61099014	61672354	-
chr11|DDX10:108547970|ATM:108137897|rev|+	0	0	0	0	0	0	0	0	0	0	1	0.069	0	0	0	0	chr11	DDX10	ATM	rev	108547970	108137897	+
chr11|DDX10:108550287|ATM:108200940|rev|+	0	0	0	0	0	0	0	0	0	0	0	0	0	0	0	0	chr11	DDX10	ATM	rev	108550287	108200940	+
chr11|DDX10:108564327|ATM:108236051|rev|+	0	0	0	0	0	0	0	0	0	0	0	0	0	0	0	0	chr11	DDX10	ATM	rev	108564327	108236051	+
chr11|DDX10:108594189|DDX10:108544193|rev|+	0	0	2	0.96	0	0	0	0	0	0	0	0	0	0	0	0	chr11	DDX10	DDX10	rev	108594189	108544193	+
chr11|DDX10:108722936|ATM:108199747|rev|+	0	0	0	0	0	0	0	0	0	0	1	0.031	0	0	0	0	chr11	DDX10	ATM	rev	108722936	108199747	+
chr11|DDX6:118625413|DDX6:118627996|rev|-	0	0	0	0	0	0	0	0	0	0	0	0	0	0	0	0	chr11	DDX6	DDX6	rev	118625413	118627996	-
chr11|DENND5A:9202313|SBF2:9861243|rev|-	0	0	0	0	0	0	0	0	0	0	0	0	0	0	0	0	chr11	DENND5A	SBF2	rev	9202313	9861243	-
chr11|DENND5A:9225206|DENND5A:9229179|rev|-	0	0	0	0	0	0	0	0	0	0	0	0	1	0.157	0	0	chr11	DENND5A	DENND5A	rev	9225206	9229179	-
chr11|DENND5A:9286507|TMEM41B:9321248|rev|-	0	0	0	0	0	0	0	0	0	0	1	0.017	0	0	0	0	chr11	DENND5A	TMEM41B	rev	9286507	9321248	-
chr11|DGKZ:46393153|CRY2:45891603|rev|+	0	0	0	0	0	0	0	0	1	0.011	0	0	0	0	0	0	chr11	DGKZ	CRY2	rev	46393153	45891603	+
chr11|DHCR7:71148857|NUMA1:71720231|rev|-	0	0	0	0	0	0	0	0	0	0	0	0	0	0	0	0	chr11	DHCR7	NUMA1	rev	71148857	71720231	-
chr11|DLAT:111904254|DLAT:111899238|rev|+	0	0	1	0.861	0	0	0	0	0	0	0	0	0	0	0	0	chr11	DLAT	DLAT	rev	111904254	111899238	+
chr11|DNAJC4:64001753|STIP1:63971525|rev|+	0	0	0	0	0	0	0	0	1	0.038	0	0	0	0	0	0	chr11	DNAJC4	STIP1	rev	64001753	63971525	+
chr11|DNHD1:6532659|TRIM6:5617330|rev|+	0	0	0	0	0	0	1	0.015	0	0	0	0	0	0	0	0	chr11	DNHD1	TRIM6	rev	6532659	5617330	+
chr11|DPAGT1:118968564|USP2:119227632|rev|-	0	0	0	0	0	0	0	0	0	0	0	0	0	0	1	0.057	chr11	DPAGT1	USP2	rev	118968564	119227632	-
chr11|DPF2:65113529|DPF2:65113136|rev|+	0	0	1	0.645	0	0	0	0	0	0	0	0	0	0	0	0	chr11	DPF2	DPF2	rev	65113529	65113136	+
chr11|DPP3:66249941|SCYL1:65298099|rev|+	0	0	0	0	0	0	0	0	1	0.023	0	0	0	0	0	0	chr11	DPP3	SCYL1	rev	66249941	65298099	+
chr11|DPP3:66254148|SF3B2:65828052|rev|+	0	0	0	0	1	0.071	0	0	0	0	0	0	0	0	0	0	chr11	DPP3	SF3B2	rev	66254148	65828052	+
chr11|DRAP1:65687933|PCNXL3:65402688|rev|+	0	0	0	0	0	0	0	0	0	0	0	0	0	0	0	0	chr11	DRAP1	PCNXL3	rev	65687933	65402688	+
chr11|DYNC2H1:102980498|WTAPP1:102707168|rev|+	0	0	0	0	0	0	0	0	0	0	0	0	0	0	0	0	chr11	DYNC2H1	WTAPP1	rev	102980498	102707168	+
chr11|DYNC2H1:102992225|DYNC2H1:102985905|rev|+	0	0	0	0	0	0	0	0	1	0.83	0	0	0	0	0	0	chr11	DYNC2H1	DYNC2H1	rev	102992225	102985905	+
chr11|DYNC2H1:103082672|DYNC2H1:102993553|rev|+	0	0	0	0	0	0	0	0	0	0	0	0	0	0	0	0	chr11	DYNC2H1	DYNC2H1	rev	103082672	102993553	+
chr11|DYNC2H1:103093815|DYNC2H1:103090643|rev|+	0	0	0	0	0	0	0	0	0	0	2	0.895	0	0	0	0	chr11	DYNC2H1	DYNC2H1	rev	103093815	103090643	+
chr11|DYNC2H1:103107268|DYNC2H1:103013996|rev|+	0	0	0	0	0	0	0	0	0	0	0	0	0	0	0	0	chr11	DYNC2H1	DYNC2H1	rev	103107268	103013996	+
chr11|DYNC2H1:103130706|DYNC2H1:103086449|rev|+	0	0	1	0.122	0	0	0	0	0	0	0	0	0	0	0	0	chr11	DYNC2H1	DYNC2H1	rev	103130706	103086449	+
chr11|DYNC2H1:103187349|DYNC2H1:103151076|rev|+	0	0	0	0	0	0	0	0	0	0	1	0.505	0	0	0	0	chr11	DYNC2H1	DYNC2H1	rev	103187349	103151076	+
chr11|DYNC2H1:103187349|DYNC2H1:103173821|rev|+	0	0	0	0	0	0	0	0	0	0	1	0.526	0	0	0	0	chr11	DYNC2H1	DYNC2H1	rev	103187349	103173821	+
chr11|DYNC2H1:103194718|DYNC2H1:103173821|rev|+	0	0	0	0	0	0	0	0	0	0	2	0.808	0	0	0	0	chr11	DYNC2H1	DYNC2H1	rev	103194718	103173821	+
chr11|DYNC2H1:103229087|DYNC2H1:103151076|rev|+	0	0	0	0	1	0.655	0	0	0	0	0	0	0	0	0	0	chr11	DYNC2H1	DYNC2H1	rev	103229087	103151076	+
chr11|DYNC2H1:103229087|DYNC2H1:103173821|rev|+	0	0	0	0	1	0.976	0	0	0	0	0	0	0	0	0	0	chr11	DYNC2H1	DYNC2H1	rev	103229087	103173821	+
chr11|EED:85967554|EED:85961337|rev|+	0	0	0	0	0	0	0	0	0	0	0	0	1	0.119	0	0	chr11	EED	EED	rev	85967554	85961337	+
chr11|EFCAB4A:828772|RPLP2:812759|rev|+	0	0	0	0	0	0	0	0	0	0	0	0	0	0	0	0	chr11	EFCAB4A	RPLP2	rev	828772	812759	+
chr11|EIF4G2:10821978|EIF4G2:10825597|rev|-	0	0	0	0	0	0	0	0	0	0	0	0	0	0	0	0	chr11	EIF4G2	EIF4G2	rev	10821978	10825597	-
chr11|EIF4G2:10822508|EIF4G2:10823982|rev|-	0	0	0	0	1	0.051	0	0	0	0	0	0	0	0	0	0	chr11	EIF4G2	EIF4G2	rev	10822508	10823982	-
chr11|EIF4G2:10823595|EIF4G2:10828432|rev|-	0	0	0	0	0	0	0	0	1	0.161	0	0	0	0	0	0	chr11	EIF4G2	EIF4G2	rev	10823595	10828432	-
chr11|EIF4G2:10823595|EIF4G2:10829543|rev|-	0	0	0	0	1	0.033	0	0	0	0	0	0	0	0	0	0	chr11	EIF4G2	EIF4G2	rev	10823595	10829543	-
chr11|EIF4G2:10823595|GALNT18:11394176|rev|-	0	0	0	0	0	0	0	0	0	0	0	0	0	0	0	0	chr11	EIF4G2	GALNT18	rev	10823595	11394176	-
chr11|EIF4G2:10823595|GALNT18:11470483|rev|-	0	0	0	0	0	0	0	0	0	0	0	0	0	0	0	0	chr11	EIF4G2	GALNT18	rev	10823595	11470483	-
chr11|EIF4G2:10824576|EIF4G2:10827594|rev|-	0	0	0	0	0	0	0	0	0	0	0	0	0	0	0	0	chr11	EIF4G2	EIF4G2	rev	10824576	10827594	-
chr11|ETS1:128350085|ETS1:128356041|rev|-	0	0	0	0	0	0	0	0	0	0	0	0	0	0	0	0	chr11	ETS1	ETS1	rev	128350085	128356041	-
chr11|ETS1:128354717|ETS1:128360471|rev|-	0	0	0	0	0	0	0	0	0	0	0	0	0	0	0	0	chr11	ETS1	ETS1	rev	128354717	128360471	-
chr11|EXT2:44117402|HSD17B12:43772460|rev|+	0	0	0	0	0	0	0	0	0	0	0	0	0	0	1	0.058	chr11	EXT2	HSD17B12	rev	44117402	43772460	+
chr11|EXT2:44117402|TTC17:43425547|rev|+	0	0	0	0	0	0	0	0	0	0	0	0	0	0	0	0	chr11	EXT2	TTC17	rev	44117402	43425547	+
chr11|EXT2:44151688|EXT2:44135734|rev|+	0	0	0	0	0	0	0	0	1	0.014	0	0	0	0	0	0	chr11	EXT2	EXT2	rev	44151688	44135734	+
chr11|FAT3:92088570|FAT3:92085261|dup|+	0	0	1	0.441	5	0.742	0	0	0	0	0	0	0	0	1	0.452	chr11	FAT3	FAT3	dup	92088570	92085261	+
chr11|FCHSD2:72578909|FCHSD2:72726930|rev|-	0	0	0	0	0	0	0	0	0	0	0	0	1	0.563	0	0	chr11	FCHSD2	FCHSD2	rev	72578909	72726930	-
chr11|FCHSD2:72695132|FCHSD2:72700142|rev|-	0	0	0	0	0	0	0	0	0	0	1	0.841	0	0	0	0	chr11	FCHSD2	FCHSD2	rev	72695132	72700142	-
chr11|FDXACB1:111749684|CRYAB:111779691|rev|-	0	0	0	0	0	0	0	0	0	0	0	0	0	0	0	0	chr11	FDXACB1	CRYAB	rev	111749684	111779691	-
chr11|FLI1:128642880|FLI1:128628009|rev|+	0	0	0	0	0	0	0	0	0	0	1	0.793	0	0	0	0	chr11	FLI1	FLI1	rev	128642880	128628009	+
chr11|FLI1:128642880|FLI1:128638012|rev|+	0	0	0	0	0	0	0	0	0	0	0	0	0	0	0	0	chr11	FLI1	FLI1	rev	128642880	128638012	+
chr11|FLI1:128651918|FLI1:128628009|rev|+	0	0	0	0	0	0	0	0	0	0	0	0	0	0	0	0	chr11	FLI1	FLI1	rev	128651918	128628009	+
chr11|FLI1:128651918|FLI1:128638012|rev|+	0	0	0	0	0	0	0	0	0	0	0	0	0	0	0	0	chr11	FLI1	FLI1	rev	128651918	128638012	+
chr11|FNBP4:47745579|FNBP4:47758292|rev|-	0	0	0	0	0	0	1	0.89	0	0	0	0	0	0	0	0	chr11	FNBP4	FNBP4	rev	47745579	47758292	-
chr11|FNBP4:47752925|FNBP4:47755681|rev|-	0	0	0	0	0	0	0	0	0	0	0	0	0	0	0	0	chr11	FNBP4	FNBP4	rev	47752925	47755681	-
chr11|FNBP4:47752925|FNBP4:47758292|rev|-	0	0	0	0	0	0	0	0	0	0	0	0	0	0	0	0	chr11	FNBP4	FNBP4	rev	47752925	47758292	-
chr11|FNBP4:47752925|FNBP4:47774654|rev|-	0	0	0	0	0	0	0	0	0	0	0	0	0	0	0	0	chr11	FNBP4	FNBP4	rev	47752925	47774654	-
chr11|FNBP4:47774467|FNBP4:47776216|rev|-	0	0	1	0.871	0	0	0	0	0	0	0	0	0	0	0	0	chr11	FNBP4	FNBP4	rev	47774467	47776216	-
chr11|FOLR2:71929778|FOLR3:71850006|rev|+	0	0	0	0	0	0	0	0	0	0	0	0	0	0	1	0.045	chr11	FOLR2	FOLR3	rev	71929778	71850006	+
chr11|FOSL1:65661484|FOSL1:65664477|rev|-	0	0	0	0	0	0	0	0	3	0.66	0	0	2	0.2	0	0	chr11	FOSL1	FOSL1	rev	65661484	65664477	-
chr11|FOXRED1:126139310|CHEK1:125503057|rev|+	0	0	0	0	0	0	0	0	0	0	0	0	0	0	0	0	chr11	FOXRED1	CHEK1	rev	126139310	125503057	+
chr11|FRMD8:65161896|FRMD8:65161043|rev|+	0	0	0	0	0	0	0	0	0	0	1	0.637	0	0	0	0	chr11	FRMD8	FRMD8	rev	65161896	65161043	+
chr11|GALNT18:11348632|GALNT18:11362551|rev|-	0	0	0	0	0	0	0	0	0	0	0	0	0	0	0	0	chr11	GALNT18	GALNT18	rev	11348632	11362551	-
chr11|GALNT18:11394061|GALNT18:11400811|rev|-	0	0	0	0	0	0	0	0	0	0	0	0	0	0	0	0	chr11	GALNT18	GALNT18	rev	11394061	11400811	-
chr11|GALNT18:11454167|GALNT18:11470483|rev|-	0	0	0	0	0	0	0	0	0	0	0	0	0	0	0	0	chr11	GALNT18	GALNT18	rev	11454167	11470483	-
chr11|GAS2:22777499|GAS2:22696395|rev|+	0	0	2	0.582	0	0	0	0	0	0	0	0	0	0	0	0	chr11	GAS2	GAS2	rev	22777499	22696395	+
chr11|GAS2:22777499|GAS2:22770665|rev|+	0	0	1	0.233	0	0	0	0	0	0	0	0	0	0	0	0	chr11	GAS2	GAS2	rev	22777499	22770665	+
chr11|GRIK4:120732829|ARHGEF12:120346048|rev|+	0	0	0	0	0	0	0	0	0	0	0	0	0	0	0	0	chr11	GRIK4	ARHGEF12	rev	120732829	120346048	+
chr11|GTF2H1:18363154|GTF2H1:18357300|rev|+	0	0	1	0.376	0	0	0	0	0	0	0	0	0	0	0	0	chr11	GTF2H1	GTF2H1	rev	18363154	18357300	+
chr11|GUCY1A2:106810185|GUCY1A2:106810904|dup|-	0	0	0	0	0	0	1	0.543	0	0	2	0.878	0	0	0	0	chr11	GUCY1A2	GUCY1A2	dup	106810185	106810904	-
chr11|GUCY1A2:106810185|GUCY1A2:106856857|rev|-	0	0	0	0	0	0	1	0.962	0	0	0	0	0	0	0	0	chr11	GUCY1A2	GUCY1A2	rev	106810185	106856857	-
chr11|GUCY1A2:106849344|GUCY1A2:106856857|rev|-	0	0	0	0	0	0	0	0	0	0	1	0.202	0	0	0	0	chr11	GUCY1A2	GUCY1A2	rev	106849344	106856857	-
chr11|GUCY2EP:76418548|PAK1:77047327|rev|-	0	0	0	0	0	0	0	0	0	0	0	0	0	0	0	0	chr11	GUCY2EP	PAK1	rev	76418548	77047327	-
chr11|HINFP:118997835|HINFP:118997644|dup|+	0	0	0	0	0	0	0	0	0	0	0	0	2	0.804	0	0	chr11	HINFP	HINFP	dup	118997835	118997644	+
chr11|HINFP:119001664|HINFP:118997644|rev|+	0	0	0	0	0	0	0	0	1	0.909	0	0	0	0	0	0	chr11	HINFP	HINFP	rev	119001664	118997644	+
chr11|HINFP:119003491|HINFP:118997644|rev|+	0	0	0	0	0	0	0	0	0	0	1	0.031	0	0	0	0	chr11	HINFP	HINFP	rev	119003491	118997644	+
chr11|HINFP:119003929|HINFP:119002244|rev|+	0	0	0	0	0	0	0	0	0	0	0	0	0	0	0	0	chr11	HINFP	HINFP	rev	119003929	119002244	+
chr11|HIPK3:33309057|HIPK3:33307958|dup|+	0	0	0	0	0	0	0	0	0	0	0	0	0	0	0	0	chr11	HIPK3	HIPK3	dup	33309057	33307958	+
chr11|HIPK3:33350179|HIPK3:33307958|rev|+	0	0	0	0	0	0	1	0.836	1	0.526	0	0	0	0	0	0	chr11	HIPK3	HIPK3	rev	33350179	33307958	+
chr11|HIPK3:33361080|HIPK3:33307958|rev|+	0	0	0	0	0	0	0	0	0	0	0	0	0	0	0	0	chr11	HIPK3	HIPK3	rev	33361080	33307958	+
chr11|HIPK3:33363232|HIPK3:33360302|rev|+	0	0	0	0	0	0	0	0	0	0	0	0	0	0	0	0	chr11	HIPK3	HIPK3	rev	33363232	33360302	+
chr11|HIPK3:33363232|HIPK3:33362513|rev|+	0	0	0	0	0	0	0	0	0	0	1	0.917	0	0	0	0	chr11	HIPK3	HIPK3	rev	33363232	33362513	+
chr11|HNRNPUL2:62491058|HNRNPUL2:62491898|rev|-	0	0	0	0	0	0	1	0.348	0	0	0	0	0	0	0	0	chr11	HNRNPUL2	HNRNPUL2	rev	62491058	62491898	-
chr11|HPS5:18312988|HPS5:18313566|dup|-	0	0	1	0.268	3	0.437	0	0	0	0	2	0.363	0	0	0	0	chr11	HPS5	HPS5	dup	18312988	18313566	-
chr11|HPS5:18312988|HPS5:18314523|rev|-	0	0	0	0	0	0	3	0.932	1	0.898	2	0.921	0	0	0	0	chr11	HPS5	HPS5	rev	18312988	18314523	-
chr11|HRASLS2:63325863|PLA2G16:63342518|rev|-	0	0	0	0	0	0	0	0	0	0	0	0	0	0	0	0	chr11	HRASLS2	PLA2G16	rev	63325863	63342518	-
chr11|HSPA8:122928959|HSPA8:122929538|rev|-	0	0	0	0	1	0.069	0	0	1	0.078	1	0.033	0	0	0	0	chr11	HSPA8	HSPA8	rev	122928959	122929538	-
chr11|HSPA8:122928959|HSPA8:122929969|rev|-	0	0	0	0	0	0	0	0	0	0	0	0	0	0	1	0.06	chr11	HSPA8	HSPA8	rev	122928959	122929969	-
chr11|HSPA8:122929474|CLMP:122954555|rev|-	0	0	0	0	0	0	0	0	0	0	0	0	0	0	0	0	chr11	HSPA8	CLMP	rev	122929474	122954555	-
chr11|HSPA8:122929474|HSPA8:122930736|rev|-	0	0	0	0	0	0	0	0	0	0	0	0	0	0	0	0	chr11	HSPA8	HSPA8	rev	122929474	122930736	-
chr11|HSPA8:122929766|HSPA8:122929969|dup|-	0	0	0	0	0	0	0	0	1	0.038	0	0	0	0	0	0	chr11	HSPA8	HSPA8	dup	122929766	122929969	-
chr11|IFITM1:314356|IFITM2:309012|rev|+	0	0	0	0	0	0	0	0	0	0	0	0	0	0	0	0	chr11	IFITM1	IFITM2	rev	314356	309012	+
chr11|IFITM5:299304|IFITM3:319990|rev|-	0	0	1	0.028	0	0	1	0.094	0	0	0	0	0	0	2	0.087	chr11	IFITM5	IFITM3	rev	299304	319990	-
chr11|IFT46:118422500|IFT46:118430579|rev|-	0	0	0	0	1	0.283	0	0	0	0	0	0	0	0	0	0	chr11	IFT46	IFT46	rev	118422500	118430579	-
chr11|IFT46:118425173|IFT46:118430579|rev|-	0	0	1	0.336	0	0	0	0	0	0	2	0.582	0	0	0	0	chr11	IFT46	IFT46	rev	118425173	118430579	-
chr11|IGF2:2156596|TRPM5:2434818|rev|-	0	0	0	0	0	0	0	0	0	0	1	0.059	0	0	0	0	chr11	IGF2	TRPM5	rev	2156596	2434818	-
chr11|IGHMBP2:68671506|PPP6R3:68380533|rev|+	0	0	0	0	0	0	0	0	0	0	0	0	0	0	0	0	chr11	IGHMBP2	PPP6R3	rev	68671506	68380533	+
chr11|IGHMBP2:68701381|TCIRG1:67818207|rev|+	0	0	0	0	0	0	1	0.026	0	0	0	0	0	0	0	0	chr11	IGHMBP2	TCIRG1	rev	68701381	67818207	+
chr11|IGSF9B:133795633|NCAPD3:134028390|rev|-	0	0	0	0	0	0	0	0	0	0	0	0	0	0	0	0	chr11	IGSF9B	NCAPD3	rev	133795633	134028390	-
chr11|INCENP:61898062|INCENP:61895622|rev|+	0	0	0	0	0	0	0	0	1	0.865	0	0	0	0	0	0	chr11	INCENP	INCENP	rev	61898062	61895622	+
chr11|INSC:15222495|INSC:15197286|rev|+	0	0	0	0	0	0	0	0	0	0	0	0	2	0.368	0	0	chr11	INSC	INSC	rev	15222495	15197286	+
chr11|INTS4:77629866|RNU6-83:77764859|rev|-	0	0	0	0	0	0	1	0.045	0	0	0	0	0	0	0	0	chr11	INTS4	RNU6-83	rev	77629866	77764859	-
chr11|INTS4:77649696|INTS4:77652297|rev|-	0	0	0	0	0	0	0	0	0	0	1	0.126	0	0	0	0	chr11	INTS4	INTS4	rev	77649696	77652297	-
chr11|INTS4:77649696|INTS4:77672184|rev|-	0	0	0	0	0	0	0	0	1	0.696	0	0	0	0	0	0	chr11	INTS4	INTS4	rev	77649696	77672184	-
chr11|INTS4:77649696|INTS4:77692622|rev|-	0	0	0	0	0	0	0	0	0	0	0	0	0	0	0	0	chr11	INTS4	INTS4	rev	77649696	77692622	-
chr11|INTS4:77666987|INTS4:77692622|rev|-	0	0	0	0	0	0	0	0	0	0	0	0	1	0.123	0	0	chr11	INTS4	INTS4	rev	77666987	77692622	-
chr11|IPO7:9435958|IPO7:9430032|rev|+	0	0	0	0	0	0	0	0	0	0	0	0	1	0.511	0	0	chr11	IPO7	IPO7	rev	9435958	9430032	+
chr11|IPO7:9446809|IPO7:9441957|rev|+	0	0	1	0.057	0	0	1	0.389	1	0.146	0	0	0	0	0	0	chr11	IPO7	IPO7	rev	9446809	9441957	+
chr11|IPO7:9452550|IPO7:9441957|rev|+	0	0	0	0	1	0.216	0	0	0	0	0	0	0	0	0	0	chr11	IPO7	IPO7	rev	9452550	9441957	+
chr11|IPO7:9452550|IPO7:9451220|rev|+	0	0	0	0	0	0	0	0	0	0	0	0	0	0	0	0	chr11	IPO7	IPO7	rev	9452550	9451220	+
chr11|IPO7:9455393|IPO7:9442160|rev|+	0	0	0	0	0	0	0	0	0	0	0	0	1	0.047	0	0	chr11	IPO7	IPO7	rev	9455393	9442160	+
chr11|IPO7:9455393|IPO7:9451220|rev|+	0	0	0	0	1	0.979	0	0	0	0	0	0	0	0	0	0	chr11	IPO7	IPO7	rev	9455393	9451220	+
chr11|IPO7:9459521|IPO7:9456480|rev|+	0	0	0	0	0	0	0	0	0	0	0	0	0	0	0	0	chr11	IPO7	IPO7	rev	9459521	9456480	+
chr11|IPO7:9459832|IPO7:9459300|rev|+	0	0	0	0	2	0.931	0	0	0	0	0	0	0	0	0	0	chr11	IPO7	IPO7	rev	9459832	9459300	+
chr11|IPO7:9463744|IPO7:9455116|rev|+	0	0	0	0	0	0	0	0	0	0	1	0.837	0	0	0	0	chr11	IPO7	IPO7	rev	9463744	9455116	+
chr11|IPO7:9463744|IPO7:9459300|rev|+	0	0	0	0	0	0	0	0	0	0	0	0	0	0	0	0	chr11	IPO7	IPO7	rev	9463744	9459300	+
chr11|IPO7:9463744|IPO7:9462001|rev|+	0	0	1	0.963	1	0.768	0	0	0	0	1	0.06	0	0	0	0	chr11	IPO7	IPO7	rev	9463744	9462001	+
chr11|KCNK7:65360780|MRPL11:66203583|rev|-	0	0	0	0	0	0	0	0	0	0	0	0	1	0.049	0	0	chr11	KCNK7	MRPL11	rev	65360780	66203583	-
chr11|KDELC2:108350027|KDELC2:108350222|dup|-	0	0	0	0	0	0	0	0	0	0	0	0	0	0	0	0	chr11	KDELC2	KDELC2	dup	108350027	108350222	-
chr11|KDM2A:66975159|KDM2A:66888704|rev|+	0	0	0	0	0	0	0	0	0	0	0	0	0	0	0	0	chr11	KDM2A	KDM2A	rev	66975159	66888704	+
chr11|KDM2A:66986874|KDM2A:66982810|rev|+	0	0	0	0	0	0	0	0	0	0	0	0	1	0.074	0	0	chr11	KDM2A	KDM2A	rev	66986874	66982810	+
chr11|KDM2A:66995634|KDM2A:66888704|rev|+	0	0	0	0	0	0	1	0.916	0	0	0	0	0	0	0	0	chr11	KDM2A	KDM2A	rev	66995634	66888704	+
chr11|KDM2A:66995634|KDM2A:66985201|rev|+	0	0	0	0	0	0	0	0	0	0	1	0.951	0	0	0	0	chr11	KDM2A	KDM2A	rev	66995634	66985201	+
chr11|KIAA1549L:33573787|EIF3M:32608557|rev|+	0	0	0	0	0	0	0	0	1	0.023	0	0	0	0	0	0	chr11	KIAA1549L	EIF3M	rev	33573787	32608557	+
chr11|KIAA1549L:33573787|KIAA1549L:33572585|rev|+	0	0	1	0.737	0	0	0	0	0	0	0	0	0	0	0	0	chr11	KIAA1549L	KIAA1549L	rev	33573787	33572585	+
chr11|KIAA1549L:33573787|TCP11L1:33080504|rev|+	0	0	0	0	0	0	0	0	0	0	0	0	0	0	1	0.014	chr11	KIAA1549L	TCP11L1	rev	33573787	33080504	+
chr11|KIAA1549L:33640208|KIAA1549L:33631294|rev|+	0	0	0	0	0	0	0	0	0	0	0	0	1	0.478	0	0	chr11	KIAA1549L	KIAA1549L	rev	33640208	33631294	+
chr11|KIAA1731:93433352|KIAA1731:93429485|rev|+	0	0	0	0	0	0	0	0	2	0.957	0	0	0	0	0	0	chr11	KIAA1731	KIAA1731	rev	93433352	93429485	+
chr11|KIAA1731:93460803|KIAA1731:93456206|rev|+	0	0	0	0	0	0	1	0.236	0	0	0	0	0	0	0	0	chr11	KIAA1731	KIAA1731	rev	93460803	93456206	+
chr11|KIF18A:28056933|KIF18A:28058211|rev|-	0	0	0	0	0	0	0	0	0	0	1	0.97	0	0	0	0	chr11	KIF18A	KIF18A	rev	28056933	28058211	-
chr11|KLC2:66030507|PACS1:65977832|rev|+	0	0	0	0	0	0	0	0	0	0	0	0	0	0	0	0	chr11	KLC2	PACS1	rev	66030507	65977832	+
chr11|LDHA:18425335|LDHA:18422383|rev|+	0	0	0	0	0	0	0	0	0	0	1	0.033	0	0	0	0	chr11	LDHA	LDHA	rev	18425335	18422383	+
chr11|LDHAL6A:18498048|LDHA:18418365|rev|+	0	0	0	0	0	0	0	0	1	0.063	0	0	0	0	0	0	chr11	LDHAL6A	LDHA	rev	18498048	18418365	+
chr11|LDHC:18451457|LDHA:18424386|rev|+	0	0	0	0	0	0	0	0	0	0	0	0	0	0	0	0	chr11	LDHC	LDHA	rev	18451457	18424386	+
chr11|LDHC:18456460|LDHA:18425240|rev|+	0	0	0	0	0	0	0	0	0	0	0	0	1	0.05	0	0	chr11	LDHC	LDHA	rev	18456460	18425240	+
chr11|LDLRAD3:36248980|LDLRAD3:36248634|dup|+	0	0	0	0	0	0	0	0	0	0	1	0.264	0	0	0	0	chr11	LDLRAD3	LDLRAD3	dup	36248980	36248634	+
chr11|LGR4:27405882|LGR4:27407015|rev|-	0	0	0	0	1	0.034	0	0	0	0	0	0	0	0	0	0	chr11	LGR4	LGR4	rev	27405882	27407015	-
chr11|LIN7C:27520905|BDNF:27722447|rev|-	0	0	0	0	0	0	0	0	0	0	0	0	0	0	0	0	chr11	LIN7C	BDNF	rev	27520905	27722447	-
chr11|LIN7C:27520905|KIF18A:28080708|rev|-	0	0	0	0	0	0	0	0	0	0	0	0	0	0	0	0	chr11	LIN7C	KIF18A	rev	27520905	28080708	-
chr11|LOC283299:7900553|LOC283299:7904480|rev|-	0	0	0	0	0	0	0	0	0	0	0	0	0	0	0	0	chr11	LOC283299	LOC283299	rev	7900553	7904480	-
chr11|LOC643733:104779561|CASP4:104819403|rev|-	0	0	0	0	0	0	0	0	0	0	0	0	0	0	2	0.405	chr11	LOC643733	CASP4	rev	104779561	104819403	-
chr11|LOC643733:104779561|CASP4:104820504|rev|-	0	0	0	0	0	0	0	0	0	0	0	0	0	0	1	0.08	chr11	LOC643733	CASP4	rev	104779561	104820504	-
chr11|LRP4:46889529|NUP160:47834599|rev|-	0	0	0	0	0	0	0	0	0	0	0	0	0	0	0	0	chr11	LRP4	NUP160	rev	46889529	47834599	-
chr11|LSP1:1908806|LSP1:1901316|rev|+	0	0	0	0	0	0	0	0	0	0	0	0	2	0.391	0	0	chr11	LSP1	LSP1	rev	1908806	1901316	+
chr11|LTBP3:65313912|EFEMP2:65637447|rev|-	0	0	0	0	0	0	0	0	0	0	0	0	0	0	0	0	chr11	LTBP3	EFEMP2	rev	65313912	65637447	-
chr11|LTBP3:65313912|EFEMP2:65638129|rev|-	0	0	0	0	1	0.071	0	0	0	0	0	0	0	0	0	0	chr11	LTBP3	EFEMP2	rev	65313912	65638129	-
chr11|LYVE1:10582041|GALNT18:11454334|rev|-	0	0	0	0	0	0	0	0	0	0	0	0	0	0	0	0	chr11	LYVE1	GALNT18	rev	10582041	11454334	-
chr11|MADD:47303304|DDB2:47238408|rev|+	0	0	0	0	0	0	0	0	0	0	0	0	0	0	0	0	chr11	MADD	DDB2	rev	47303304	47238408	+
chr11|MAML2:95718694|MAML2:95826681|rev|-	0	0	0	0	0	0	0	0	0	0	0	0	0	0	0	0	chr11	MAML2	MAML2	rev	95718694	95826681	-
chr11|MAML2:95825055|MAML2:95826681|dup|-	0	0	0	0	0	0	1	0.393	0	0	0	0	0	0	0	0	chr11	MAML2	MAML2	dup	95825055	95826681	-
chr11|MAML2:96074546|CCDC82:96104301|rev|-	0	0	2	0.603	0	0	0	0	0	0	0	0	0	0	0	0	chr11	MAML2	CCDC82	rev	96074546	96104301	-
chr11|MAP4K2:64567782|SYVN1:64895960|rev|-	0	0	0	0	0	0	0	0	0	0	0	0	0	0	0	0	chr11	MAP4K2	SYVN1	rev	64567782	64895960	-
chr11|MARK2:63607032|SLC3A2:62655802|rev|+	0	0	0	0	0	0	0	0	1	0.024	0	0	0	0	0	0	chr11	MARK2	SLC3A2	rev	63607032	62655802	+
chr11|MDK:46404011|DGKZ:46389204|rev|+	0	0	0	0	0	0	0	0	0	0	1	0.011	0	0	0	0	chr11	MDK	DGKZ	rev	46404011	46389204	+
chr11|MDK:46404011|DKFZp779M0652:45793543|rev|+	0	0	0	0	1	0.031	0	0	0	0	0	0	0	0	0	0	chr11	MDK	DKFZp779M0652	rev	46404011	45793543	+
chr11|MDK:46404298|LOC100507384:45745711|rev|+	0	0	0	0	0	0	0	0	0	0	0	0	0	0	0	0	chr11	MDK	LOC100507384	rev	46404298	45745711	+
chr11|MED17:93535138|MED17:93528073|rev|+	0	0	0	0	0	0	0	0	0	0	0	0	0	0	0	0	chr11	MED17	MED17	rev	93535138	93528073	+
chr11|MED17:93540801|MED17:93528073|rev|+	0	0	0	0	0	0	0	0	0	0	0	0	0	0	0	0	chr11	MED17	MED17	rev	93540801	93528073	+
chr11|MICAL2:12278518|MICAL2:12260982|rev|+	0	0	0	0	0	0	1	0.227	0	0	0	0	0	0	0	0	chr11	MICAL2	MICAL2	rev	12278518	12260982	+
chr11|MIR100:122022936|HSPA8:122929538|rev|-	0	0	0	0	0	0	1	0.016	0	0	0	0	0	0	0	0	chr11	MIR100	HSPA8	rev	122022936	122929538	-
chr11|MIR100HG:122026258|HSPA8:122929538|rev|-	0	0	1	0.057	0	0	1	0.036	0	0	1	0.063	1	0.07	0	0	chr11	MIR100HG	HSPA8	rev	122026258	122929538	-
chr11|MIR100HG:122051043|HSPA8:122932037|rev|-	0	0	0	0	0	0	0	0	1	0.012	0	0	0	0	0	0	chr11	MIR100HG	HSPA8	rev	122051043	122932037	-
chr11|MLL:118365482|MLL:118360506|rev|+	0	0	0	0	0	0	0	0	0	0	0	0	0	0	0	0	chr11	MLL	MLL	rev	118365482	118360506	+
chr11|MMP1:102667744|MMP12:102742449|rev|-	0	0	0	0	0	0	0	0	0	0	0	0	1	0.047	0	0	chr11	MMP1	MMP12	rev	102667744	102742449	-
chr11|MMP1:102667986|MMP3:102713310|rev|-	0	0	0	0	0	0	0	0	0	0	0	0	1	0.057	0	0	chr11	MMP1	MMP3	rev	102667986	102713310	-
chr11|MMP1:102668718|MMP12:102743842|rev|-	0	0	0	0	0	0	0	0	0	0	0	0	1	0.05	0	0	chr11	MMP1	MMP12	rev	102668718	102743842	-
chr11|MPZL2:118130768|HYOU1:118919598|rev|-	0	0	0	0	0	0	0	0	0	0	0	0	1	0.012	0	0	chr11	MPZL2	HYOU1	rev	118130768	118919598	-
chr11|MRE11A:94204739|MRE11A:94224131|rev|-	0	0	0	0	0	0	0	0	0	0	0	0	0	0	0	0	chr11	MRE11A	MRE11A	rev	94204739	94224131	-
chr11|MRE11A:94219089|MRE11A:94224131|rev|-	0	0	0	0	0	0	0	0	0	0	1	0.227	0	0	0	0	chr11	MRE11A	MRE11A	rev	94219089	94224131	-
chr11|MRPL49:64893084|PLCB3:64027500|rev|+	0	0	0	0	0	0	0	0	0	0	0	0	0	0	1	0.022	chr11	MRPL49	PLCB3	rev	64893084	64027500	+
chr11|MRVI1:10602001|EIF4G2:10827594|rev|-	0	0	0	0	1	0.025	0	0	0	0	0	0	0	0	0	0	chr11	MRVI1	EIF4G2	rev	10602001	10827594	-
chr11|MRVI1:10628288|EIF4G2:10822634|rev|-	0	0	1	0.023	0	0	0	0	0	0	0	0	0	0	0	0	chr11	MRVI1	EIF4G2	rev	10628288	10822634	-
chr11|MRVI1:10655514|EIF4G2:10827594|rev|-	0	0	0	0	1	0.258	0	0	0	0	0	0	3	0.016	0	0	chr11	MRVI1	EIF4G2	rev	10655514	10827594	-
chr11|MRVI1:10711811|EIF4G2:10819428|rev|-	0	0	0	0	0	0	0	0	0	0	0	0	0	0	0	0	chr11	MRVI1	EIF4G2	rev	10711811	10819428	-
chr11|MTA2:62365081|GANAB:62402472|rev|-	0	0	1	0.032	0	0	0	0	0	0	0	0	0	0	0	0	chr11	MTA2	GANAB	rev	62365081	62402472	-
chr11|MTCH2:47650504|MTCH2:47652639|rev|-	0	0	0	0	0	0	0	0	0	0	1	0.356	0	0	0	0	chr11	MTCH2	MTCH2	rev	47650504	47652639	-
chr11|MTMR2:95571257|MTMR2:95583913|rev|-	0	0	0	0	0	0	0	0	0	0	0	0	0	0	0	0	chr11	MTMR2	MTMR2	rev	95571257	95583913	-
chr11|MTMR2:95574780|MAML2:95724887|rev|-	0	0	0	0	0	0	0	0	0	0	0	0	0	0	0	0	chr11	MTMR2	MAML2	rev	95574780	95724887	-
chr11|MTMR2:95580877|MTMR2:95598840|rev|-	0	0	0	0	0	0	1	0.358	0	0	0	0	0	0	0	0	chr11	MTMR2	MTMR2	rev	95580877	95598840	-
chr11|MUC2:1099280|AP2A2:993753|rev|+	0	0	0	0	0	0	0	0	1	0.029	0	0	0	0	0	0	chr11	MUC2	AP2A2	rev	1099280	993753	+
chr11|MUC2:1101952|AP2A2:985434|rev|+	0	0	0	0	0	0	0	0	0	0	1	0.037	0	0	0	0	chr11	MUC2	AP2A2	rev	1101952	985434	+
chr11|MUS81:65630000|EHBP1L1:65351711|rev|+	0	0	0	0	0	0	0	0	0	0	0	0	0	0	1	0.112	chr11	MUS81	EHBP1L1	rev	65630000	65351711	+
chr11|MYBPC3:47363541|MYBPC3:47368974|rev|-	1	0.018	0	0	0	0	0	0	0	0	0	0	0	0	0	0	chr11	MYBPC3	MYBPC3	rev	47363541	47368974	-
chr11|MYBPC3:47368972|FNBP4:47745724|rev|-	0	0	1	0.044	0	0	0	0	0	0	0	0	0	0	0	0	chr11	MYBPC3	FNBP4	rev	47368972	47745724	-
chr11|MYBPC3:47368972|MTCH2:47640471|rev|-	0	0	1	0.058	0	0	0	0	0	0	0	0	0	0	0	0	chr11	MYBPC3	MTCH2	rev	47368972	47640471	-
chr11|MYBPC3:47368972|NUP160:47833776|rev|-	0	0	0	0	0	0	0	0	0	0	0	0	0	0	0	0	chr11	MYBPC3	NUP160	rev	47368972	47833776	-
chr11|NAP1L4:2991032|NAP1L4:2993473|rev|-	0	0	0	0	1	0.535	0	0	0	0	0	0	2	0.999	0	0	chr11	NAP1L4	NAP1L4	rev	2991032	2993473	-
chr11|NARS2:78176921|NARS2:78204241|rev|-	0	0	0	0	0	0	0	0	0	0	0	0	0	0	0	0	chr11	NARS2	NARS2	rev	78176921	78204241	-
chr11|NARS2:78270584|NARS2:78282489|rev|-	0	0	0	0	0	0	0	0	0	0	2	0.985	0	0	0	0	chr11	NARS2	NARS2	rev	78270584	78282489	-
chr11|NARS2:78279677|NARS2:78282489|rev|-	0	0	0	0	0	0	0	0	0	0	1	0.678	0	0	0	0	chr11	NARS2	NARS2	rev	78279677	78282489	-
chr11|NAV2:19970626|ZDHHC13:19170733|rev|+	0	0	0	0	0	0	0	0	0	0	0	0	0	0	0	0	chr11	NAV2	ZDHHC13	rev	19970626	19170733	+
chr11|NAV2:20005793|NAV2:19961206|rev|+	0	0	0	0	0	0	0	0	0	0	0	0	1	0.93	0	0	chr11	NAV2	NAV2	rev	20005793	19961206	+
chr11|NAV2:20067216|NAV2:20065526|rev|+	0	0	0	0	0	0	0	0	0	0	0	0	0	0	0	0	chr11	NAV2	NAV2	rev	20067216	20065526	+
chr11|NAV2:20113914|MIR4486:19596856|rev|+	0	0	0	0	1	0.018	0	0	0	0	0	0	0	0	0	0	chr11	NAV2	MIR4486	rev	20113914	19596856	+
chr11|NAV2:20125270|NAV2:20104552|rev|+	0	0	0	0	0	0	0	0	0	0	0	0	0	0	0	0	chr11	NAV2	NAV2	rev	20125270	20104552	+
chr11|NCAM1:112832386|DLAT:111909967|rev|+	0	0	0	0	0	0	0	0	0	0	0	0	0	0	0	0	chr11	NCAM1	DLAT	rev	112832386	111909967	+
chr11|NDUFC2:77784043|ALG8:77832220|rev|-	0	0	0	0	0	0	0	0	0	0	0	0	0	0	0	0	chr11	NDUFC2	ALG8	rev	77784043	77832220	-
chr11|NDUFV1:67378678|CABP4:67225043|rev|+	0	0	0	0	0	0	0	0	1	0.011	0	0	0	0	0	0	chr11	NDUFV1	CABP4	rev	67378678	67225043	+
chr11|NELL1:20691324|HTATIP2:20385782|rev|+	0	0	0	0	0	0	0	0	0	0	0	0	0	0	0	0	chr11	NELL1	HTATIP2	rev	20691324	20385782	+
chr11|NNMT:114167432|CLDN25:113650517|rev|+	0	0	0	0	0	0	0	0	0	0	0	0	0	0	0	0	chr11	NNMT	CLDN25	rev	114167432	113650517	+
chr11|NOX4:89069012|NOX4:89073339|rev|-	0	0	0	0	1	0.554	0	0	0	0	0	0	0	0	0	0	chr11	NOX4	NOX4	rev	89069012	89073339	-
chr11|NOX4:89133184|NOX4:89135710|rev|-	0	0	0	0	0	0	0	0	0	0	1	0.336	0	0	0	0	chr11	NOX4	NOX4	rev	89133184	89135710	-
chr11|NOX4:89165951|NOX4:89182692|rev|-	0	0	0	0	0	0	0	0	0	0	0	0	0	0	0	0	chr11	NOX4	NOX4	rev	89165951	89182692	-
chr11|NPAT:108042925|NPAT:108047817|rev|-	0	0	0	0	0	0	0	0	0	0	0	0	0	0	0	0	chr11	NPAT	NPAT	rev	108042925	108047817	-
chr11|NPAT:108046972|NPAT:108047817|rev|-	0	0	0	0	0	0	0	0	0	0	1	0.195	0	0	0	0	chr11	NPAT	NPAT	rev	108046972	108047817	-
chr11|NPAT:108057208|NPAT:108061227|rev|-	0	0	0	0	0	0	0	0	0	0	0	0	0	0	1	0.307	chr11	NPAT	NPAT	rev	108057208	108061227	-
chr11|NR1H3:47283277|ATG13:46690343|rev|+	0	0	0	0	0	0	1	0.016	0	0	0	0	0	0	0	0	chr11	NR1H3	ATG13	rev	47283277	46690343	+
chr11|NRXN2:64434721|SF1:64535758|rev|-	0	0	0	0	0	0	0	0	0	0	0	0	0	0	1	0.022	chr11	NRXN2	SF1	rev	64434721	64535758	-
chr11|NTM:132184597|NTM:132180005|rev|+	0	0	0	0	0	0	0	0	1	0.591	0	0	0	0	0	0	chr11	NTM	NTM	rev	132184597	132180005	+
chr11|NUCB2:17323417|NUCB2:17316870|rev|+	0	0	0	0	0	0	0	0	0	0	1	0.891	0	0	0	0	chr11	NUCB2	NUCB2	rev	17323417	17316870	+
chr11|NUMA1:71717080|ARAP1:72418419|rev|-	0	0	0	0	1	0.076	0	0	0	0	0	0	0	0	0	0	chr11	NUMA1	ARAP1	rev	71717080	72418419	-
chr11|NUMA1:71717080|NUMA1:71727306|rev|-	0	0	0	0	0	0	0	0	0	0	0	0	0	0	0	0	chr11	NUMA1	NUMA1	rev	71717080	71727306	-
chr11|NUMA1:71719733|PDE2A:72316270|rev|-	0	0	0	0	0	0	0	0	0	0	0	0	0	0	0	0	chr11	NUMA1	PDE2A	rev	71719733	72316270	-
chr11|NUP160:47809733|NUP160:47823482|rev|-	0	0	0	0	0	0	0	0	1	0.583	0	0	0	0	0	0	chr11	NUP160	NUP160	rev	47809733	47823482	-
chr11|NUP98:3712576|NUP98:3714605|rev|-	0	0	0	0	0	0	0	0	0	0	0	0	1	0.862	0	0	chr11	NUP98	NUP98	rev	3712576	3714605	-
chr11|NUP98:3723692|NUP98:3726586|rev|-	0	0	0	0	0	0	0	0	1	0.858	0	0	0	0	0	0	chr11	NUP98	NUP98	rev	3723692	3726586	-
chr11|NUP98:3726429|NUP98:3742055|rev|-	0	0	0	0	0	0	0	0	0	0	0	0	0	0	0	0	chr11	NUP98	NUP98	rev	3726429	3742055	-
chr11|NUP98:3756420|NUP98:3774638|rev|-	0	0	0	0	0	0	0	0	0	0	1	0.03	0	0	0	0	chr11	NUP98	NUP98	rev	3756420	3774638	-
chr11|NUP98:3803271|NUP98:3803375|dup|-	0	0	0	0	0	0	0	0	0	0	0	0	0	0	0	0	chr11	NUP98	NUP98	dup	3803271	3803375	-
chr11|OR5M1:56380030|SSRP1:57100329|rev|-	0	0	0	0	0	0	0	0	0	0	0	0	0	0	0	0	chr11	OR5M1	SSRP1	rev	56380030	57100329	-
chr11|OR5M9:56229944|SLC43A3:57193825|rev|-	0	0	0	0	0	0	0	0	0	0	0	0	0	0	0	0	chr11	OR5M9	SLC43A3	rev	56229944	57193825	-
chr11|OR5R1:56184733|OR5M3:56238014|rev|-	1	0.023	0	0	0	0	0	0	0	0	0	0	0	0	0	0	chr11	OR5R1	OR5M3	rev	56184733	56238014	-
chr11|OSBP:59368291|PATL1:59410508|rev|-	0	0	0	0	0	0	0	0	0	0	0	0	0	0	0	0	chr11	OSBP	PATL1	rev	59368291	59410508	-
chr11|OSBPL5:3128492|OSBPL5:3150399|rev|-	0	0	0	0	0	0	0	0	0	0	0	0	1	0.878	0	0	chr11	OSBPL5	OSBPL5	rev	3128492	3150399	-
chr11|P4HA3:73997272|LIPT2:74203409|rev|-	0	0	0	0	0	0	0	0	0	0	0	0	0	0	1	0.04	chr11	P4HA3	LIPT2	rev	73997272	74203409	-
chr11|P4HA3:73997272|P4HA3:74013637|rev|-	1	0.031	0	0	0	0	0	0	0	0	0	0	0	0	0	0	chr11	P4HA3	P4HA3	rev	73997272	74013637	-
chr11|PACS1:66001713|SCYL1:65305437|rev|+	1	0.027	0	0	0	0	0	0	0	0	0	0	0	0	0	0	chr11	PACS1	SCYL1	rev	66001713	65305437	+
chr11|PACS1:66006748|PACS1:66006274|rev|+	0	0	0	0	0	0	0	0	0	0	2	0.859	0	0	0	0	chr11	PACS1	PACS1	rev	66006748	66006274	+
chr11|PACSIN3:47199916|MYBPC3:47368974|rev|-	0	0	1	0.27	0	0	0	0	0	0	0	0	0	0	0	0	chr11	PACSIN3	MYBPC3	rev	47199916	47368974	-
chr11|PAFAH1B2:117034608|PAFAH1B2:117023156|rev|+	0	0	0	0	0	0	0	0	0	0	0	0	0	0	2	0.926	chr11	PAFAH1B2	PAFAH1B2	rev	117034608	117023156	+
chr11|PAFAH1B2:117034608|PAFAH1B2:117030649|rev|+	0	0	0	0	0	0	0	0	1	0.816	0	0	0	0	0	0	chr11	PAFAH1B2	PAFAH1B2	rev	117034608	117030649	+
chr11|PAFAH1B2:117034608|PAFAH1B2:117031860|rev|+	0	0	0	0	0	0	0	0	2	0.818	0	0	0	0	0	0	chr11	PAFAH1B2	PAFAH1B2	rev	117034608	117031860	+
chr11|PAK1:77043774|PAK1:77064644|rev|-	0	0	0	0	0	0	0	0	0	0	0	0	3	0.194	0	0	chr11	PAK1	PAK1	rev	77043774	77064644	-
chr11|PAK1:77051690|PAK1:77091039|rev|-	0	0	0	0	0	0	0	0	0	0	1	0.049	0	0	0	0	chr11	PAK1	PAK1	rev	77051690	77091039	-
chr11|PAK1:77064580|PAK1:77085410|rev|-	0	0	0	0	0	0	0	0	1	0.264	0	0	0	0	0	0	chr11	PAK1	PAK1	rev	77064580	77085410	-
chr11|PAK1:77069942|PAK1:77091039|rev|-	0	0	0	0	0	0	0	0	0	0	1	0.037	0	0	0	0	chr11	PAK1	PAK1	rev	77069942	77091039	-
chr11|PAK1:77090285|PAK1:77091039|rev|-	0	0	0	0	0	0	0	0	0	0	1	0.411	0	0	0	0	chr11	PAK1	PAK1	rev	77090285	77091039	-
chr11|PAK1:77090285|RSF1:77386301|rev|-	0	0	0	0	0	0	0	0	0	0	0	0	0	0	1	0.086	chr11	PAK1	RSF1	rev	77090285	77386301	-
chr11|PANX1:93911758|C11orf54:93488375|rev|+	0	0	1	0.055	0	0	0	0	0	0	0	0	0	0	0	0	chr11	PANX1	C11orf54	rev	93911758	93488375	+
chr11|PATE2:125646027|CDON:125831000|rev|-	0	0	0	0	0	0	0	0	0	0	1	0.053	0	0	0	0	chr11	PATE2	CDON	rev	125646027	125831000	-
chr11|PATL1:59416934|PATL1:59420060|rev|-	0	0	0	0	0	0	0	0	0	0	0	0	0	0	0	0	chr11	PATL1	PATL1	rev	59416934	59420060	-
chr11|PATL1:59421455|MRPL16:59575322|rev|-	0	0	1	0.038	0	0	0	0	0	0	0	0	0	0	0	0	chr11	PATL1	MRPL16	rev	59421455	59575322	-
chr11|PATL1:59426338|PATL1:59426942|rev|-	0	0	0	0	0	0	0	0	1	0.291	1	0.556	0	0	0	0	chr11	PATL1	PATL1	rev	59426338	59426942	-
chr11|PC:66616700|PITPNM1:67267892|rev|-	0	0	0	0	0	0	0	0	0	0	0	0	0	0	0	0	chr11	PC	PITPNM1	rev	66616700	67267892	-
chr11|PCF11:82874909|C11orf82:82612736|rev|+	0	0	1	0.024	0	0	0	0	0	0	0	0	0	0	0	0	chr11	PCF11	C11orf82	rev	82874909	82612736	+
chr11|PCF11:82881037|PCF11:82874720|rev|+	0	0	0	0	0	0	0	0	1	0.154	0	0	0	0	0	0	chr11	PCF11	PCF11	rev	82881037	82874720	+
chr11|PDE3B:14852392|SPON1:14278162|rev|+	0	0	0	0	0	0	0	0	0	0	0	0	0	0	0	0	chr11	PDE3B	SPON1	rev	14852392	14278162	+
chr11|PDHX:34991833|PDHX:34952950|rev|+	0	0	0	0	1	0.99	0	0	0	0	0	0	0	0	1	0.953	chr11	PDHX	PDHX	rev	34991833	34952950	+
chr11|PDHX:34991833|PDHX:34969052|rev|+	0	0	0	0	0	0	0	0	0	0	0	0	0	0	0	0	chr11	PDHX	PDHX	rev	34991833	34969052	+
chr11|PDHX:34999729|PDHX:34978930|rev|+	0	0	0	0	1	0.081	0	0	0	0	0	0	0	0	0	0	chr11	PDHX	PDHX	rev	34999729	34978930	+
chr11|PDHX:35013926|PDHX:34978930|rev|+	0	0	0	0	0	0	0	0	0	0	0	0	1	0.687	0	0	chr11	PDHX	PDHX	rev	35013926	34978930	+
chr11|PEX16:45932448|PEX16:45936235|rev|-	0	0	0	0	0	0	0	0	0	0	0	0	0	0	0	0	chr11	PEX16	PEX16	rev	45932448	45936235	-
chr11|PHF21A:45986865|PHF21A:46001517|rev|-	0	0	0	0	0	0	0	0	1	0.842	0	0	0	0	0	0	chr11	PHF21A	PHF21A	rev	45986865	46001517	-
chr11|PHF21A:45991365|CKAP5:46776617|rev|-	0	0	0	0	0	0	1	0.011	0	0	1	0.022	0	0	0	0	chr11	PHF21A	CKAP5	rev	45991365	46776617	-
chr11|PHF21A:46098304|PHF21A:46105853|rev|-	0	0	0	0	0	0	0	0	0	0	0	0	2	0.79	0	0	chr11	PHF21A	PHF21A	rev	46098304	46105853	-
chr11|PHLDB1:118484611|PHLDB1:118484008|rev|+	0	0	0	0	0	0	0	0	0	0	0	0	2	0.722	0	0	chr11	PHLDB1	PHLDB1	rev	118484611	118484008	+
chr11|PICALM:85685750|PICALM:85695016|rev|-	0	0	0	0	0	0	1	0.232	0	0	0	0	0	0	0	0	chr11	PICALM	PICALM	rev	85685750	85695016	-
chr11|PICALM:85685750|PICALM:85742653|rev|-	0	0	0	0	0	0	0	0	0	0	1	0.599	0	0	0	0	chr11	PICALM	PICALM	rev	85685750	85742653	-
chr11|PICALM:85692171|PICALM:85722179|rev|-	0	0	0	0	0	0	0	0	0	0	0	0	0	0	0	0	chr11	PICALM	PICALM	rev	85692171	85722179	-
chr11|PICALM:85692787|PICALM:85693046|rev|-	0	0	0	0	0	0	0	0	0	0	1	0.308	0	0	0	0	chr11	PICALM	PICALM	rev	85692787	85693046	-
chr11|PICALM:85701292|PICALM:85742653|rev|-	0	0	0	0	0	0	0	0	1	0.414	0	0	0	0	0	0	chr11	PICALM	PICALM	rev	85701292	85742653	-
chr11|PICALM:85712077|PICALM:85742653|rev|-	0	0	1	0.251	0	0	0	0	0	0	0	0	0	0	0	0	chr11	PICALM	PICALM	rev	85712077	85742653	-
chr11|PICALM:85718584|PICALM:85742653|rev|-	0	0	0	0	0	0	0	0	0	0	0	0	0	0	0	0	chr11	PICALM	PICALM	rev	85718584	85742653	-
chr11|PICALM:85722072|PICALM:85742653|rev|-	0	0	0	0	1	0.249	0	0	0	0	0	0	0	0	0	0	chr11	PICALM	PICALM	rev	85722072	85742653	-
chr11|PICALM:85733409|PICALM:85742653|rev|-	0	0	0	0	0	0	0	0	0	0	0	0	0	0	0	0	chr11	PICALM	PICALM	rev	85733409	85742653	-
chr11|PIK3C2A:17124208|PIK3C2A:17136012|rev|-	0	0	0	0	0	0	0	0	0	0	0	0	0	0	0	0	chr11	PIK3C2A	PIK3C2A	rev	17124208	17136012	-
chr11|PIK3C2A:17126715|PIK3C2A:17136012|rev|-	0	0	0	0	0	0	0	0	0	0	0	0	0	0	0	0	chr11	PIK3C2A	PIK3C2A	rev	17126715	17136012	-
chr11|PIK3C2A:17153462|PIK3C2A:17167489|rev|-	0	0	1	0.237	0	0	0	0	0	0	0	0	0	0	3	0.633	chr11	PIK3C2A	PIK3C2A	rev	17153462	17167489	-
chr11|POLD3:74329849|POLD3:74315736|rev|+	0	0	0	0	0	0	0	0	0	0	0	0	1	0.166	0	0	chr11	POLD3	POLD3	rev	74329849	74315736	+
chr11|PPFIA1:70181800|CCND1:69465885|rev|+	0	0	0	0	0	0	0	0	0	0	0	0	0	0	0	0	chr11	PPFIA1	CCND1	rev	70181800	69465885	+
chr11|PPFIA1:70181800|PPFIA1:70171605|rev|+	0	0	0	0	0	0	0	0	0	0	0	0	0	0	0	0	chr11	PPFIA1	PPFIA1	rev	70181800	70171605	+
chr11|PPFIA1:70181800|PPFIA1:70176278|rev|+	0	0	0	0	0	0	0	0	0	0	0	0	0	0	0	0	chr11	PPFIA1	PPFIA1	rev	70181800	70176278	+
chr11|PPFIA1:70208594|PPFIA1:70200406|rev|+	0	0	0	0	0	0	0	0	2	0.189	0	0	0	0	2	0.847	chr11	PPFIA1	PPFIA1	rev	70208594	70200406	+
chr11|PPME1:73915490|PPME1:73914772|rev|+	1	0.325	0	0	0	0	0	0	0	0	1	0.36	0	0	0	0	chr11	PPME1	PPME1	rev	73915490	73914772	+
chr11|PPP6R3:68287119|PPP6R3:68272612|rev|+	0	0	0	0	0	0	0	0	0	0	0	0	0	0	0	0	chr11	PPP6R3	PPP6R3	rev	68287119	68272612	+
chr11|PPP6R3:68305359|PPP6R3:68272612|rev|+	0	0	0	0	0	0	0	0	0	0	0	0	1	0.74	0	0	chr11	PPP6R3	PPP6R3	rev	68305359	68272612	+
chr11|PPP6R3:68331900|PPP6R3:68318588|rev|+	0	0	0	0	0	0	0	0	0	0	0	0	0	0	0	0	chr11	PPP6R3	PPP6R3	rev	68331900	68318588	+
chr11|PPP6R3:68341692|PPP6R3:68326033|rev|+	0	0	0	0	0	0	0	0	0	0	0	0	0	0	0	0	chr11	PPP6R3	PPP6R3	rev	68341692	68326033	+
chr11|PPP6R3:68343511|PPP6R3:68315534|rev|+	0	0	0	0	0	0	0	0	0	0	0	0	0	0	0	0	chr11	PPP6R3	PPP6R3	rev	68343511	68315534	+
chr11|PPP6R3:68343511|PPP6R3:68334481|rev|+	0	0	0	0	0	0	1	0.019	0	0	1	0.188	0	0	0	0	chr11	PPP6R3	PPP6R3	rev	68343511	68334481	+
chr11|PPP6R3:68343511|PPP6R3:68337215|rev|+	0	0	0	0	0	0	0	0	0	0	0	0	1	0.601	0	0	chr11	PPP6R3	PPP6R3	rev	68343511	68337215	+
chr11|PPP6R3:68350597|PPP6R3:68334481|rev|+	0	0	0	0	0	0	0	0	0	0	0	0	0	0	0	0	chr11	PPP6R3	PPP6R3	rev	68350597	68334481	+
chr11|PPP6R3:68363686|PPP6R3:68326033|rev|+	0	0	0	0	0	0	0	0	0	0	0	0	0	0	0	0	chr11	PPP6R3	PPP6R3	rev	68363686	68326033	+
chr11|PPP6R3:68363686|PPP6R3:68334481|rev|+	0	0	0	0	0	0	0	0	0	0	0	0	1	0.71	0	0	chr11	PPP6R3	PPP6R3	rev	68363686	68334481	+
chr11|PPP6R3:68363686|PPP6R3:68337215|rev|+	0	0	0	0	1	0.829	0	0	0	0	0	0	0	0	0	0	chr11	PPP6R3	PPP6R3	rev	68363686	68337215	+
chr11|PPP6R3:68363686|PPP6R3:68350510|rev|+	0	0	0	0	0	0	0	0	0	0	1	0.031	0	0	0	0	chr11	PPP6R3	PPP6R3	rev	68363686	68350510	+
chr11|PRCP:82560090|PRCP:82564320|rev|-	1	0.075	0	0	0	0	0	0	0	0	0	0	0	0	0	0	chr11	PRCP	PRCP	rev	82560090	82564320	-
chr11|PRCP:82560090|PRCP:82571159|rev|-	0	0	0	0	0	0	0	0	0	0	0	0	0	0	1	0.216	chr11	PRCP	PRCP	rev	82560090	82571159	-
chr11|PRMT3:20419267|PRMT3:20417348|rev|+	0	0	1	0.862	2	0.907	0	0	0	0	0	0	0	0	0	0	chr11	PRMT3	PRMT3	rev	20419267	20417348	+
chr11|PRMT3:20429578|PRMT3:20417348|rev|+	0	0	2	0.308	0	0	0	0	0	0	0	0	0	0	0	0	chr11	PRMT3	PRMT3	rev	20429578	20417348	+
chr11|PRMT3:20448411|PRMT3:20424464|rev|+	0	0	0	0	0	0	0	0	1	0.048	0	0	0	0	0	0	chr11	PRMT3	PRMT3	rev	20448411	20424464	+
chr11|PRMT3:20486092|PRMT3:20424464|rev|+	0	0	0	0	0	0	0	0	0	0	2	0.934	0	0	0	0	chr11	PRMT3	PRMT3	rev	20486092	20424464	+
chr11|PRMT3:20530879|NAV2:19970236|rev|+	0	0	0	0	0	0	0	0	1	0.027	0	0	0	0	0	0	chr11	PRMT3	NAV2	rev	20530879	19970236	+
chr11|PTPRJ:48161328|PTPRJ:48161037|dup|+	0	0	0	0	0	0	0	0	0	0	0	0	0	0	0	0	chr11	PTPRJ	PTPRJ	dup	48161328	48161037	+
chr11|PTPRJ:48168515|PTPRJ:48134298|rev|+	0	0	0	0	0	0	0	0	0	0	0	0	0	0	0	0	chr11	PTPRJ	PTPRJ	rev	48168515	48134298	+
chr11|PTPRJ:48171550|MADD:47312160|rev|+	0	0	1	0.127	0	0	0	0	0	0	0	0	0	0	0	0	chr11	PTPRJ	MADD	rev	48171550	47312160	+
chr11|QSER1:32956981|QSER1:32948702|rev|+	0	0	0	0	0	0	2	0.389	0	0	3	0.299	1	0.922	0	0	chr11	QSER1	QSER1	rev	32956981	32948702	+
chr11|QSER1:32979632|QSER1:32948702|rev|+	0	0	0	0	0	0	0	0	0	0	0	0	0	0	0	0	chr11	QSER1	QSER1	rev	32979632	32948702	+
chr11|QSER1:32990689|QSER1:32976841|rev|+	0	0	0	0	1	0.781	0	0	0	0	0	0	0	0	0	0	chr11	QSER1	QSER1	rev	32990689	32976841	+
chr11|RAB3IL1:61673937|MTA2:62362964|rev|-	0	0	0	0	0	0	0	0	0	0	0	0	0	0	0	0	chr11	RAB3IL1	MTA2	rev	61673937	62362964	-
chr11|RAB3IL1:61684828|EEF1G:62335000|rev|-	0	0	0	0	0	0	0	0	0	0	0	0	0	0	0	0	chr11	RAB3IL1	EEF1G	rev	61684828	62335000	-
chr11|RAB6A:73418464|RAB6A:73429935|rev|-	0	0	0	0	2	0.203	0	0	0	0	2	0.184	0	0	0	0	chr11	RAB6A	RAB6A	rev	73418464	73429935	-
chr11|RAB6A:73418464|RAB6A:73431944|rev|-	0	0	0	0	1	0.146	1	0.128	2	0.113	4	0.317	1	0.101	0	0	chr11	RAB6A	RAB6A	rev	73418464	73431944	-
chr11|RAB6A:73431890|UCP3:73716978|rev|-	0	0	0	0	0	0	1	0.033	0	0	0	0	0	0	0	0	chr11	RAB6A	UCP3	rev	73431890	73716978	-
chr11|RASGRP2:64508419|ATG2A:64678747|rev|-	0	0	0	0	0	0	0	0	0	0	0	0	0	0	0	0	chr11	RASGRP2	ATG2A	rev	64508419	64678747	-
chr11|RBM4:66407594|RBM4:66407170|dup|+	0	0	0	0	0	0	0	0	0	0	0	0	3	0.804	0	0	chr11	RBM4	RBM4	dup	66407594	66407170	+
chr11|RBM4:66411611|RBM4:66407170|rev|+	0	0	0	0	0	0	0	0	1	0.52	0	0	0	0	0	0	chr11	RBM4	RBM4	rev	66411611	66407170	+
chr11|RCN1:32120074|RCN1:32119895|dup|+	0	0	1	0.032	0	0	0	0	0	0	1	0.011	0	0	0	0	chr11	RCN1	RCN1	dup	32120074	32119895	+
chr11|RCN1:32122154|RCN1:32118689|rev|+	0	0	0	0	0	0	0	0	0	0	0	0	0	0	0	0	chr11	RCN1	RCN1	rev	32122154	32118689	+
chr11|RDX:110126013|RDX:110128914|rev|-	0	0	0	0	0	0	0	0	0	0	1	0.443	0	0	0	0	chr11	RDX	RDX	rev	110126013	110128914	-
chr11|REXO2:114316809|NNMT:114168672|rev|+	0	0	0	0	0	0	0	0	0	0	0	0	0	0	1	0.031	chr11	REXO2	NNMT	rev	114316809	114168672	+
chr11|REXO2:114316809|NNMT:114182766|rev|+	1	0.083	0	0	0	0	0	0	0	0	0	0	0	0	0	0	chr11	REXO2	NNMT	rev	114316809	114182766	+
chr11|RIN1:66100728|SPTBN2:66455389|rev|-	1	0.029	0	0	0	0	0	0	0	0	0	0	0	0	0	0	chr11	RIN1	SPTBN2	rev	66100728	66455389	-
chr11|RNASEH2C:65487515|MRPL11:66203583|rev|-	0	0	0	0	0	0	0	0	0	0	0	0	0	0	0	0	chr11	RNASEH2C	MRPL11	rev	65487515	66203583	-
chr11|RNF121:71701763|RNF121:71693806|rev|+	0	0	0	0	0	0	0	0	0	0	4	0.011	0	0	0	0	chr11	RNF121	RNF121	rev	71701763	71693806	+
chr11|RNF214:117109827|TAGLN:117074930|rev|+	0	0	0	0	0	0	0	0	0	0	0	0	0	0	0	0	chr11	RNF214	TAGLN	rev	117109827	117074930	+
chr11|RNF214:117117664|RNF214:117115160|rev|+	0	0	0	0	0	0	0	0	0	0	0	0	0	0	0	0	chr11	RNF214	RNF214	rev	117117664	117115160	+
chr11|RNF214:117150975|RNF214:117150623|rev|+	0	0	0	0	0	0	0	0	0	0	0	0	0	0	0	0	chr11	RNF214	RNF214	rev	117150975	117150623	+
chr11|RPS3:75115251|SPCS2:74687901|rev|+	0	0	0	0	0	0	0	0	0	0	0	0	0	0	0	0	chr11	RPS3	SPCS2	rev	75115251	74687901	+
chr11|RRAS2:14316016|RRAS2:14317401|rev|-	0	0	1	0.947	0	0	0	0	1	0.086	2	0.996	1	0.303	0	0	chr11	RRAS2	RRAS2	rev	14316016	14317401	-
chr11|RRM1:4141158|STIM1:3988781|rev|+	0	0	0	0	0	0	0	0	0	0	0	0	0	0	0	0	chr11	RRM1	STIM1	rev	4141158	3988781	+
chr11|RSF1:77386080|RSF1:77404656|rev|-	0	0	0	0	0	0	0	0	0	0	0	0	0	0	0	0	chr11	RSF1	RSF1	rev	77386080	77404656	-
chr11|RSF1:77394754|RSF1:77404656|rev|-	0	0	0	0	0	0	0	0	0	0	0	0	1	0.474	0	0	chr11	RSF1	RSF1	rev	77394754	77404656	-
chr11|RSF1:77402203|RSF1:77409738|rev|-	0	0	0	0	0	0	0	0	0	0	0	0	0	0	1	0.387	chr11	RSF1	RSF1	rev	77402203	77409738	-
chr11|RSF1:77402203|RSF1:77413540|rev|-	0	0	0	0	0	0	0	0	0	0	0	0	0	0	1	0.225	chr11	RSF1	RSF1	rev	77402203	77413540	-
chr11|RSF1:77409531|RSF1:77413540|rev|-	0	0	0	0	1	0.124	0	0	1	0.021	0	0	0	0	0	0	chr11	RSF1	RSF1	rev	77409531	77413540	-
chr11|SAAL1:18105081|SAAL1:18111057|rev|-	0	0	0	0	0	0	0	0	0	0	1	0.722	2	0.391	0	0	chr11	SAAL1	SAAL1	rev	18105081	18111057	-
chr11|SAAL1:18108412|SAAL1:18111057|rev|-	0	0	0	0	0	0	0	0	1	0.528	0	0	0	0	0	0	chr11	SAAL1	SAAL1	rev	18108412	18111057	-
chr11|SBF2:10011043|SBF2:10024236|rev|-	0	0	0	0	0	0	0	0	0	0	0	0	0	0	0	0	chr11	SBF2	SBF2	rev	10011043	10024236	-
chr11|SBF2:10014536|EIF4G2:10827594|rev|-	1	0.037	0	0	0	0	0	0	0	0	0	0	0	0	0	0	chr11	SBF2	EIF4G2	rev	10014536	10827594	-
chr11|SBF2:10049998|SBF2:10052717|rev|-	0	0	0	0	0	0	0	0	0	0	0	0	0	0	0	0	chr11	SBF2	SBF2	rev	10049998	10052717	-
chr11|SBF2:10315561|EIF4G2:10823321|rev|-	0	0	1	0.021	0	0	0	0	0	0	0	0	0	0	0	0	chr11	SBF2	EIF4G2	rev	10315561	10823321	-
chr11|SBF2:9810655|SBF2:9817504|rev|-	0	0	0	0	0	0	1	0.755	0	0	0	0	0	0	0	0	chr11	SBF2	SBF2	rev	9810655	9817504	-
chr11|SBF2:9812102|LYVE1:10585626|rev|-	0	0	0	0	0	0	0	0	0	0	0	0	0	0	0	0	chr11	SBF2	LYVE1	rev	9812102	10585626	-
chr11|SBF2:9829546|EIF4G2:10827594|rev|-	1	0.042	0	0	0	0	0	0	0	0	0	0	0	0	0	0	chr11	SBF2	EIF4G2	rev	9829546	10827594	-
chr11|SBF2:9864171|SBF2:9871765|rev|-	0	0	0	0	1	0.778	0	0	0	0	0	0	0	0	0	0	chr11	SBF2	SBF2	rev	9864171	9871765	-
chr11|SCN4B:118015771|HYOU1:118919915|rev|-	0	0	0	0	0	0	0	0	0	0	0	0	0	0	0	0	chr11	SCN4B	HYOU1	rev	118015771	118919915	-
chr11|SCUBE2:9051430|SCUBE2:9052472|rev|-	0	0	0	0	0	0	1	0.6	0	0	0	0	0	0	0	0	chr11	SCUBE2	SCUBE2	rev	9051430	9052472	-
chr11|SCUBE2:9072152|SBF2:9875259|rev|-	0	0	0	0	0	0	0	0	0	0	0	0	0	0	0	0	chr11	SCUBE2	SBF2	rev	9072152	9875259	-
chr11|SERGEF:17899754|SERGEF:18029623|rev|-	0	0	0	0	0	0	0	0	0	0	0	0	0	0	0	0	chr11	SERGEF	SERGEF	rev	17899754	18029623	-
chr11|SERGEF:17981016|SERGEF:18029623|rev|-	0	0	0	0	0	0	0	0	0	0	0	0	0	0	0	0	chr11	SERGEF	SERGEF	rev	17981016	18029623	-
chr11|SERGEF:18010143|SERGEF:18029623|rev|-	0	0	0	0	0	0	0	0	0	0	3	0.708	0	0	0	0	chr11	SERGEF	SERGEF	rev	18010143	18029623	-
chr11|SERGEF:18014477|SERGEF:18029623|rev|-	0	0	0	0	0	0	0	0	0	0	1	0.082	0	0	0	0	chr11	SERGEF	SERGEF	rev	18014477	18029623	-
chr11|SERPINH1:75278016|POLD3:74315736|rev|+	0	0	1	0.025	1	0.038	0	0	0	0	0	0	0	0	0	0	chr11	SERPINH1	POLD3	rev	75278016	74315736	+
chr11|SERPINH1:75278016|RPS3:75112683|rev|+	0	0	0	0	0	0	0	0	0	0	1	0.108	0	0	0	0	chr11	SERPINH1	RPS3	rev	75278016	75112683	+
chr11|SERPINH1:75278016|SLCO2B1:74873699|rev|+	0	0	0	0	0	0	0	0	0	0	0	0	0	0	0	0	chr11	SERPINH1	SLCO2B1	rev	75278016	74873699	+
chr11|SF3B2:65826516|FRMD8:65161729|rev|+	0	0	0	0	0	0	0	0	0	0	0	0	0	0	0	0	chr11	SF3B2	FRMD8	rev	65826516	65161729	+
chr11|SF3B2:65835804|SF3B2:65831098|rev|+	0	0	0	0	0	0	0	0	1	0.234	0	0	0	0	0	0	chr11	SF3B2	SF3B2	rev	65835804	65831098	+
chr11|SIAE:124517260|SIAE:124518071|rev|-	0	0	0	0	0	0	0	0	0	0	1	0.292	0	0	0	0	chr11	SIAE	SIAE	rev	124517260	124518071	-
chr11|SIK3:116797934|SIK3:116798096|dup|-	0	0	0	0	0	0	0	0	0	0	0	0	0	0	0	0	chr11	SIK3	SIK3	dup	116797934	116798096	-
chr11|SIPA1:65417522|SIPA1:65417031|rev|+	0	0	0	0	0	0	0	0	0	0	0	0	0	0	1	0.039	chr11	SIPA1	SIPA1	rev	65417522	65417031	+
chr11|SIRT3:218831|CHID1:869956|rev|-	0	0	0	0	0	0	0	0	0	0	0	0	0	0	0	0	chr11	SIRT3	CHID1	rev	218831	869956	-
chr11|SIRT3:218831|IFITM3:319990|rev|-	1	0.09	0	0	1	0.027	0	0	0	0	0	0	0	0	0	0	chr11	SIRT3	IFITM3	rev	218831	319990	-
chr11|SIRT3:224077|IFITM3:319990|rev|-	0	0	0	0	0	0	0	0	1	0.051	0	0	0	0	0	0	chr11	SIRT3	IFITM3	rev	224077	319990	-
chr11|SLC22A20:65010228|PLCB3:64027500|rev|+	0	0	0	0	0	0	0	0	0	0	0	0	0	0	0	0	chr11	SLC22A20	PLCB3	rev	65010228	64027500	+
chr11|SLC35F2:107673726|SLC35F2:107686691|rev|-	0	0	0	0	0	0	0	0	0	0	0	0	0	0	0	0	chr11	SLC35F2	SLC35F2	rev	107673726	107686691	-
chr11|SLC39A13:47436710|MADD:47307001|rev|+	0	0	0	0	0	0	0	0	0	0	0	0	0	0	0	0	chr11	SLC39A13	MADD	rev	47436710	47307001	+
chr11|SLC3A2:62653080|SLC3A2:62652648|rev|+	0	0	0	0	0	0	0	0	0	0	1	0.101	0	0	0	0	chr11	SLC3A2	SLC3A2	rev	62653080	62652648	+
chr11|SLC43A1:57258696|SLC43A1:57259335|rev|-	0	0	0	0	1	0.349	0	0	0	0	1	0.403	0	0	0	0	chr11	SLC43A1	SLC43A1	rev	57258696	57259335	-
chr11|SNORD26:62622763|SNORD26:62622838|dup|-	0	0	0	0	0	0	0	0	2	0.159	2	0.51	1	0.073	0	0	chr11	SNORD26	SNORD26	dup	62622763	62622838	-
chr11|SNX19:130773149|SNX19:130776616|rev|-	0	0	0	0	0	0	0	0	1	0.931	0	0	0	0	0	0	chr11	SNX19	SNX19	rev	130773149	130776616	-
chr11|SOX6:16119154|SOX6:16340199|rev|-	0	0	1	0.647	0	0	0	0	0	0	0	0	0	0	0	0	chr11	SOX6	SOX6	rev	16119154	16340199	-
chr11|SOX6:16362557|SOX6:16362798|dup|-	0	0	0	0	0	0	0	0	0	0	0	0	1	0.962	0	0	chr11	SOX6	SOX6	dup	16362557	16362798	-
chr11|SPCS2:74680744|SPCS2:74676078|rev|+	0	0	0	0	0	0	0	0	0	0	1	0.196	0	0	0	0	chr11	SPCS2	SPCS2	rev	74680744	74676078	+
chr11|SPDYC:64940688|PLCB3:64027500|rev|+	0	0	0	0	0	0	0	0	0	0	0	0	0	0	0	0	chr11	SPDYC	PLCB3	rev	64940688	64027500	+
chr11|SPI1:47380394|SPI1:47381591|rev|-	0	0	0	0	1	0.698	0	0	0	0	0	0	0	0	0	0	chr11	SPI1	SPI1	rev	47380394	47381591	-
chr11|SPI1:47380394|SPI1:47397280|rev|-	0	0	0	0	0	0	0	0	0	0	0	0	0	0	0	0	chr11	SPI1	SPI1	rev	47380394	47397280	-
chr11|SPI1:47397183|FNBP4:47774654|rev|-	0	0	0	0	0	0	0	0	1	0.037	0	0	0	0	0	0	chr11	SPI1	FNBP4	rev	47397183	47774654	-
chr11|SPTBN2:66456123|ACY3:67412851|rev|-	0	0	1	0.015	0	0	0	0	0	0	0	0	0	0	0	0	chr11	SPTBN2	ACY3	rev	66456123	67412851	-
chr11|SRPR:126136657|KIRREL3:126326349|rev|-	0	0	0	0	0	0	0	0	0	0	0	0	0	0	0	0	chr11	SRPR	KIRREL3	rev	126136657	126326349	-
chr11|SSRP1:57094176|SSRP1:57097903|rev|-	0	0	0	0	0	0	0	0	0	0	0	0	1	0.052	0	0	chr11	SSRP1	SSRP1	rev	57094176	57097903	-
chr11|SSRP1:57095770|SSRP1:57100329|rev|-	0	0	0	0	0	0	0	0	1	0.086	0	0	0	0	0	0	chr11	SSRP1	SSRP1	rev	57095770	57100329	-
chr11|SSRP1:57095770|SSRP1:57102714|rev|-	0	0	1	0.087	0	0	0	0	0	0	0	0	0	0	0	0	chr11	SSRP1	SSRP1	rev	57095770	57102714	-
chr11|SSRP1:57097566|SLC43A3:57182579|rev|-	0	0	0	0	0	0	0	0	0	0	0	0	1	0.027	0	0	chr11	SSRP1	SLC43A3	rev	57097566	57182579	-
chr11|ST14:130064632|APLP2:129998942|rev|+	1	0.028	0	0	0	0	0	0	0	0	0	0	0	0	0	0	chr11	ST14	APLP2	rev	130064632	129998942	+
chr11|ST5:8717009|ST5:8718213|rev|-	0	0	0	0	2	0.963	0	0	0	0	0	0	0	0	0	0	chr11	ST5	ST5	rev	8717009	8718213	-
chr11|ST5:8728631|ST5:8737365|rev|-	0	0	0	0	0	0	0	0	0	0	0	0	0	0	0	0	chr11	ST5	ST5	rev	8728631	8737365	-
chr11|ST5:8734097|ST5:8736253|rev|-	0	0	0	0	0	0	0	0	0	0	0	0	0	0	0	0	chr11	ST5	ST5	rev	8734097	8736253	-
chr11|ST5:8747619|ST5:8752756|rev|-	0	0	0	0	0	0	1	0.2	0	0	0	0	0	0	0	0	chr11	ST5	ST5	rev	8747619	8752756	-
chr11|STIP1:63965446|STIP1:63960549|rev|+	0	0	0	0	0	0	0	0	3	0.933	0	0	0	0	0	0	chr11	STIP1	STIP1	rev	63965446	63960549	+
chr11|STIP1:63967765|STIP1:63961660|rev|+	0	0	0	0	0	0	0	0	0	0	0	0	0	0	0	0	chr11	STIP1	STIP1	rev	63967765	63961660	+
chr11|STK33:8435041|STK33:8462300|rev|-	0	0	0	0	0	0	0	0	0	0	0	0	0	0	0	0	chr11	STK33	STK33	rev	8435041	8462300	-
chr11|STK33:8435041|STK33:8486369|rev|-	0	0	0	0	0	0	0	0	0	0	0	0	0	0	0	0	chr11	STK33	STK33	rev	8435041	8486369	-
chr11|STK33:8435041|STK33:8496613|rev|-	0	0	0	0	0	0	0	0	0	0	0	0	0	0	0	0	chr11	STK33	STK33	rev	8435041	8496613	-
chr11|STK33:8457040|STK33:8486369|rev|-	0	0	1	0.79	0	0	0	0	0	0	0	0	0	0	0	0	chr11	STK33	STK33	rev	8457040	8486369	-
chr11|STT3A:125479484|STT3A:125478003|rev|+	0	0	0	0	0	0	0	0	0	0	0	0	0	0	0	0	chr11	STT3A	STT3A	rev	125479484	125478003	+
chr11|STX3:59564869|STX3:59540683|rev|+	0	0	1	0.611	0	0	0	0	0	0	0	0	0	0	0	0	chr11	STX3	STX3	rev	59564869	59540683	+
chr11|SUV420H1:67934448|SUV420H1:67957619|rev|-	0	0	0	0	0	0	0	0	0	0	1	0.097	0	0	1	0.86	chr11	SUV420H1	SUV420H1	rev	67934448	67957619	-
chr11|SUV420H1:67938481|SUV420H1:67957619|rev|-	0	0	0	0	1	0.188	0	0	0	0	0	0	0	0	0	0	chr11	SUV420H1	SUV420H1	rev	67938481	67957619	-
chr11|SUV420H1:67953247|SUV420H1:67957619|rev|-	0	0	1	0.317	0	0	0	0	0	0	0	0	0	0	0	0	chr11	SUV420H1	SUV420H1	rev	67953247	67957619	-
chr11|SWAP70:9754257|SWAP70:9735012|rev|+	0	0	0	0	1	0.599	0	0	0	0	0	0	0	0	0	0	chr11	SWAP70	SWAP70	rev	9754257	9735012	+
chr11|SWAP70:9759867|ZNF143:9537747|rev|+	0	0	0	0	0	0	1	0.045	0	0	0	0	0	0	0	0	chr11	SWAP70	ZNF143	rev	9759867	9537747	+
chr11|SYVN1:64898940|CFL1:65622919|rev|-	0	0	0	0	0	0	0	0	0	0	0	0	0	0	0	0	chr11	SYVN1	CFL1	rev	64898940	65622919	-
chr11|SYVN1:64901926|CFL1:65623713|rev|-	0	0	0	0	0	0	1	0.016	0	0	0	0	0	0	0	0	chr11	SYVN1	CFL1	rev	64901926	65623713	-
chr11|TBCEL:120924441|TBCEL:120916382|rev|+	0	0	0	0	0	0	0	0	0	0	1	0.337	0	0	0	0	chr11	TBCEL	TBCEL	rev	120924441	120916382	+
chr11|TBCEL:120930794|TBCEL:120916382|rev|+	0	0	1	0.161	0	0	1	0.302	1	0.293	7	0.838	0	0	2	0.968	chr11	TBCEL	TBCEL	rev	120930794	120916382	+
chr11|TCIRG1:67811811|KDM2A:67015751|rev|+	0	0	0	0	0	0	0	0	0	0	0	0	0	0	0	0	chr11	TCIRG1	KDM2A	rev	67811811	67015751	+
chr11|TCIRG1:67811811|TBC1D10C:67171383|rev|+	0	0	0	0	1	0.081	0	0	0	0	0	0	1	0.029	0	0	chr11	TCIRG1	TBC1D10C	rev	67811811	67171383	+
chr11|TCP11L1:33080641|TCP11L1:33076138|rev|+	0	0	0	0	0	0	0	0	0	0	0	0	0	0	0	0	chr11	TCP11L1	TCP11L1	rev	33080641	33076138	+
chr11|TEAD1:12785981|PARVA:12495291|rev|+	0	0	0	0	0	0	0	0	0	0	0	0	0	0	0	0	chr11	TEAD1	PARVA	rev	12785981	12495291	+
chr11|TEAD1:12785981|TEAD1:12785725|dup|+	0	0	0	0	0	0	0	0	0	0	1	0.063	0	0	0	0	chr11	TEAD1	TEAD1	dup	12785981	12785725	+
chr11|TH:2189320|OSBPL5:3114893|rev|-	0	0	0	0	0	0	0	0	0	0	0	0	0	0	0	0	chr11	TH	OSBPL5	rev	2189320	3114893	-
chr11|TMEM109:60688460|TMEM109:60687157|rev|+	0	0	0	0	0	0	0	0	0	0	0	0	0	0	0	0	chr11	TMEM109	TMEM109	rev	60688460	60687157	+
chr11|TMEM135:86802437|TMEM135:86778735|rev|+	0	0	0	0	0	0	0	0	0	0	1	0.41	0	0	0	0	chr11	TMEM135	TMEM135	rev	86802437	86778735	+
chr11|TMEM138:61133688|TMEM138:61133516|dup|+	0	0	0	0	0	0	0	0	0	0	0	0	1	0.511	0	0	chr11	TMEM138	TMEM138	dup	61133688	61133516	+
chr11|TMEM138:61135470|TMEM138:61133516|rev|+	0	0	0	0	0	0	1	0.684	2	0.48	5	0.301	0	0	0	0	chr11	TMEM138	TMEM138	rev	61135470	61133516	+
chr11|TMEM41B:9304917|TMEM41B:9316934|rev|-	0	0	0	0	0	0	0	0	0	0	0	0	1	0.065	0	0	chr11	TMEM41B	TMEM41B	rev	9304917	9316934	-
chr11|TMEM41B:9304917|TMEM41B:9321248|rev|-	0	0	0	0	0	0	0	0	1	0.091	0	0	0	0	0	0	chr11	TMEM41B	TMEM41B	rev	9304917	9321248	-
chr11|TMPRSS4:117975535|CEP164:117241795|rev|+	0	0	0	0	0	0	0	0	0	0	0	0	0	0	0	0	chr11	TMPRSS4	CEP164	rev	117975535	117241795	+
chr11|TNKS1BP1:57068001|TNKS1BP1:57069698|rev|-	0	0	0	0	0	0	0	0	0	0	0	0	0	0	0	0	chr11	TNKS1BP1	TNKS1BP1	rev	57068001	57069698	-
chr11|TNKS1BP1:57080007|SSRP1:57094363|rev|-	0	0	0	0	0	0	0	0	0	0	0	0	0	0	0	0	chr11	TNKS1BP1	SSRP1	rev	57080007	57094363	-
chr11|TPCN2:68816574|TCIRG1:67818207|rev|+	0	0	0	0	0	0	1	0.017	0	0	0	0	0	0	0	0	chr11	TPCN2	TCIRG1	rev	68816574	67818207	+
chr11|TPCN2:68822265|PPP6R3:68337215|rev|+	0	0	0	0	0	0	0	0	0	0	0	0	0	0	0	0	chr11	TPCN2	PPP6R3	rev	68822265	68337215	+
chr11|TRAF6:36516525|TRAF6:36523087|rev|-	0	0	0	0	0	0	1	0.374	0	0	0	0	0	0	0	0	chr11	TRAF6	TRAF6	rev	36516525	36523087	-
chr11|TREH:118531574|RPS25:118888255|rev|-	0	0	0	0	0	0	0	0	0	0	0	0	0	0	0	0	chr11	TREH	RPS25	rev	118531574	118888255	-
chr11|TRIM21:4407386|HBB:5248029|rev|-	0	0	0	0	0	0	0	0	0	0	0	0	0	0	0	0	chr11	TRIM21	HBB	rev	4407386	5248029	-
chr11|TRIM21:4414862|HBB:5246956|rev|-	0	0	0	0	0	0	0	0	0	0	0	0	0	0	0	0	chr11	TRIM21	HBB	rev	4414862	5246956	-
chr11|TRIM22:5717885|TRIM34:5655033|rev|+	0	0	0	0	0	0	0	0	0	0	0	0	0	0	0	0	chr11	TRIM22	TRIM34	rev	5717885	5655033	+
chr11|TRIM44:35747711|TRIM44:35747471|dup|+	1	0.121	0	0	0	0	0	0	0	0	0	0	0	0	0	0	chr11	TRIM44	TRIM44	dup	35747711	35747471	+
chr11|TRIM66:8660200|DENND5A:9200620|rev|-	0	0	0	0	0	0	0	0	0	0	0	0	0	0	0	0	chr11	TRIM66	DENND5A	rev	8660200	9200620	-
chr11|TRIM66:8673346|DENND5A:9163655|rev|-	0	0	0	0	0	0	0	0	0	0	0	0	0	0	0	0	chr11	TRIM66	DENND5A	rev	8673346	9163655	-
chr11|TSPAN18:44882020|TSPAN18:44785975|rev|+	0	0	0	0	1	0.081	0	0	0	0	0	0	0	0	0	0	chr11	TSPAN18	TSPAN18	rev	44882020	44785975	+
chr11|TTC12:113205759|TTC12:113186964|rev|+	0	0	0	0	0	0	1	0.667	0	0	0	0	0	0	0	0	chr11	TTC12	TTC12	rev	113205759	113186964	+
chr11|TTC17:43413502|TTC17:43411201|rev|+	0	0	0	0	0	0	0	0	0	0	0	0	0	0	0	0	chr11	TTC17	TTC17	rev	43413502	43411201	+
chr11|TTC17:43419041|TTC17:43400782|rev|+	0	0	0	0	0	0	0	0	0	0	0	0	0	0	0	0	chr11	TTC17	TTC17	rev	43419041	43400782	+
chr11|TTC17:43425694|API5:43350261|rev|+	0	0	0	0	0	0	0	0	0	0	0	0	0	0	0	0	chr11	TTC17	API5	rev	43425694	43350261	+
chr11|TTC17:43425694|API5:43352057|rev|+	0	0	0	0	0	0	0	0	0	0	0	0	0	0	0	0	chr11	TTC17	API5	rev	43425694	43352057	+
chr11|TTC17:43436326|TTC17:43425547|rev|+	0	0	1	0.014	0	0	0	0	0	0	2	0.875	0	0	0	0	chr11	TTC17	TTC17	rev	43436326	43425547	+
chr11|TUT1:62344378|GANAB:62393396|rev|-	0	0	0	0	0	0	0	0	0	0	0	0	0	0	0	0	chr11	TUT1	GANAB	rev	62344378	62393396	-
chr11|USP28:113685895|USP28:113688559|rev|-	0	0	0	0	0	0	0	0	0	0	1	0.758	0	0	0	0	chr11	USP28	USP28	rev	113685895	113688559	-
chr11|USP28:113711319|USP28:113725057|rev|-	0	0	0	0	0	0	0	0	0	0	0	0	0	0	0	0	chr11	USP28	USP28	rev	113711319	113725057	-
chr11|USP47:11951667|USP47:11941888|rev|+	0	0	0	0	0	0	0	0	0	0	0	0	0	0	0	0	chr11	USP47	USP47	rev	11951667	11941888	+
chr11|USP47:11958057|USP47:11862969|rev|+	0	0	0	0	1	0.018	0	0	0	0	0	0	0	0	0	0	chr11	USP47	USP47	rev	11958057	11862969	+
chr11|UVRAG:75591084|RPS3:75115063|rev|+	0	0	0	0	0	0	0	0	0	0	0	0	0	0	1	0.144	chr11	UVRAG	RPS3	rev	75591084	75115063	+
chr11|UVRAG:75591084|SERPINH1:75282825|rev|+	0	0	0	0	0	0	0	0	0	0	0	0	0	0	0	0	chr11	UVRAG	SERPINH1	rev	75591084	75282825	+
chr11|UVRAG:75591084|UVRAG:75562927|rev|+	0	0	0	0	0	0	0	0	0	0	0	0	0	0	0	0	chr11	UVRAG	UVRAG	rev	75591084	75562927	+
chr11|UVRAG:75623083|UVRAG:75590922|rev|+	0	0	0	0	0	0	1	0.461	0	0	0	0	0	0	0	0	chr11	UVRAG	UVRAG	rev	75623083	75590922	+
chr11|VPS11:118948357|VPS11:118940943|rev|+	0	0	0	0	1	0.24	0	0	0	0	0	0	0	0	0	0	chr11	VPS11	VPS11	rev	118948357	118940943	+
chr11|VPS11:118948357|VPS11:118947606|rev|+	0	0	0	0	0	0	0	0	0	0	0	0	0	0	0	0	chr11	VPS11	VPS11	rev	118948357	118947606	+
chr11|VWCE:61041970|CPSF7:61178577|rev|-	0	0	0	0	0	0	0	0	0	0	0	0	0	0	1	0.039	chr11	VWCE	CPSF7	rev	61041970	61178577	-
chr11|VWCE:61058270|DDB1:61081958|rev|-	0	0	0	0	0	0	0	0	0	0	1	0.02	0	0	0	0	chr11	VWCE	DDB1	rev	61058270	61081958	-
chr11|VWCE:61062399|RAB3IL1:61665832|rev|-	0	0	0	0	0	0	0	0	0	0	0	0	0	0	0	0	chr11	VWCE	RAB3IL1	rev	61062399	61665832	-
chr11|WEE1:9598810|WEE1:9597434|rev|+	0	0	0	0	0	0	0	0	1	0.418	0	0	0	0	0	0	chr11	WEE1	WEE1	rev	9598810	9597434	+
chr11|WTAPP1:102663992|YAP1:102094352|rev|+	0	0	0	0	0	0	0	0	0	0	0	0	0	0	0	0	chr11	WTAPP1	YAP1	rev	102663992	102094352	+
chr11|YAP1:102076805|C11orf70:101946603|rev|+	0	0	0	0	0	0	0	0	1	0.281	0	0	0	0	0	0	chr11	YAP1	C11orf70	rev	102076805	101946603	+
chr11|YAP1:102098312|YAP1:102076623|rev|+	0	0	0	0	0	0	0	0	0	0	1	0.643	0	0	0	0	chr11	YAP1	YAP1	rev	102098312	102076623	+
chr11|YAP1:102098312|YAP1:102094352|rev|+	0	0	0	0	0	0	0	0	2	0.794	0	0	0	0	0	0	chr11	YAP1	YAP1	rev	102098312	102094352	+
chr11|ZBTB16:113935290|ZBTB16:113933932|dup|+	0	0	0	0	0	0	0	0	0	0	0	0	1	0.473	0	0	chr11	ZBTB16	ZBTB16	dup	113935290	113933932	+
chr11|ZBTB44:130109706|ZBTB44:130131824|rev|-	0	0	0	0	0	0	0	0	0	0	0	0	0	0	0	0	chr11	ZBTB44	ZBTB44	rev	130109706	130131824	-
chr11|ZBTB44:130130750|ZBTB44:130131824|dup|-	0	0	0	0	0	0	4	0.88	3	0.804	3	0.751	1	0.818	5	0.845	chr11	ZBTB44	ZBTB44	dup	130130750	130131824	-
chr11|ZC3H12C:110008139|ZC3H12C:110007387|dup|+	0	0	0	0	0	0	0	0	0	0	2	0.859	0	0	1	0.048	chr11	ZC3H12C	ZC3H12C	dup	110008139	110007387	+
chr11|ZC3H12C:110030215|ZC3H12C:110007387|rev|+	0	0	0	0	0	0	0	0	1	0.239	0	0	0	0	0	0	chr11	ZC3H12C	ZC3H12C	rev	110030215	110007387	+
chr11|ZDHHC13:19138823|LDHA:18418365|rev|+	0	0	0	0	0	0	0	0	0	0	0	0	0	0	0	0	chr11	ZDHHC13	LDHA	rev	19138823	18418365	+
chr11|ZDHHC5:57440666|ZDHHC5:57435473|rev|+	0	0	0	0	0	0	0	0	0	0	0	0	0	0	0	0	chr11	ZDHHC5	ZDHHC5	rev	57440666	57435473	+
chr11|ZFP91-CNTF:58385041|ZFP91:58377302|rev|+	0	0	0	0	0	0	0	0	1	0.879	0	0	0	0	0	0	chr11	ZFP91-CNTF	ZFP91	rev	58385041	58377302	+
chr11|ZNF195:3383775|NUP98:3784269|rev|-	0	0	0	0	0	0	0	0	0	0	0	0	0	0	0	0	chr11	ZNF195	NUP98	rev	3383775	3784269	-
chr11|ZNF215:6953903|ILK:6631692|rev|+	0	0	0	0	0	0	1	0.016	0	0	0	0	0	0	0	0	chr11	ZNF215	ILK	rev	6953903	6631692	+
chr11|ZNF215:6962884|ILK:6629275|rev|+	0	0	0	0	0	0	0	0	1	0.031	0	0	0	0	0	0	chr11	ZNF215	ILK	rev	6962884	6629275	+
chr11|ZW10:113629275|ZW10:113631640|rev|-	1	0.483	0	0	0	0	0	0	0	0	0	0	0	0	0	0	chr11	ZW10	ZW10	rev	113629275	113631640	-
chr12|A2M:9241795|A2M:9244025|rev|-	0	0	0	0	0	0	0	0	0	0	0	0	0	0	0	0	chr12	A2M	A2M	rev	9241795	9244025	-
chr12|A2M:9241795|A2M:9262631|rev|-	0	0	0	0	0	0	1	0.011	0	0	0	0	0	0	0	0	chr12	A2M	A2M	rev	9241795	9262631	-
chr12|A2M:9251202|DDX12P:9574486|rev|-	0	0	1	0.02	0	0	0	0	0	0	0	0	0	0	0	0	chr12	A2M	DDX12P	rev	9251202	9574486	-
chr12|A2M:9251202|PZP:9322187|rev|-	0	0	0	0	0	0	1	0.048	0	0	0	0	0	0	0	0	chr12	A2M	PZP	rev	9251202	9322187	-
chr12|A2M:9251976|PZP:9333728|rev|-	0	0	0	0	0	0	0	0	0	0	0	0	0	0	0	0	chr12	A2M	PZP	rev	9251976	9333728	-
chr12|A2M:9253739|A2M:9266139|rev|-	0	0	0	0	0	0	0	0	0	0	1	0.053	0	0	0	0	chr12	A2M	A2M	rev	9253739	9266139	-
chr12|A2M:9268359|PZP:9356547|rev|-	0	0	0	0	0	0	0	0	0	0	0	0	0	0	0	0	chr12	A2M	PZP	rev	9268359	9356547	-
chr12|ABCB9:123419818|ABCB9:123433376|rev|-	0	0	0	0	0	0	0	0	0	0	0	0	0	0	1	0.154	chr12	ABCB9	ABCB9	rev	123419818	123433376	-
chr12|ABCB9:123444181|MPHOSPH9:123650024|rev|-	1	0.111	0	0	0	0	0	0	0	0	0	0	0	0	0	0	chr12	ABCB9	MPHOSPH9	rev	123444181	123650024	-
chr12|ACACB:109577863|ACACB:109577201|dup|+	0	0	0	0	1	0.496	0	0	0	0	1	0.399	0	0	0	0	chr12	ACACB	ACACB	dup	109577863	109577201	+
chr12|ACACB:109660717|ACACB:109660311|rev|+	0	0	0	0	0	0	0	0	0	0	1	0.606	0	0	0	0	chr12	ACACB	ACACB	rev	109660717	109660311	+
chr12|ACACB:109661709|ACACB:109660311|rev|+	0	0	0	0	1	0.08	0	0	0	0	0	0	0	0	0	0	chr12	ACACB	ACACB	rev	109661709	109660311	+
chr12|ACACB:109685508|ACACB:109683430|rev|+	0	0	0	0	0	0	0	0	0	0	2	0.048	0	0	0	0	chr12	ACACB	ACACB	rev	109685508	109683430	+
chr12|ACACB:109696913|ACACB:109696072|rev|+	0	0	0	0	0	0	0	0	0	0	2	0.173	0	0	0	0	chr12	ACACB	ACACB	rev	109696913	109696072	+
chr12|ACAD10:112184990|SH2B3:111885786|rev|+	0	0	0	0	0	0	0	0	1	0.033	0	0	0	0	0	0	chr12	ACAD10	SH2B3	rev	112184990	111885786	+
chr12|ACAD10:112191719|ACAD10:112184852|rev|+	0	0	0	0	0	0	0	0	0	0	0	0	0	0	0	0	chr12	ACAD10	ACAD10	rev	112191719	112184852	+
chr12|ACVR1B:52374983|ACVR1B:52369048|rev|+	0	0	0	0	0	0	0	0	0	0	0	0	0	0	0	0	chr12	ACVR1B	ACVR1B	rev	52374983	52369048	+
chr12|ACVRL1:52307554|SCN8A:52167972|rev|+	0	0	0	0	0	0	0	0	0	0	0	0	0	0	1	0.097	chr12	ACVRL1	SCN8A	rev	52307554	52167972	+
chr12|ADAMTS20:43821110|PUS7L:44142412|rev|-	0	0	0	0	0	0	0	0	0	0	0	0	0	0	0	0	chr12	ADAMTS20	PUS7L	rev	43821110	44142412	-
chr12|ADCY6:49171890|FMNL3:50042136|rev|-	0	0	0	0	1	0.049	0	0	0	0	0	0	0	0	0	0	chr12	ADCY6	FMNL3	rev	49171890	50042136	-
chr12|ADIPOR2:1882127|WNK1:1017640|rev|+	0	0	0	0	0	0	0	0	0	0	0	0	0	0	0	0	chr12	ADIPOR2	WNK1	rev	1882127	1017640	+
chr12|ADIPOR2:1893239|ADIPOR2:1887019|rev|+	0	0	0	0	0	0	0	0	1	0.344	0	0	0	0	0	0	chr12	ADIPOR2	ADIPOR2	rev	1893239	1887019	+
chr12|AMIGO2:47472929|RPAP3:48057373|rev|-	0	0	0	0	1	0.025	0	0	0	0	0	0	0	0	0	0	chr12	AMIGO2	RPAP3	rev	47472929	48057373	-
chr12|ANAPC7:110820647|ANAPC7:110834257|rev|-	0	0	0	0	0	0	0	0	0	0	0	0	1	0.663	0	0	chr12	ANAPC7	ANAPC7	rev	110820647	110834257	-
chr12|ANAPC7:110826316|ANAPC7:110834257|rev|-	0	0	0	0	0	0	0	0	0	0	0	0	1	0.385	0	0	chr12	ANAPC7	ANAPC7	rev	110826316	110834257	-
chr12|ANKLE2:133310970|ANKLE2:133313651|rev|-	0	0	0	0	0	0	0	0	0	0	0	0	0	0	0	0	chr12	ANKLE2	ANKLE2	rev	133310970	133313651	-
chr12|ANKRD13A:110457133|ACACB:109673410|rev|+	0	0	0	0	0	0	0	0	0	0	0	0	0	0	0	0	chr12	ANKRD13A	ACACB	rev	110457133	109673410	+
chr12|ANKRD13A:110467440|ANKRD13A:110456149|rev|+	0	0	0	0	0	0	0	0	0	0	0	0	0	0	0	0	chr12	ANKRD13A	ANKRD13A	rev	110467440	110456149	+
chr12|ANKRD13A:110471762|ANKRD13A:110450929|rev|+	0	0	0	0	0	0	0	0	0	0	0	0	0	0	1	0.158	chr12	ANKRD13A	ANKRD13A	rev	110471762	110450929	+
chr12|ANKRD13A:110471762|ANKRD13A:110456149|rev|+	0	0	0	0	0	0	0	0	0	0	1	0.573	0	0	0	0	chr12	ANKRD13A	ANKRD13A	rev	110471762	110456149	+
chr12|ANKS1B:100166699|ANKS1B:100175875|rev|-	0	0	0	0	0	0	0	0	0	0	1	0.022	0	0	0	0	chr12	ANKS1B	ANKS1B	rev	100166699	100175875	-
chr12|ANKS1B:100166699|ANKS1B:100200478|rev|-	0	0	0	0	1	0.938	0	0	0	0	0	0	0	0	0	0	chr12	ANKS1B	ANKS1B	rev	100166699	100200478	-
chr12|ANO2:5842031|VWF:6085426|rev|-	0	0	0	0	0	0	0	0	0	0	0	0	0	0	0	0	chr12	ANO2	VWF	rev	5842031	6085426	-
chr12|ANO4:101336313|ANO4:101295423|rev|+	0	0	0	0	0	0	0	0	0	0	0	0	1	0.979	0	0	chr12	ANO4	ANO4	rev	101336313	101295423	+
chr12|ANO4:101493498|ANO4:101472970|rev|+	0	0	0	0	0	0	0	0	1	0.794	0	0	0	0	0	0	chr12	ANO4	ANO4	rev	101493498	101472970	+
chr12|ANO6:45784281|ANO6:45771835|rev|+	0	0	0	0	0	0	0	0	0	0	0	0	0	0	0	0	chr12	ANO6	ANO6	rev	45784281	45771835	+
chr12|ANO6:45797319|ANO6:45781943|rev|+	0	0	0	0	0	0	0	0	0	0	1	0.348	0	0	0	0	chr12	ANO6	ANO6	rev	45797319	45781943	+
chr12|APAF1:99093347|APAF1:99071202|rev|+	0	0	0	0	0	0	0	0	0	0	0	0	0	0	0	0	chr12	APAF1	APAF1	rev	99093347	99071202	+
chr12|APAF1:99119318|TMPO:98921663|rev|+	0	0	1	0.083	0	0	0	0	0	0	0	0	0	0	0	0	chr12	APAF1	TMPO	rev	99119318	98921663	+
chr12|APPL2:105605007|APPL2:105611503|rev|-	0	0	0	0	0	0	0	0	2	0.818	0	0	0	0	0	0	chr12	APPL2	APPL2	rev	105605007	105611503	-
chr12|ARF3:49333437|ARF3:49334971|rev|-	0	0	0	0	0	0	0	0	0	0	1	0.118	0	0	0	0	chr12	ARF3	ARF3	rev	49333437	49334971	-
chr12|ARHGDIB:15097709|ARHGDIB:15102819|rev|-	0	0	0	0	1	0.629	0	0	0	0	0	0	0	0	0	0	chr12	ARHGDIB	ARHGDIB	rev	15097709	15102819	-
chr12|ARHGEF25:58008564|LRP1:57593659|rev|+	0	0	0	0	0	0	1	0.033	0	0	0	0	0	0	0	0	chr12	ARHGEF25	LRP1	rev	58008564	57593659	+
chr12|ARHGEF25:58009800|LRP1:57599133|rev|+	0	0	0	0	0	0	0	0	0	0	0	0	0	0	0	0	chr12	ARHGEF25	LRP1	rev	58009800	57599133	+
chr12|ARID2:46233279|ARID2:46230371|rev|+	0	0	0	0	2	0.839	0	0	0	0	0	0	0	0	0	0	chr12	ARID2	ARID2	rev	46233279	46230371	+
chr12|ARID2:46254732|ARID2:46230371|rev|+	0	0	0	0	0	0	0	0	1	0.54	0	0	0	0	0	0	chr12	ARID2	ARID2	rev	46254732	46230371	+
chr12|ARID2:46287504|ARID2:46285562|rev|+	0	0	1	0.919	0	0	0	0	0	0	0	0	0	0	1	0.982	chr12	ARID2	ARID2	rev	46287504	46285562	+
chr12|ARL1:101790176|ARL1:101799759|rev|-	0	0	0	0	0	0	0	0	0	0	1	0.278	0	0	0	0	chr12	ARL1	ARL1	rev	101790176	101799759	-
chr12|ARL6IP4:123466621|KNTC1:123054227|rev|+	0	0	0	0	0	0	0	0	1	0.06	0	0	0	0	0	0	chr12	ARL6IP4	KNTC1	rev	123466621	123054227	+
chr12|ARNTL2:27543172|ARNTL2:27521194|rev|+	0	0	0	0	0	0	0	0	1	0.293	0	0	0	0	0	0	chr12	ARNTL2	ARNTL2	rev	27543172	27521194	+
chr12|ARNTL2:27556474|ARNTL2:27521194|rev|+	0	0	0	0	0	0	0	0	1	0.978	0	0	0	0	0	0	chr12	ARNTL2	ARNTL2	rev	27556474	27521194	+
chr12|ASIC1:50471146|SPATS2:49890615|rev|+	0	0	0	0	0	0	0	0	0	0	0	0	0	0	0	0	chr12	ASIC1	SPATS2	rev	50471146	49890615	+
chr12|ATF1:51208222|ATF1:51207792|rev|+	0	0	0	0	0	0	0	0	0	0	1	0.897	0	0	1	0.235	chr12	ATF1	ATF1	rev	51208222	51207792	+
chr12|ATF7:53928285|ATP5G2:54063125|rev|-	0	0	0	0	0	0	0	0	1	0.063	0	0	0	0	0	0	chr12	ATF7	ATP5G2	rev	53928285	54063125	-
chr12|ATF7IP:14578407|ATF7IP:14576842|dup|+	1	0.164	0	0	2	0.128	1	0.024	1	0.466	1	0.752	2	0.031	1	0.394	chr12	ATF7IP	ATF7IP	dup	14578407	14576842	+
chr12|ATF7IP:14589185|ATF7IP:14576842|rev|+	0	0	0	0	0	0	0	0	0	0	0	0	0	0	0	0	chr12	ATF7IP	ATF7IP	rev	14589185	14576842	+
chr12|ATF7IP:14591201|ATF7IP:14576842|rev|+	0	0	0	0	0	0	0	0	0	0	2	0.562	0	0	0	0	chr12	ATF7IP	ATF7IP	rev	14591201	14576842	+
chr12|ATF7IP:14610229|ATF7IP:14609494|rev|+	0	0	0	0	0	0	0	0	1	0.023	0	0	0	0	0	0	chr12	ATF7IP	ATF7IP	rev	14610229	14609494	+
chr12|ATF7IP:14619524|ATF7IP:14576842|rev|+	0	0	1	0.956	0	0	0	0	0	0	0	0	0	0	0	0	chr12	ATF7IP	ATF7IP	rev	14619524	14576842	+
chr12|ATF7IP:14619524|ATF7IP:14609494|rev|+	0	0	0	0	0	0	0	0	0	0	0	0	0	0	0	0	chr12	ATF7IP	ATF7IP	rev	14619524	14609494	+
chr12|ATN1:7047230|GPR162:6935360|rev|+	0	0	0	0	0	0	0	0	0	0	0	0	0	0	0	0	chr12	ATN1	GPR162	rev	7047230	6935360	+
chr12|ATP2A2:110720426|ANKRD13A:110456943|rev|+	0	0	0	0	0	0	0	0	0	0	0	0	0	0	1	0.041	chr12	ATP2A2	ANKRD13A	rev	110720426	110456943	+
chr12|ATP2A2:110734542|MYO1H:109862552|rev|+	0	0	0	0	1	0.078	0	0	0	0	0	0	0	0	0	0	chr12	ATP2A2	MYO1H	rev	110734542	109862552	+
chr12|ATP2A2:110777526|ANKRD13A:110437234|rev|+	0	0	0	0	0	0	0	0	0	0	0	0	0	0	0	0	chr12	ATP2A2	ANKRD13A	rev	110777526	110437234	+
chr12|ATP2B1:90003713|ATP2B1:90029028|rev|-	0	0	0	0	0	0	0	0	0	0	1	0.032	0	0	0	0	chr12	ATP2B1	ATP2B1	rev	90003713	90029028	-
chr12|ATP2B1:90013775|ATP2B1:90029028|rev|-	0	0	0	0	0	0	0	0	0	0	1	0.754	0	0	0	0	chr12	ATP2B1	ATP2B1	rev	90013775	90029028	-
chr12|ATP5G2:54062931|SMUG1:54582380|rev|-	0	0	1	0.343	0	0	0	0	0	0	0	0	0	0	0	0	chr12	ATP5G2	SMUG1	rev	54062931	54582380	-
chr12|ATP6V0A2:124236949|ATP6V0A2:124228747|rev|+	0	0	0	0	0	0	0	0	1	0.056	0	0	0	0	0	0	chr12	ATP6V0A2	ATP6V0A2	rev	124236949	124228747	+
chr12|ATP6V0A2:124236949|TMED2:124071293|rev|+	0	0	0	0	0	0	0	0	0	0	0	0	0	0	1	0.08	chr12	ATP6V0A2	TMED2	rev	124236949	124071293	+
chr12|ATXN2:111907911|HECTD4:112686316|rev|-	0	0	0	0	1	0.034	0	0	0	0	0	0	0	0	0	0	chr12	ATXN2	HECTD4	rev	111907911	112686316	-
chr12|ATXN2:111947352|ATXN2:111948386|rev|-	0	0	0	0	0	0	0	0	0	0	1	0.051	1	0.109	0	0	chr12	ATXN2	ATXN2	rev	111947352	111948386	-
chr12|ATXN2:111947352|ATXN2:111963120|rev|-	0	0	0	0	0	0	1	0.393	0	0	0	0	0	0	0	0	chr12	ATXN2	ATXN2	rev	111947352	111963120	-
chr12|ATXN2:111951160|ATXN2:111957880|rev|-	0	0	0	0	0	0	0	0	1	0.848	1	0.295	0	0	0	0	chr12	ATXN2	ATXN2	rev	111951160	111957880	-
chr12|ATXN2:111951160|ATXN2:111993723|rev|-	0	0	0	0	0	0	0	0	0	0	0	0	1	0.057	0	0	chr12	ATXN2	ATXN2	rev	111951160	111993723	-
chr12|ATXN2:111991961|ATXN2:111993723|rev|-	0	0	0	0	0	0	0	0	1	0.339	0	0	0	0	0	0	chr12	ATXN2	ATXN2	rev	111991961	111993723	-
chr12|B4GALNT1:58021400|CDK4:58144873|rev|-	0	0	0	0	0	0	0	0	0	0	1	0.022	0	0	0	0	chr12	B4GALNT1	CDK4	rev	58021400	58144873	-
chr12|BAZ2A:57005556|TMEM194A:57457127|rev|-	0	0	0	0	0	0	0	0	0	0	1	0.022	0	0	0	0	chr12	BAZ2A	TMEM194A	rev	57005556	57457127	-
chr12|BCAT1:24982756|BCAT1:24989530|rev|-	0	0	0	0	0	0	0	0	0	0	0	0	1	0.393	0	0	chr12	BCAT1	BCAT1	rev	24982756	24989530	-
chr12|BCAT1:25101860|CASC1:25314131|rev|-	1	0.113	0	0	0	0	0	0	0	0	0	0	0	0	0	0	chr12	BCAT1	CASC1	rev	25101860	25314131	-
chr12|BCL2L14:12232672|ETV6:11905383|rev|+	0	0	0	0	0	0	0	0	0	0	0	0	0	0	0	0	chr12	BCL2L14	ETV6	rev	12232672	11905383	+
chr12|BCL7A:122473333|BCL7A:122468605|rev|+	0	0	0	0	0	0	0	0	0	0	0	0	0	0	0	0	chr12	BCL7A	BCL7A	rev	122473333	122468605	+
chr12|BICD1:32459056|BICD1:32458630|dup|+	0	0	0	0	0	0	0	0	0	0	2	0.379	0	0	1	0.399	chr12	BICD1	BICD1	dup	32459056	32458630	+
chr12|BRAP:112096539|BRAP:112098479|rev|-	0	0	0	0	0	0	0	0	0	0	0	0	0	0	0	0	chr12	BRAP	BRAP	rev	112096539	112098479	-
chr12|BRAP:112096539|BRAP:112117144|rev|-	0	0	1	0.137	0	0	0	0	0	0	0	0	0	0	0	0	chr12	BRAP	BRAP	rev	112096539	112117144	-
chr12|BRAP:112096539|BRAP:112119639|rev|-	0	0	0	0	0	0	0	0	0	0	1	0.043	0	0	0	0	chr12	BRAP	BRAP	rev	112096539	112119639	-
chr12|BRAP:112116954|BRAP:112121111|rev|-	0	0	0	0	1	0.336	0	0	0	0	0	0	0	0	0	0	chr12	BRAP	BRAP	rev	112116954	112121111	-
chr12|BTBD11:107937916|BTBD11:107914263|rev|+	1	0.705	0	0	0	0	1	0.242	0	0	0	0	0	0	0	0	chr12	BTBD11	BTBD11	rev	107937916	107914263	+
chr12|C12orf4:4609303|C12orf4:4628046|rev|-	0	0	0	0	0	0	0	0	0	0	0	0	0	0	0	0	chr12	C12orf4	C12orf4	rev	4609303	4628046	-
chr12|C12orf4:4626226|C12orf4:4628046|rev|-	0	0	0	0	1	0.13	0	0	0	0	0	0	0	0	0	0	chr12	C12orf4	C12orf4	rev	4626226	4628046	-
chr12|C12orf75:105724715|KIAA1033:105534676|rev|+	0	0	0	0	0	0	0	0	0	0	0	0	1	0.014	0	0	chr12	C12orf75	KIAA1033	rev	105724715	105534676	+
chr12|C1R:7244047|SLC2A3:8083238|rev|-	0	0	0	0	0	0	0	0	0	0	0	0	0	0	0	0	chr12	C1R	SLC2A3	rev	7244047	8083238	-
chr12|C1RL-AS1:7262743|C1S:7177158|rev|+	0	0	0	0	0	0	0	0	0	0	0	0	0	0	0	0	chr12	C1RL-AS1	C1S	rev	7262743	7177158	+
chr12|C1S:7168181|PTPN6:7060433|rev|+	0	0	0	0	0	0	0	0	0	0	0	0	0	0	0	0	chr12	C1S	PTPN6	rev	7168181	7060433	+
chr12|C1S:7169986|LTBR:6495231|rev|+	0	0	0	0	0	0	0	0	0	0	0	0	0	0	1	0.029	chr12	C1S	LTBR	rev	7169986	6495231	+
chr12|C2CD5:22622642|C2CD5:22646271|rev|-	0	0	0	0	0	0	0	0	0	0	0	0	0	0	0	0	chr12	C2CD5	C2CD5	rev	22622642	22646271	-
chr12|C2CD5:22625677|C2CD5:22671071|rev|-	0	0	1	0.572	0	0	0	0	0	0	0	0	0	0	0	0	chr12	C2CD5	C2CD5	rev	22625677	22671071	-
chr12|C2CD5:22635490|C2CD5:22659753|rev|-	0	0	0	0	0	0	0	0	0	0	1	0.309	0	0	0	0	chr12	C2CD5	C2CD5	rev	22635490	22659753	-
chr12|C2CD5:22676359|C2CD5:22680826|rev|-	0	0	0	0	0	0	0	0	0	0	0	0	0	0	0	0	chr12	C2CD5	C2CD5	rev	22676359	22680826	-
chr12|CACNA1C-AS4:2330780|FOXM1:2968829|rev|-	0	0	0	0	0	0	0	0	0	0	0	0	0	0	0	0	chr12	CACNA1C-AS4	FOXM1	rev	2330780	2968829	-
chr12|CACNA1C:2602552|ADIPOR2:1895109|rev|+	0	0	0	0	0	0	0	0	0	0	0	0	0	0	0	0	chr12	CACNA1C	ADIPOR2	rev	2602552	1895109	+
chr12|CACNA1C:2706455|WNT5B:1741823|rev|+	0	0	0	0	0	0	0	0	0	0	0	0	0	0	0	0	chr12	CACNA1C	WNT5B	rev	2706455	1741823	+
chr12|CALCOCO1:54113522|CALCOCO1:54117567|rev|-	0	0	0	0	0	0	0	0	0	0	0	0	0	0	0	0	chr12	CALCOCO1	CALCOCO1	rev	54113522	54117567	-
chr12|CAPRIN2:30878899|CAPRIN2:30904067|rev|-	0	0	0	0	0	0	0	0	0	0	0	0	0	0	0	0	chr12	CAPRIN2	CAPRIN2	rev	30878899	30904067	-
chr12|CAPRIN2:30881581|CAPRIN2:30904067|rev|-	0	0	0	0	0	0	0	0	0	0	0	0	0	0	0	0	chr12	CAPRIN2	CAPRIN2	rev	30881581	30904067	-
chr12|CAPS2:75678740|NAP1L1:76454059|rev|-	0	0	0	0	0	0	0	0	0	0	1	0.027	0	0	0	0	chr12	CAPS2	NAP1L1	rev	75678740	76454059	-
chr12|CBX5:54645824|ITGA5:54805748|rev|-	0	0	0	0	0	0	0	0	0	0	0	0	0	0	0	0	chr12	CBX5	ITGA5	rev	54645824	54805748	-
chr12|CCDC41:94761569|CCDC41:94797038|rev|-	0	0	0	0	0	0	0	0	1	0.161	0	0	0	0	0	0	chr12	CCDC41	CCDC41	rev	94761569	94797038	-
chr12|CCDC42B:113592440|OAS2:113444217|rev|+	0	0	0	0	0	0	1	0.016	0	0	1	0.049	0	0	0	0	chr12	CCDC42B	OAS2	rev	113592440	113444217	+
chr12|CCDC62:123265877|CCDC62:123262037|rev|+	0	0	0	0	0	0	0	0	0	0	0	0	1	0.504	0	0	chr12	CCDC62	CCDC62	rev	123265877	123262037	+
chr12|CCDC62:123297966|CCDC62:123262037|rev|+	0	0	0	0	0	0	0	0	0	0	0	0	1	0.68	0	0	chr12	CCDC62	CCDC62	rev	123297966	123262037	+
chr12|CCDC64:120502683|CCDC64:120499513|rev|+	0	0	0	0	0	0	0	0	0	0	1	0.837	0	0	0	0	chr12	CCDC64	CCDC64	rev	120502683	120499513	+
chr12|CCDC91:28460682|CCDC91:28458581|rev|+	1	0.197	0	0	2	0.888	1	0.224	0	0	1	0.323	0	0	0	0	chr12	CCDC91	CCDC91	rev	28460682	28458581	+
chr12|CCDC91:28544344|CCDC91:28458581|rev|+	0	0	0	0	0	0	0	0	0	0	0	0	1	0.8	0	0	chr12	CCDC91	CCDC91	rev	28544344	28458581	+
chr12|CCDC91:28605587|CCDC91:28544236|rev|+	0	0	0	0	0	0	0	0	0	0	1	0.032	0	0	0	0	chr12	CCDC91	CCDC91	rev	28605587	28544236	+
chr12|CCDC91:28637098|CCDC91:28544236|rev|+	0	0	0	0	0	0	0	0	1	0.27	0	0	0	0	0	0	chr12	CCDC91	CCDC91	rev	28637098	28544236	+
chr12|CCDC91:28637098|CCDC91:28603093|rev|+	0	0	0	0	0	0	0	0	0	0	1	0.112	0	0	0	0	chr12	CCDC91	CCDC91	rev	28637098	28603093	+
chr12|CCT2:69982042|LYZ:69746932|rev|+	0	0	0	0	0	0	0	0	0	0	0	0	0	0	1	0.028	chr12	CCT2	LYZ	rev	69982042	69746932	+
chr12|CCT2:69985939|CCT2:69983264|rev|+	1	0.785	0	0	1	0.512	0	0	0	0	1	0.057	1	0.514	0	0	chr12	CCT2	CCT2	rev	69985939	69983264	+
chr12|CCT2:69987393|CCT2:69983264|rev|+	0	0	0	0	0	0	0	0	0	0	0	0	0	0	0	0	chr12	CCT2	CCT2	rev	69987393	69983264	+
chr12|CCT2:69987393|CCT2:69985838|rev|+	0	0	0	0	0	0	0	0	1	0.423	0	0	0	0	0	0	chr12	CCT2	CCT2	rev	69987393	69985838	+
chr12|CD163:7635962|CD163:7639409|rev|-	0	0	0	0	0	0	0	0	0	0	0	0	0	0	0	0	chr12	CD163	CD163	rev	7635962	7639409	-
chr12|CD163L1:7556130|CD163L1:7586290|rev|-	0	0	0	0	0	0	1	0.811	0	0	0	0	2	0.941	0	0	chr12	CD163L1	CD163L1	rev	7556130	7586290	-
chr12|CD163L1:7559127|CD163:7639582|rev|-	0	0	0	0	0	0	0	0	0	0	0	0	0	0	0	0	chr12	CD163L1	CD163	rev	7559127	7639582	-
chr12|CD27-AS1:6556126|C1R:7241582|rev|-	0	0	0	0	0	0	1	0.119	0	0	0	0	0	0	1	0.05	chr12	CD27-AS1	C1R	rev	6556126	7241582	-
chr12|CD27-AS1:6557805|C1R:7241582|rev|-	0	0	0	0	0	0	0	0	0	0	0	0	0	0	0	0	chr12	CD27-AS1	C1R	rev	6557805	7241582	-
chr12|CDCA3:6960385|CD163:7636271|rev|-	0	0	0	0	0	0	0	0	0	0	0	0	0	0	1	0.047	chr12	CDCA3	CD163	rev	6960385	7636271	-
chr12|CDK17:96676286|CDK17:96694138|rev|-	0	0	0	0	1	0.684	0	0	0	0	0	0	0	0	0	0	chr12	CDK17	CDK17	rev	96676286	96694138	-
chr12|CDK17:96688776|CDK17:96694138|rev|-	0	0	0	0	0	0	0	0	0	0	3	0.993	0	0	0	0	chr12	CDK17	CDK17	rev	96688776	96694138	-
chr12|CDK17:96692646|CDK17:96694138|rev|-	2	0.486	3	0.66	2	0.433	0	0	0	0	4	0.398	5	1	0	0	chr12	CDK17	CDK17	rev	96692646	96694138	-
chr12|CDK17:96717725|CDK17:96728643|rev|-	0	0	0	0	0	0	0	0	0	0	5	0.73	1	0.503	0	0	chr12	CDK17	CDK17	rev	96717725	96728643	-
chr12|CDK4:58144705|AVIL:58209852|rev|-	0	0	1	0.033	0	0	0	0	0	0	0	0	0	0	0	0	chr12	CDK4	AVIL	rev	58144705	58209852	-
chr12|CHD4:6690209|C1R:7241582|rev|-	0	0	0	0	0	0	1	0.026	0	0	0	0	0	0	0	0	chr12	CHD4	C1R	rev	6690209	7241582	-
chr12|CHD4:6696877|CDCA3:6959760|rev|-	0	0	0	0	1	0.014	0	0	0	0	0	0	0	0	0	0	chr12	CHD4	CDCA3	rev	6696877	6959760	-
chr12|CHD4:6701558|ING4:6761933|rev|-	0	0	1	0.011	0	0	0	0	0	0	0	0	0	0	0	0	chr12	CHD4	ING4	rev	6701558	6761933	-
chr12|CHD4:6705171|C1R:7241582|rev|-	0	0	0	0	0	0	1	0.03	0	0	0	0	0	0	0	0	chr12	CHD4	C1R	rev	6705171	7241582	-
chr12|CHD4:6707059|C1R:7241582|rev|-	0	0	0	0	0	0	0	0	0	0	0	0	0	0	0	0	chr12	CHD4	C1R	rev	6707059	7241582	-
chr12|CHD4:6710454|C1RL:7254683|rev|-	0	0	1	0.061	0	0	0	0	0	0	0	0	0	0	0	0	chr12	CHD4	C1RL	rev	6710454	7254683	-
chr12|CHFR:133433053|CHFR:133438220|rev|-	0	0	0	0	0	0	0	0	0	0	0	0	1	0.898	0	0	chr12	CHFR	CHFR	rev	133433053	133438220	-
chr12|CHPT1:102110590|CHPT1:102107867|rev|+	0	0	0	0	0	0	0	0	0	0	0	0	0	0	0	0	chr12	CHPT1	CHPT1	rev	102110590	102107867	+
chr12|CIT:120145983|CIT:120156214|rev|-	0	0	0	0	0	0	0	0	1	0.021	0	0	0	0	0	0	chr12	CIT	CIT	rev	120145983	120156214	-
chr12|CIT:120156049|CIT:120158390|rev|-	0	0	0	0	0	0	0	0	0	0	0	0	1	0.822	0	0	chr12	CIT	CIT	rev	120156049	120158390	-
chr12|CLEC12A:10124286|LOC374443:9809516|rev|+	0	0	0	0	0	0	0	0	0	0	0	0	0	0	0	0	chr12	CLEC12A	LOC374443	rev	10124286	9809516	+
chr12|CLEC4E:8689710|A2M:9256996|rev|-	0	0	0	0	0	0	1	0.036	0	0	0	0	1	0.048	0	0	chr12	CLEC4E	A2M	rev	8689710	9256996	-
chr12|CLEC4E:8689710|A2M:9266139|rev|-	0	0	0	0	0	0	0	0	0	0	1	0.044	0	0	0	0	chr12	CLEC4E	A2M	rev	8689710	9266139	-
chr12|CLEC4E:8689710|M6PR:9099001|rev|-	0	0	0	0	0	0	0	0	0	0	0	0	0	0	0	0	chr12	CLEC4E	M6PR	rev	8689710	9099001	-
chr12|CLEC7A:10275843|CLEC7A:10280444|rev|-	0	0	0	0	0	0	1	0.891	0	0	0	0	0	0	0	0	chr12	CLEC7A	CLEC7A	rev	10275843	10280444	-
chr12|CLIP1:122763338|ZCCHC8:122967242|rev|-	0	0	0	0	0	0	0	0	0	0	0	0	1	0.015	0	0	chr12	CLIP1	ZCCHC8	rev	122763338	122967242	-
chr12|CLIP1:122773035|CLIP1:122801402|rev|-	0	0	0	0	0	0	0	0	0	0	1	0.181	0	0	0	0	chr12	CLIP1	CLIP1	rev	122773035	122801402	-
chr12|CLIP1:122773035|CLIP1:122803895|rev|-	0	0	0	0	0	0	0	0	0	0	0	0	0	0	0	0	chr12	CLIP1	CLIP1	rev	122773035	122803895	-
chr12|CLIP1:122812493|CLIP1:122812973|rev|-	1	0.147	0	0	0	0	0	0	0	0	2	0.649	0	0	0	0	chr12	CLIP1	CLIP1	rev	122812493	122812973	-
chr12|CLIP1:122817533|CLIP1:122819252|rev|-	0	0	0	0	0	0	0	0	0	0	0	0	0	0	0	0	chr12	CLIP1	CLIP1	rev	122817533	122819252	-
chr12|CLIP1:122817533|CLIP1:122826244|rev|-	0	0	0	0	0	0	0	0	0	0	2	0.587	1	0.706	0	0	chr12	CLIP1	CLIP1	rev	122817533	122826244	-
chr12|CLIP1:122821178|CLIP1:122826244|rev|-	0	0	0	0	0	0	0	0	0	0	1	0.217	0	0	0	0	chr12	CLIP1	CLIP1	rev	122821178	122826244	-
chr12|CLIP1:122825299|CLIP1:122826244|dup|-	0	0	0	0	2	0.721	0	0	5	0.932	3	0.051	1	0.924	0	0	chr12	CLIP1	CLIP1	dup	122825299	122826244	-
chr12|CLIP1:122845505|CLIP1:122848654|rev|-	0	0	0	0	0	0	0	0	0	0	0	0	0	0	0	0	chr12	CLIP1	CLIP1	rev	122845505	122848654	-
chr12|CLIP1:122861935|CLIP1:122865105|rev|-	0	0	0	0	0	0	0	0	0	0	0	0	0	0	0	0	chr12	CLIP1	CLIP1	rev	122861935	122865105	-
chr12|CLSTN3:7288549|ENO2:7031893|rev|+	0	0	0	0	0	0	0	0	0	0	0	0	1	0.05	0	0	chr12	CLSTN3	ENO2	rev	7288549	7031893	+
chr12|CLSTN3:7301794|LEPREL2:6946586|rev|+	0	0	0	0	0	0	0	0	0	0	0	0	0	0	1	0.036	chr12	CLSTN3	LEPREL2	rev	7301794	6946586	+
chr12|CMAS:22214386|GOLT1B:21668602|rev|+	0	0	0	0	0	0	0	0	1	0.012	0	0	0	0	1	0.042	chr12	CMAS	GOLT1B	rev	22214386	21668602	+
chr12|CNOT2:70704797|CNOT2:70671911|rev|+	0	0	0	0	0	0	0	0	0	0	4	0.998	0	0	0	0	chr12	CNOT2	CNOT2	rev	70704797	70671911	+
chr12|CNOT2:70723350|CNOT2:70671911|rev|+	0	0	0	0	0	0	0	0	0	0	1	0.889	0	0	0	0	chr12	CNOT2	CNOT2	rev	70723350	70671911	+
chr12|CNTN1:41303907|LRRK2:40716120|rev|+	0	0	0	0	0	0	0	0	0	0	0	0	0	0	0	0	chr12	CNTN1	LRRK2	rev	41303907	40716120	+
chr12|CNTN1:41374869|LRRK2:40761445|rev|+	0	0	0	0	0	0	0	0	0	0	0	0	0	0	0	0	chr12	CNTN1	LRRK2	rev	41374869	40761445	+
chr12|CNTN1:41423021|CNTN1:41408029|rev|+	0	0	0	0	0	0	0	0	0	0	0	0	0	0	1	0.073	chr12	CNTN1	CNTN1	rev	41423021	41408029	+
chr12|COQ10A:56663035|MYL6:56553758|rev|+	0	0	0	0	0	0	0	0	0	0	0	0	0	0	0	0	chr12	COQ10A	MYL6	rev	56663035	56553758	+
chr12|COQ5:120954369|CAMKK2:121690517|rev|-	0	0	0	0	0	0	0	0	0	0	0	0	0	0	0	0	chr12	COQ5	CAMKK2	rev	120954369	121690517	-
chr12|COQ5:120954369|SPPL3:121220570|rev|-	0	0	0	0	0	0	0	0	0	0	0	0	0	0	0	0	chr12	COQ5	SPPL3	rev	120954369	121220570	-
chr12|CORO1C:109042380|CORO1C:109042626|dup|-	0	0	0	0	0	0	0	0	0	0	1	0.018	0	0	0	0	chr12	CORO1C	CORO1C	dup	109042380	109042626	-
chr12|CORO1C:109046047|CORO1C:109048186|rev|-	0	0	0	0	2	0.302	4	0.046	9	0.964	7	0.656	2	0.67	1	0.661	chr12	CORO1C	CORO1C	rev	109046047	109048186	-
chr12|CORO1C:109046047|CORO1C:109095099|rev|-	0	0	0	0	0	0	0	0	0	0	1	0.637	0	0	0	0	chr12	CORO1C	CORO1C	rev	109046047	109095099	-
chr12|CORO1C:109051079|CORO1C:109055934|rev|-	1	0.261	0	0	0	0	0	0	0	0	0	0	0	0	0	0	chr12	CORO1C	CORO1C	rev	109051079	109055934	-
chr12|CORO1C:109052513|CORO1C:109055934|rev|-	0	0	0	0	0	0	0	0	2	0.385	0	0	0	0	0	0	chr12	CORO1C	CORO1C	rev	109052513	109055934	-
chr12|CORO1C:109052513|SVOP:109306517|rev|-	0	0	0	0	0	0	0	0	0	0	0	0	1	0.034	0	0	chr12	CORO1C	SVOP	rev	109052513	109306517	-
chr12|CPSF6:69656342|CPSF6:69644908|rev|+	0	0	0	0	0	0	0	0	1	0.246	0	0	0	0	0	0	chr12	CPSF6	CPSF6	rev	69656342	69644908	+
chr12|CPSF6:69656342|CPSF6:69653207|rev|+	0	0	0	0	0	0	0	0	0	0	0	0	0	0	0	0	chr12	CPSF6	CPSF6	rev	69656342	69653207	+
chr12|CPSF6:69656342|NUP107:69103784|rev|+	0	0	0	0	0	0	1	0.068	0	0	0	0	1	0.122	0	0	chr12	CPSF6	NUP107	rev	69656342	69103784	+
chr12|CRY1:107393328|CRY1:107393860|rev|-	0	0	0	0	0	0	0	0	2	0.294	0	0	0	0	0	0	chr12	CRY1	CRY1	rev	107393328	107393860	-
chr12|CSAD:53554910|MAP3K12:53875995|rev|-	0	0	0	0	0	0	0	0	1	0.275	0	0	0	0	0	0	chr12	CSAD	MAP3K12	rev	53554910	53875995	-
chr12|CSDA:10854558|TAS2R50:11139511|rev|-	0	0	0	0	0	0	0	0	0	0	0	0	0	0	0	0	chr12	CSDA	TAS2R50	rev	10854558	11139511	-
chr12|CUX2:111776278|RAD9B:110943421|rev|+	0	0	0	0	0	0	0	0	0	0	1	0.058	0	0	0	0	chr12	CUX2	RAD9B	rev	111776278	110943421	+
chr12|DCP1B:2102429|FOXM1:2981410|rev|-	0	0	0	0	0	0	0	0	0	0	0	0	1	0.032	0	0	chr12	DCP1B	FOXM1	rev	2102429	2981410	-
chr12|DCTN2:57927735|DCTN2:57928235|rev|-	0	0	0	0	1	0.311	0	0	0	0	0	0	0	0	0	0	chr12	DCTN2	DCTN2	rev	57927735	57928235	-
chr12|DCTN2:57928838|DCTN2:57929628|rev|-	0	0	0	0	0	0	0	0	2	0.613	0	0	0	0	0	0	chr12	DCTN2	DCTN2	rev	57928838	57929628	-
chr12|DDX11:31247568|LOC100287314:30954634|rev|+	0	0	0	0	0	0	0	0	0	0	0	0	0	0	0	0	chr12	DDX11	LOC100287314	rev	31247568	30954634	+
chr12|DDX23:49227059|MLL2:49433400|rev|-	0	0	0	0	0	0	0	0	0	0	0	0	0	0	1	0.11	chr12	DDX23	MLL2	rev	49227059	49433400	-
chr12|DDX47:12974330|MIR1244-1:12264885|rev|+	0	0	0	0	0	0	0	0	0	0	0	0	0	0	0	0	chr12	DDX47	MIR1244-1	rev	12974330	12264885	+
chr12|DDX47:12976950|MIR613:12917582|rev|+	0	0	1	0.056	0	0	0	0	0	0	0	0	0	0	0	0	chr12	DDX47	MIR613	rev	12976950	12917582	+
chr12|DDX51:132626821|ANKLE2:133311161|rev|-	0	0	0	0	0	0	1	0.011	0	0	0	0	0	0	0	0	chr12	DDX51	ANKLE2	rev	132626821	133311161	-
chr12|DENND5B:31542257|DENND5B:31545630|rev|-	0	0	0	0	0	0	0	0	0	0	0	0	0	0	0	0	chr12	DENND5B	DENND5B	rev	31542257	31545630	-
chr12|DENND5B:31600471|DENND5B:31648853|rev|-	0	0	1	0.663	0	0	0	0	0	0	0	0	0	0	0	0	chr12	DENND5B	DENND5B	rev	31600471	31648853	-
chr12|DENND5B:31604873|DENND5B:31613315|rev|-	0	0	0	0	0	0	1	0.298	0	0	0	0	0	0	0	0	chr12	DENND5B	DENND5B	rev	31604873	31613315	-
chr12|DERA:16135370|DERA:16109869|rev|+	0	0	0	0	0	0	0	0	0	0	0	0	0	0	0	0	chr12	DERA	DERA	rev	16135370	16109869	+
chr12|DERA:16185588|STRAP:16052837|rev|+	0	0	0	0	0	0	1	0.046	0	0	0	0	0	0	0	0	chr12	DERA	STRAP	rev	16185588	16052837	+
chr12|DGKA:56346716|ORMDL2:56213125|rev|+	1	0.191	0	0	0	0	0	0	0	0	0	0	0	0	0	0	chr12	DGKA	ORMDL2	rev	56346716	56213125	+
chr12|DHX37:125434531|DHX37:125473667|rev|-	0	0	0	0	0	0	0	0	0	0	0	0	0	0	0	0	chr12	DHX37	DHX37	rev	125434531	125473667	-
chr12|DHX37:125434694|DHX37:125438757|rev|-	0	0	0	0	0	0	0	0	0	0	0	0	0	0	1	0.013	chr12	DHX37	DHX37	rev	125434694	125438757	-
chr12|DIABLO:122701034|DIABLO:122702944|rev|-	0	0	0	0	0	0	0	0	1	0.967	0	0	0	0	0	0	chr12	DIABLO	DIABLO	rev	122701034	122702944	-
chr12|DIP2B:51090958|DIP2B:51079615|rev|+	0	0	0	0	0	0	0	0	0	0	1	0.709	0	0	0	0	chr12	DIP2B	DIP2B	rev	51090958	51079615	+
chr12|DNAH10:124285979|SETD8:123875176|rev|+	0	0	0	0	0	0	0	0	1	0.026	0	0	0	0	0	0	chr12	DNAH10	SETD8	rev	124285979	123875176	+
chr12|DNAH10:124345717|TMED2:124081151|rev|+	0	0	0	0	0	0	0	0	0	0	1	0.018	0	0	0	0	chr12	DNAH10	TMED2	rev	124345717	124081151	+
chr12|DNAH10:124371860|DNAH10:124337752|rev|+	0	0	1	0.142	0	0	0	0	0	0	0	0	0	0	0	0	chr12	DNAH10	DNAH10	rev	124371860	124337752	+
chr12|DNM1L:32871697|DNM1L:32861086|rev|+	0	0	0	0	0	0	0	0	0	0	0	0	0	0	1	0.799	chr12	DNM1L	DNM1L	rev	32871697	32861086	+
chr12|DNM1L:32895682|FGD4:32777909|rev|+	0	0	0	0	0	0	0	0	0	0	0	0	0	0	1	0.064	chr12	DNM1L	FGD4	rev	32895682	32777909	+
chr12|DPPA3:7868835|C1S:7169778|rev|+	0	0	0	0	0	0	0	0	0	0	0	0	0	0	0	0	chr12	DPPA3	C1S	rev	7868835	7169778	+
chr12|DPY19L2:64002395|DPY19L2:64041145|rev|-	0	0	0	0	0	0	0	0	1	0.613	0	0	0	0	0	0	chr12	DPY19L2	DPY19L2	rev	64002395	64041145	-
chr12|DPY19L2:64015017|DPY19L2:64057625|rev|-	0	0	1	0.672	0	0	0	0	0	0	2	0.435	0	0	0	0	chr12	DPY19L2	DPY19L2	rev	64015017	64057625	-
chr12|DPY19L2:64038182|DPY19L2:64041145|rev|-	0	0	0	0	0	0	0	0	1	0.632	0	0	0	0	0	0	chr12	DPY19L2	DPY19L2	rev	64038182	64041145	-
chr12|DUSP16:12672795|DUSP16:12674397|rev|-	0	0	0	0	0	0	0	0	0	0	1	0.273	0	0	0	0	chr12	DUSP16	DUSP16	rev	12672795	12674397	-
chr12|E2F7:77421662|E2F7:77426902|rev|-	0	0	0	0	1	0.04	0	0	0	0	0	0	0	0	0	0	chr12	E2F7	E2F7	rev	77421662	77426902	-
chr12|EEA1:93192667|EEA1:93202932|rev|-	0	0	0	0	1	0.755	0	0	0	0	2	0.172	0	0	0	0	chr12	EEA1	EEA1	rev	93192667	93202932	-
chr12|EEA1:93195375|SOCS2-AS1:93960746|rev|-	0	0	0	0	0	0	0	0	0	0	0	0	0	0	0	0	chr12	EEA1	SOCS2-AS1	rev	93195375	93960746	-
chr12|EEA1:93219941|EEA1:93246801|rev|-	0	0	0	0	0	0	0	0	0	0	1	0.065	0	0	0	0	chr12	EEA1	EEA1	rev	93219941	93246801	-
chr12|EEA1:93219941|EEA1:93258763|rev|-	0	0	0	0	0	0	0	0	0	0	1	0.761	0	0	0	0	chr12	EEA1	EEA1	rev	93219941	93258763	-
chr12|EEA1:93226287|EEA1:93246801|rev|-	0	0	0	0	0	0	0	0	0	0	0	0	0	0	0	0	chr12	EEA1	EEA1	rev	93226287	93246801	-
chr12|EIF4B:53416411|EIF4B:53410256|rev|+	0	0	0	0	0	0	0	0	0	0	3	0.213	2	0.578	0	0	chr12	EIF4B	EIF4B	rev	53416411	53410256	+
chr12|EIF4B:53421972|EIF4B:53421565|rev|+	0	0	0	0	0	0	0	0	0	0	0	0	0	0	0	0	chr12	EIF4B	EIF4B	rev	53421972	53421565	+
chr12|EIF4B:53432195|EIF4B:53427589|rev|+	0	0	0	0	0	0	0	0	0	0	0	0	0	0	0	0	chr12	EIF4B	EIF4B	rev	53432195	53427589	+
chr12|EP400:132490847|EP400:132476717|rev|+	0	0	0	0	0	0	0	0	1	0.163	0	0	0	0	0	0	chr12	EP400	EP400	rev	132490847	132476717	+
chr12|EPS8:15784375|EPS8:15835906|rev|-	0	0	0	0	0	0	0	0	0	0	0	0	0	0	2	0.013	chr12	EPS8	EPS8	rev	15784375	15835906	-
chr12|EPS8:15818689|EPS8:15834236|rev|-	0	0	0	0	0	0	0	0	0	0	1	0.112	0	0	0	0	chr12	EPS8	EPS8	rev	15818689	15834236	-
chr12|ERBB3:56478965|DGKA:56324945|rev|+	0	0	0	0	0	0	0	0	0	0	0	0	0	0	0	0	chr12	ERBB3	DGKA	rev	56478965	56324945	+
chr12|ERC1:1137738|ERC1:1136913|dup|+	0	0	0	0	0	0	3	0.043	0	0	0	0	0	0	0	0	chr12	ERC1	ERC1	dup	1137738	1136913	+
chr12|ERC1:1225199|ERC1:1213915|rev|+	0	0	0	0	0	0	0	0	1	0.978	0	0	0	0	0	0	chr12	ERC1	ERC1	rev	1225199	1213915	+
chr12|ERC1:1250953|ERC1:1213915|rev|+	0	0	0	0	1	0.997	1	0.524	0	0	0	0	0	0	0	0	chr12	ERC1	ERC1	rev	1250953	1213915	+
chr12|ERC1:1299218|CCDC77:527659|rev|+	0	0	0	0	0	0	0	0	1	0.014	0	0	0	0	0	0	chr12	ERC1	CCDC77	rev	1299218	527659	+
chr12|ERC1:1299218|ERC1:1225031|rev|+	0	0	0	0	0	0	0	0	0	0	1	0.901	0	0	0	0	chr12	ERC1	ERC1	rev	1299218	1225031	+
chr12|ERC1:1299218|WNK1:991076|rev|+	0	0	0	0	0	0	0	0	0	0	0	0	1	0.072	0	0	chr12	ERC1	WNK1	rev	1299218	991076	+
chr12|ERC1:1346070|ERC1:1289705|rev|+	0	0	0	0	0	0	0	0	0	0	1	0.897	0	0	0	0	chr12	ERC1	ERC1	rev	1346070	1289705	+
chr12|ERC1:1553916|ERC1:1372199|rev|+	0	0	0	0	0	0	0	0	0	0	0	0	0	0	0	0	chr12	ERC1	ERC1	rev	1553916	1372199	+
chr12|ERC1:1553916|ERC1:1480998|rev|+	0	0	0	0	0	0	0	0	0	0	0	0	0	0	0	0	chr12	ERC1	ERC1	rev	1553916	1480998	+
chr12|ESPL1:53662631|ZNF740:53575460|rev|+	0	0	0	0	0	0	0	0	0	0	0	0	0	0	0	0	chr12	ESPL1	ZNF740	rev	53662631	53575460	+
chr12|ESPL1:53677322|ESPL1:53670866|rev|+	1	0.035	0	0	0	0	0	0	0	0	0	0	0	0	0	0	chr12	ESPL1	ESPL1	rev	53677322	53670866	+
chr12|ESYT1:56524709|CDK2:56362561|rev|+	0	0	0	0	0	0	0	0	0	0	0	0	1	0.031	0	0	chr12	ESYT1	CDK2	rev	56524709	56362561	+
chr12|ETNK1:22826594|ETNK1:22796696|rev|+	0	0	0	0	0	0	0	0	0	0	0	0	0	0	0	0	chr12	ETNK1	ETNK1	rev	22826594	22796696	+
chr12|ETV6:11905513|ETV6:11905383|dup|+	0	0	0	0	0	0	0	0	0	0	0	0	0	0	0	0	chr12	ETV6	ETV6	dup	11905513	11905383	+
chr12|ETV6:12022903|ETV6:12022357|dup|+	0	0	0	0	0	0	0	0	0	0	0	0	0	0	0	0	chr12	ETV6	ETV6	dup	12022903	12022357	+
chr12|FAIM2:50260678|LIMA1:50616268|rev|-	0	0	0	0	0	0	0	0	0	0	0	0	0	0	0	0	chr12	FAIM2	LIMA1	rev	50260678	50616268	-
chr12|FAM216A:110925748|FAM216A:110922882|rev|+	0	0	0	0	0	0	0	0	0	0	0	0	0	0	0	0	chr12	FAM216A	FAM216A	rev	110925748	110922882	+
chr12|FAM60A:31446738|FAM60A:31451158|rev|-	0	0	0	0	0	0	0	0	0	0	0	0	0	0	0	0	chr12	FAM60A	FAM60A	rev	31446738	31451158	-
chr12|FAM90A1:8376611|A2M:9225467|rev|-	0	0	0	0	0	0	0	0	0	0	0	0	0	0	0	0	chr12	FAM90A1	A2M	rev	8376611	9225467	-
chr12|FAM90A1:8378431|A2M:9262631|rev|-	0	0	0	0	0	0	0	0	0	0	0	0	0	0	0	0	chr12	FAM90A1	A2M	rev	8378431	9262631	-
chr12|FBRSL1:133158410|SNORA49:132515768|rev|+	0	0	0	0	0	0	1	0.012	0	0	0	0	0	0	0	0	chr12	FBRSL1	SNORA49	rev	133158410	132515768	+
chr12|FBXW8:117402659|FBXW8:117365827|rev|+	0	0	1	0.766	0	0	0	0	2	0.652	0	0	0	0	1	0.941	chr12	FBXW8	FBXW8	rev	117402659	117365827	+
chr12|FBXW8:117426674|FBXW8:117365827|rev|+	0	0	0	0	1	0.165	0	0	1	0.174	0	0	0	0	0	0	chr12	FBXW8	FBXW8	rev	117426674	117365827	+
chr12|FBXW8:117448255|FBXW8:117365827|rev|+	0	0	0	0	0	0	0	0	1	0.014	0	0	0	0	0	0	chr12	FBXW8	FBXW8	rev	117448255	117365827	+
chr12|FBXW8:117448255|FBXW8:117423010|rev|+	0	0	0	0	0	0	0	0	1	0.496	0	0	0	0	0	0	chr12	FBXW8	FBXW8	rev	117448255	117423010	+
chr12|FGD4:32754357|FGD4:32751430|rev|+	0	0	0	0	0	0	0	0	0	0	0	0	0	0	0	0	chr12	FGD4	FGD4	rev	32754357	32751430	+
chr12|FGD4:32761029|FGD4:32755094|rev|+	0	0	0	0	0	0	0	0	0	0	0	0	0	0	0	0	chr12	FGD4	FGD4	rev	32761029	32755094	+
chr12|FGD4:32764217|FGD4:32734893|rev|+	0	0	0	0	0	0	0	0	0	0	0	0	0	0	0	0	chr12	FGD4	FGD4	rev	32764217	32734893	+
chr12|FGD4:32764217|FGD4:32751430|rev|+	0	0	0	0	1	0.074	0	0	0	0	1	0.678	0	0	0	0	chr12	FGD4	FGD4	rev	32764217	32751430	+
chr12|FGD4:32786623|FGD4:32734893|rev|+	0	0	0	0	0	0	0	0	0	0	0	0	0	0	0	0	chr12	FGD4	FGD4	rev	32786623	32734893	+
chr12|FGD4:32786623|FGD4:32772631|rev|+	0	0	0	0	0	0	0	0	0	0	0	0	0	0	0	0	chr12	FGD4	FGD4	rev	32786623	32772631	+
chr12|FGD6:95602618|FGD6:95605043|dup|-	0	0	2	0.571	0	0	3	0.591	0	0	1	0.564	1	0.971	2	0.924	chr12	FGD6	FGD6	dup	95602618	95605043	-
chr12|FKBP4:2909106|FKBP4:2906894|rev|+	0	0	0	0	1	0.063	0	0	0	0	0	0	0	0	0	0	chr12	FKBP4	FKBP4	rev	2909106	2906894	+
chr12|FMNL3:50059614|FMNL3:50062337|rev|-	0	0	0	0	0	0	0	0	0	0	0	0	1	0.603	0	0	chr12	FMNL3	FMNL3	rev	50059614	50062337	-
chr12|FOXM1:2977728|EFCAB4B:3806201|rev|-	0	0	1	0.127	0	0	0	0	0	0	0	0	0	0	0	0	chr12	FOXM1	EFCAB4B	rev	2977728	3806201	-
chr12|FOXM1:2983142|FOXM1:2983691|dup|-	0	0	0	0	0	0	0	0	0	0	0	0	0	0	0	0	chr12	FOXM1	FOXM1	dup	2983142	2983691	-
chr12|FRS2:69864310|CPSF6:69653207|rev|+	1	0.063	0	0	0	0	0	0	0	0	0	0	0	0	0	0	chr12	FRS2	CPSF6	rev	69864310	69653207	+
chr12|GALNT9:132862835|GOLGA3:133360893|rev|-	0	0	0	0	0	0	0	0	0	0	0	0	0	0	0	0	chr12	GALNT9	GOLGA3	rev	132862835	133360893	-
chr12|GAPDH:6647162|LTBR:6495512|rev|+	0	0	0	0	0	0	0	0	0	0	0	0	0	0	0	0	chr12	GAPDH	LTBR	rev	6647162	6495512	+
chr12|GAS2L3:100995531|GAS2L3:100985513|rev|+	0	0	1	0.156	0	0	0	0	0	0	0	0	0	0	0	0	chr12	GAS2L3	GAS2L3	rev	100995531	100985513	+
chr12|GAS2L3:100995531|GAS2L3:100994159|rev|+	0	0	0	0	0	0	2	0.714	0	0	0	0	0	0	0	0	chr12	GAS2L3	GAS2L3	rev	100995531	100994159	+
chr12|GAS2L3:101016160|GAS2L3:100985513|rev|+	0	0	0	0	0	0	0	0	0	0	0	0	0	0	0	0	chr12	GAS2L3	GAS2L3	rev	101016160	100985513	+
chr12|GCN1L1:120580310|GCN1L1:120587524|rev|-	1	0.187	0	0	0	0	0	0	0	0	0	0	0	0	0	0	chr12	GCN1L1	GCN1L1	rev	120580310	120587524	-
chr12|GCN1L1:120580310|GCN1L1:120594796|rev|-	0	0	0	0	0	0	0	0	0	0	0	0	0	0	0	0	chr12	GCN1L1	GCN1L1	rev	120580310	120594796	-
chr12|GCN1L1:120580310|MSI1:120802558|rev|-	0	0	0	0	0	0	0	0	0	0	0	0	0	0	0	0	chr12	GCN1L1	MSI1	rev	120580310	120802558	-
chr12|GCN1L1:120592773|GCN1L1:120593523|rev|-	1	0.827	0	0	0	0	0	0	1	0.74	2	0.196	1	0.39	0	0	chr12	GCN1L1	GCN1L1	rev	120592773	120593523	-
chr12|GCN1L1:120592773|RPLP0:120637288|rev|-	0	0	0	0	0	0	0	0	0	0	1	0.049	0	0	0	0	chr12	GCN1L1	RPLP0	rev	120592773	120637288	-
chr12|GCN1L1:120596263|TRIAP1:120882758|rev|-	0	0	0	0	0	0	0	0	0	0	0	0	0	0	0	0	chr12	GCN1L1	TRIAP1	rev	120596263	120882758	-
chr12|GIT2:110376184|GIT2:110377052|rev|-	0	0	0	0	0	0	0	0	0	0	0	0	0	0	0	0	chr12	GIT2	GIT2	rev	110376184	110377052	-
chr12|GIT2:110376184|GIT2:110391039|rev|-	0	0	1	0.268	0	0	0	0	0	0	0	0	0	0	0	0	chr12	GIT2	GIT2	rev	110376184	110391039	-
chr12|GIT2:110426767|GIT2:110429565|rev|-	0	0	0	0	0	0	0	0	0	0	1	0.54	0	0	0	0	chr12	GIT2	GIT2	rev	110426767	110429565	-
chr12|GLTP:110318076|GIT2:110405124|rev|-	0	0	0	0	0	0	0	0	0	0	0	0	0	0	0	0	chr12	GLTP	GIT2	rev	110318076	110405124	-
chr12|GNN:104250887|GNN:104260329|rev|-	0	0	0	0	0	0	0	0	0	0	0	0	0	0	0	0	chr12	GNN	GNN	rev	104250887	104260329	-
chr12|GNN:104305095|GLT8D2:104397084|rev|-	0	0	0	0	0	0	0	0	0	0	1	0.101	0	0	0	0	chr12	GNN	GLT8D2	rev	104305095	104397084	-
chr12|GOLGA2P5:100560108|GOLGA2P5:100561417|rev|-	0	0	0	0	0	0	0	0	0	0	1	0.018	0	0	0	0	chr12	GOLGA2P5	GOLGA2P5	rev	100560108	100561417	-
chr12|GPR133:131498885|GPR133:131471639|rev|+	0	0	0	0	0	0	0	0	0	0	0	0	0	0	0	0	chr12	GPR133	GPR133	rev	131498885	131471639	+
chr12|GPR133:131498885|GPR133:131476781|rev|+	0	0	0	0	0	0	0	0	0	0	1	0.363	0	0	0	0	chr12	GPR133	GPR133	rev	131498885	131476781	+
chr12|GPR133:131498885|GPR133:131488730|rev|+	0	0	0	0	0	0	0	0	0	0	1	0.394	0	0	0	0	chr12	GPR133	GPR133	rev	131498885	131488730	+
chr12|GRIP1:66909398|GRIP1:66935730|rev|-	0	0	0	0	0	0	0	0	0	0	0	0	0	0	0	0	chr12	GRIP1	GRIP1	rev	66909398	66935730	-
chr12|GUCY2C:14805885|MGP:15035214|rev|-	0	0	0	0	0	0	0	0	0	0	0	0	0	0	0	0	chr12	GUCY2C	MGP	rev	14805885	15035214	-
chr12|GYS2:21711133|LDHB:21788643|rev|-	0	0	0	0	0	0	0	0	0	0	0	0	0	0	0	0	chr12	GYS2	LDHB	rev	21711133	21788643	-
chr12|HECTD4:112616734|HECTD4:112617201|rev|-	0	0	0	0	0	0	0	0	0	0	0	0	0	0	0	0	chr12	HECTD4	HECTD4	rev	112616734	112617201	-
chr12|HECTD4:112632688|HECTD4:112677831|rev|-	0	0	0	0	0	0	0	0	0	0	0	0	0	0	0	0	chr12	HECTD4	HECTD4	rev	112632688	112677831	-
chr12|HECTD4:112667501|HECTD4:112670889|rev|-	0	0	0	0	0	0	0	0	0	0	0	0	0	0	0	0	chr12	HECTD4	HECTD4	rev	112667501	112670889	-
chr12|HECTD4:112667501|HECTD4:112707653|rev|-	0	0	0	0	0	0	0	0	0	0	1	0.029	0	0	0	0	chr12	HECTD4	HECTD4	rev	112667501	112707653	-
chr12|HECTD4:112669316|RPL6:112846460|rev|-	0	0	0	0	0	0	0	0	0	0	0	0	0	0	0	0	chr12	HECTD4	RPL6	rev	112669316	112846460	-
chr12|HECTD4:112670807|HECTD4:112757546|rev|-	0	0	0	0	0	0	0	0	1	0.105	0	0	0	0	0	0	chr12	HECTD4	HECTD4	rev	112670807	112757546	-
chr12|HECTD4:112673307|HECTD4:112686316|rev|-	0	0	0	0	1	0.023	0	0	0	0	0	0	0	0	0	0	chr12	HECTD4	HECTD4	rev	112673307	112686316	-
chr12|HECTD4:112690227|HECTD4:112707653|rev|-	0	0	0	0	0	0	0	0	0	0	1	0.143	0	0	0	0	chr12	HECTD4	HECTD4	rev	112690227	112707653	-
chr12|HECTD4:112707507|HECTD4:112711599|rev|-	0	0	0	0	0	0	0	0	0	0	1	0.7	0	0	0	0	chr12	HECTD4	HECTD4	rev	112707507	112711599	-
chr12|HECTD4:112757028|HECTD4:112757546|dup|-	0	0	0	0	0	0	0	0	1	0.621	0	0	0	0	0	0	chr12	HECTD4	HECTD4	dup	112757028	112757546	-
chr12|HIGD1C:51354885|LARP4:50860741|rev|+	0	0	0	0	0	0	0	0	0	0	0	0	0	0	0	0	chr12	HIGD1C	LARP4	rev	51354885	50860741	+
chr12|HNF1A:121432208|DYNLL1:120934218|rev|+	0	0	0	0	0	0	0	0	0	0	0	0	0	0	1	0.022	chr12	HNF1A	DYNLL1	rev	121432208	120934218	+
chr12|HSP90B1:104326196|STAB2:104030888|rev|+	0	0	0	0	0	0	0	0	0	0	1	0.031	0	0	0	0	chr12	HSP90B1	STAB2	rev	104326196	104030888	+
chr12|HSP90B1:104326196|STAB2:104140374|rev|+	0	0	1	0.041	0	0	0	0	0	0	0	0	0	0	0	0	chr12	HSP90B1	STAB2	rev	104326196	104140374	+
chr12|HSP90B1:104337097|HSP90B1:104333286|rev|+	0	0	0	0	0	0	0	0	0	0	0	0	0	0	0	0	chr12	HSP90B1	HSP90B1	rev	104337097	104333286	+
chr12|HSP90B1:104337652|HSP90B1:104332117|rev|+	1	0.111	0	0	0	0	0	0	0	0	0	0	0	0	0	0	chr12	HSP90B1	HSP90B1	rev	104337652	104332117	+
chr12|IFFO1:6657590|IFFO1:6657991|rev|-	0	0	0	0	0	0	1	0.028	0	0	0	0	0	0	0	0	chr12	IFFO1	IFFO1	rev	6657590	6657991	-
chr12|IFFO1:6658641|C1R:7241582|rev|-	0	0	0	0	0	0	0	0	0	0	0	0	0	0	0	0	chr12	IFFO1	C1R	rev	6658641	7241582	-
chr12|IFFO1:6658641|CD163:7647997|rev|-	0	0	0	0	0	0	0	0	0	0	1	0.214	0	0	0	0	chr12	IFFO1	CD163	rev	6658641	7647997	-
chr12|IFFO1:6660106|C1R:7241582|rev|-	0	0	0	0	0	0	0	0	0	0	0	0	0	0	0	0	chr12	IFFO1	C1R	rev	6660106	7241582	-
chr12|IFT81:110573242|IFT81:110572752|rev|+	1	0.122	0	0	0	0	0	0	0	0	0	0	0	0	0	0	chr12	IFT81	IFT81	rev	110573242	110572752	+
chr12|IFT81:110574665|IFT81:110565164|rev|+	0	0	0	0	0	0	0	0	0	0	0	0	0	0	0	0	chr12	IFT81	IFT81	rev	110574665	110565164	+
chr12|IFT81:110584853|IFT81:110565164|rev|+	0	0	0	0	0	0	1	0.803	0	0	0	0	0	0	0	0	chr12	IFT81	IFT81	rev	110584853	110565164	+
chr12|IFT81:110618376|IFT81:110565850|rev|+	0	0	0	0	0	0	0	0	0	0	0	0	0	0	0	0	chr12	IFT81	IFT81	rev	110618376	110565850	+
chr12|IFT81:110643485|ACACB:109670473|rev|+	0	0	1	0.049	0	0	0	0	0	0	0	0	0	0	0	0	chr12	IFT81	ACACB	rev	110643485	109670473	+
chr12|IGFBP6:53491835|EIF4B:53432139|rev|+	0	0	0	0	0	0	0	0	0	0	0	0	0	0	0	0	chr12	IGFBP6	EIF4B	rev	53491835	53432139	+
chr12|IPO8:30814074|IPO8:30819185|rev|-	0	0	0	0	0	0	0	0	0	0	0	0	0	0	0	0	chr12	IPO8	IPO8	rev	30814074	30819185	-
chr12|IRAK3:66605377|IRAK3:66597490|rev|+	0	0	0	0	0	0	0	0	0	0	0	0	0	0	0	0	chr12	IRAK3	IRAK3	rev	66605377	66597490	+
chr12|IRAK3:66611015|IRAK3:66597490|rev|+	0	0	0	0	0	0	0	0	0	0	0	0	0	0	0	0	chr12	IRAK3	IRAK3	rev	66611015	66597490	+
chr12|IRAK3:66622150|IRAK3:66597490|rev|+	0	0	0	0	0	0	0	0	0	0	0	0	0	0	1	0.176	chr12	IRAK3	IRAK3	rev	66622150	66597490	+
chr12|ITFG2:2930958|ITFG2:2929251|rev|+	1	0.462	0	0	0	0	0	0	0	0	0	0	1	0.371	0	0	chr12	ITFG2	ITFG2	rev	2930958	2929251	+
chr12|ITGA5:54798486|PPP1R1A:54974176|rev|-	0	0	0	0	0	0	0	0	0	0	0	0	0	0	1	0.013	chr12	ITGA5	PPP1R1A	rev	54798486	54974176	-
chr12|ITGA7:56078353|BAZ2A:57009391|rev|-	0	0	0	0	0	0	0	0	1	0.012	0	0	0	0	0	0	chr12	ITGA7	BAZ2A	rev	56078353	57009391	-
chr12|ITGA7:56094682|ITGA7:56094938|dup|-	0	0	0	0	1	0.197	0	0	0	0	0	0	0	0	0	0	chr12	ITGA7	ITGA7	dup	56094682	56094938	-
chr12|ITPR2:26634063|ITPR2:26636831|rev|-	0	0	0	0	0	0	1	0.101	0	0	0	0	0	0	0	0	chr12	ITPR2	ITPR2	rev	26634063	26636831	-
chr12|ITPR2:26639036|ITPR2:26639293|dup|-	0	0	0	0	0	0	1	0.016	0	0	0	0	0	0	0	0	chr12	ITPR2	ITPR2	dup	26639036	26639293	-
chr12|ITPR2:26703179|ITPR2:26755639|rev|-	0	0	0	0	0	0	0	0	1	0.094	0	0	0	0	0	0	chr12	ITPR2	ITPR2	rev	26703179	26755639	-
chr12|ITPR2:26709165|ITPR2:26755639|rev|-	0	0	0	0	0	0	1	0.968	0	0	0	0	0	0	2	0.945	chr12	ITPR2	ITPR2	rev	26709165	26755639	-
chr12|ITPR2:26731645|ITPR2:26755639|rev|-	0	0	0	0	0	0	0	0	0	0	0	0	0	0	1	0.268	chr12	ITPR2	ITPR2	rev	26731645	26755639	-
chr12|ITPR2:26731645|ITPR2:26811063|rev|-	0	0	0	0	0	0	0	0	0	0	1	0.853	0	0	0	0	chr12	ITPR2	ITPR2	rev	26731645	26811063	-
chr12|ITPR2:26780965|ITPR2:26808785|rev|-	0	0	0	0	0	0	0	0	0	0	1	0.455	0	0	0	0	chr12	ITPR2	ITPR2	rev	26780965	26808785	-
chr12|ITPR2:26780965|ITPR2:26869175|rev|-	0	0	0	0	0	0	0	0	0	0	0	0	0	0	0	0	chr12	ITPR2	ITPR2	rev	26780965	26869175	-
chr12|ITPR2:26806908|ITPR2:26869175|rev|-	0	0	0	0	0	0	0	0	0	0	1	0.468	0	0	0	0	chr12	ITPR2	ITPR2	rev	26806908	26869175	-
chr12|ITPR2:26816617|ITPR2:26816779|dup|-	0	0	0	0	0	0	0	0	0	0	0	0	0	0	1	0.909	chr12	ITPR2	ITPR2	dup	26816617	26816779	-
chr12|ITPR2:26834806|ITPR2:26839565|rev|-	0	0	0	0	0	0	0	0	0	0	1	0.637	0	0	0	0	chr12	ITPR2	ITPR2	rev	26834806	26839565	-
chr12|ITPR2:26834806|ITPR2:26848583|rev|-	0	0	0	0	1	0.888	0	0	0	0	0	0	0	0	0	0	chr12	ITPR2	ITPR2	rev	26834806	26848583	-
chr12|KANSL2:49062888|KANSL2:49065745|rev|-	0	0	0	0	0	0	0	0	0	0	0	0	0	0	0	0	chr12	KANSL2	KANSL2	rev	49062888	49065745	-
chr12|KCNC2:75436059|KRR1:75893731|rev|-	0	0	0	0	0	0	0	0	0	0	0	0	1	0.049	0	0	chr12	KCNC2	KRR1	rev	75436059	75893731	-
chr12|KDM5A:459786|KDM5A:461490|rev|-	0	0	0	0	0	0	0	0	0	0	0	0	0	0	0	0	chr12	KDM5A	KDM5A	rev	459786	461490	-
chr12|KDM5A:459786|KDM5A:463400|rev|-	0	0	0	0	0	0	0	0	1	0.107	0	0	0	0	0	0	chr12	KDM5A	KDM5A	rev	459786	463400	-
chr12|KDM5A:459786|KDM5A:465703|rev|-	0	0	0	0	1	0.056	0	0	0	0	0	0	0	0	0	0	chr12	KDM5A	KDM5A	rev	459786	465703	-
chr12|KDM5A:472128|RAD52:1025649|rev|-	0	0	0	0	1	0.022	0	0	0	0	0	0	0	0	0	0	chr12	KDM5A	RAD52	rev	472128	1025649	-
chr12|KERA:91444270|DCN:91545569|rev|-	0	0	0	0	0	0	0	0	0	0	0	0	0	0	0	0	chr12	KERA	DCN	rev	91444270	91545569	-
chr12|KERA:91451520|DCN:91545569|rev|-	0	0	0	0	0	0	0	0	0	0	0	0	0	0	0	0	chr12	KERA	DCN	rev	91451520	91545569	-
chr12|KIAA1033:105516016|KIAA1033:105504902|rev|+	0	0	0	0	0	0	0	0	0	0	1	0.766	0	0	0	0	chr12	KIAA1033	KIAA1033	rev	105516016	105504902	+
chr12|KIAA1033:105553926|KIAA1033:105550503|rev|+	0	0	0	0	1	0.249	0	0	0	0	0	0	0	0	0	0	chr12	KIAA1033	KIAA1033	rev	105553926	105550503	+
chr12|KIAA1467:13214697|KIAA1467:13208484|rev|+	1	0.6	0	0	0	0	0	0	0	0	0	0	0	0	0	0	chr12	KIAA1467	KIAA1467	rev	13214697	13208484	+
chr12|KIAA1551:32140256|KIAA1551:32133811|rev|+	0	0	0	0	0	0	1	0.637	0	0	0	0	0	0	0	0	chr12	KIAA1551	KIAA1551	rev	32140256	32133811	+
chr12|KIF5A:57975735|LRP1:57562922|rev|+	1	0.165	0	0	0	0	0	0	0	0	0	0	0	0	0	0	chr12	KIF5A	LRP1	rev	57975735	57562922	+
chr12|KLRC3:10570942|CSDA:10865932|rev|-	0	0	0	0	1	0.092	0	0	0	0	0	0	0	0	0	0	chr12	KLRC3	CSDA	rev	10570942	10865932	-
chr12|KLRK1:10539501|KLRC4-KLRK1:10546466|rev|-	0	0	0	0	0	0	0	0	0	0	0	0	0	0	0	0	chr12	KLRK1	KLRC4-KLRK1	rev	10539501	10546466	-
chr12|KNTC1:123032516|KNTC1:123030722|rev|+	0	0	0	0	1	0.332	0	0	0	0	0	0	0	0	0	0	chr12	KNTC1	KNTC1	rev	123032516	123030722	+
chr12|KNTC1:123058927|KNTC1:123054227|rev|+	0	0	0	0	0	0	0	0	2	0.543	0	0	0	0	0	0	chr12	KNTC1	KNTC1	rev	123058927	123054227	+
chr12|KNTC1:123058927|KNTC1:123057483|rev|+	0	0	0	0	0	0	0	0	0	0	0	0	1	0.971	0	0	chr12	KNTC1	KNTC1	rev	123058927	123057483	+
chr12|KNTC1:123065217|KNTC1:123062218|rev|+	0	0	0	0	0	0	0	0	0	0	0	0	0	0	0	0	chr12	KNTC1	KNTC1	rev	123065217	123062218	+
chr12|KNTC1:123067532|KNTC1:123062218|rev|+	0	0	0	0	1	0.116	0	0	0	0	0	0	0	0	0	0	chr12	KNTC1	KNTC1	rev	123067532	123062218	+
chr12|KNTC1:123068997|MLXIP:122614487|rev|+	0	0	0	0	0	0	0	0	0	0	1	0.099	0	0	0	0	chr12	KNTC1	MLXIP	rev	123068997	122614487	+
chr12|KNTC1:123073363|KNTC1:123068824|rev|+	0	0	0	0	0	0	0	0	0	0	0	0	0	0	0	0	chr12	KNTC1	KNTC1	rev	123073363	123068824	+
chr12|KRAS:25378547|KRAS:25398329|rev|-	0	0	0	0	0	0	0	0	0	0	0	0	1	0.679	0	0	chr12	KRAS	KRAS	rev	25378547	25398329	-
chr12|KRT18:53345640|NR4A1:52452471|rev|+	0	0	0	0	0	0	0	0	0	0	0	0	0	0	0	0	chr12	KRT18	NR4A1	rev	53345640	52452471	+
chr12|KRT1:53070058|KRT79:53216163|rev|-	0	0	0	0	0	0	0	0	0	0	0	0	0	0	0	0	chr12	KRT1	KRT79	rev	53070058	53216163	-
chr12|KRT1:53072325|KRT79:53224076|rev|-	0	0	0	0	0	0	0	0	0	0	0	0	0	0	0	0	chr12	KRT1	KRT79	rev	53072325	53224076	-
chr12|KRT3:53184621|KRT4:53201034|rev|-	0	0	0	0	0	0	0	0	0	0	0	0	0	0	0	0	chr12	KRT3	KRT4	rev	53184621	53201034	-
chr12|KRT3:53185474|SPRYD3:53467255|rev|-	0	0	0	0	0	0	0	0	0	0	0	0	0	0	0	0	chr12	KRT3	SPRYD3	rev	53185474	53467255	-
chr12|KRT4:53205546|KRT8:53295003|rev|-	0	0	0	0	0	0	0	0	0	0	0	0	0	0	0	0	chr12	KRT4	KRT8	rev	53205546	53295003	-
chr12|KRT5:52912729|KRT1:53072007|rev|-	0	0	0	0	0	0	0	0	0	0	0	0	0	0	0	0	chr12	KRT5	KRT1	rev	52912729	53072007	-
chr12|KRT6A:52886432|KRT3:53188115|rev|-	0	0	0	0	0	0	0	0	0	0	0	0	0	0	0	0	chr12	KRT6A	KRT3	rev	52886432	53188115	-
chr12|KRT6B:52842625|KRT3:53185210|rev|-	0	0	0	0	0	0	0	0	0	0	0	0	0	0	0	0	chr12	KRT6B	KRT3	rev	52842625	53185210	-
chr12|KRT6B:52842625|KRT6A:52882332|rev|-	0	0	0	0	0	0	0	0	0	0	0	0	0	0	0	0	chr12	KRT6B	KRT6A	rev	52842625	52882332	-
chr12|KRT6B:52842625|KRT6C:52863674|rev|-	0	0	0	0	0	0	0	0	0	0	0	0	0	0	0	0	chr12	KRT6B	KRT6C	rev	52842625	52863674	-
chr12|KRT6B:52843541|KRT6A:52884517|rev|-	0	0	0	0	0	0	0	0	0	0	0	0	0	0	0	0	chr12	KRT6B	KRT6A	rev	52843541	52884517	-
chr12|KRT6B:52843795|KRT6A:52884737|rev|-	0	0	0	0	0	0	0	0	0	0	0	0	0	0	0	0	chr12	KRT6B	KRT6A	rev	52843795	52884737	-
chr12|KRT6B:52845322|KRT5:52912944|rev|-	0	0	0	0	0	0	0	0	0	0	0	0	0	0	0	0	chr12	KRT6B	KRT5	rev	52845322	52912944	-
chr12|KRT6B:52845322|KRT6A:52885520|rev|-	0	0	0	0	0	0	0	0	0	0	0	0	0	0	0	0	chr12	KRT6B	KRT6A	rev	52845322	52885520	-
chr12|KRT6B:52845322|KRT6C:52866064|rev|-	0	0	0	0	0	0	0	0	0	0	0	0	0	0	0	0	chr12	KRT6B	KRT6C	rev	52845322	52866064	-
chr12|KRT6C:52863194|KRT5:52909024|rev|-	0	0	0	0	0	0	0	0	0	0	0	0	0	0	0	0	chr12	KRT6C	KRT5	rev	52863194	52909024	-
chr12|KRT6C:52864915|KRT5:52911016|rev|-	0	0	0	0	0	0	0	0	0	0	0	0	0	0	0	0	chr12	KRT6C	KRT5	rev	52864915	52911016	-
chr12|KRT6C:52865204|KRT6A:52884517|rev|-	0	0	0	0	0	0	0	0	0	0	0	0	0	0	0	0	chr12	KRT6C	KRT6A	rev	52865204	52884517	-
chr12|KRT6C:52865455|KRT6A:52884737|rev|-	0	0	0	0	0	0	0	0	0	0	0	0	0	0	0	0	chr12	KRT6C	KRT6A	rev	52865455	52884737	-
chr12|KRT6C:52866981|KRT5:52912944|rev|-	0	0	0	0	0	0	0	0	0	0	0	0	0	0	0	0	chr12	KRT6C	KRT5	rev	52866981	52912944	-
chr12|KRT6C:52866981|KRT6A:52885520|rev|-	0	0	0	0	0	0	0	0	0	0	0	0	0	0	0	0	chr12	KRT6C	KRT6A	rev	52866981	52885520	-
chr12|KRT71:52943812|KRT8:53293849|rev|-	0	0	0	0	0	0	0	0	0	0	0	0	0	0	0	0	chr12	KRT71	KRT8	rev	52943812	53293849	-
chr12|KRT72:52984619|KRT4:53201648|rev|-	0	0	0	0	0	0	0	0	0	0	0	0	0	0	0	0	chr12	KRT72	KRT4	rev	52984619	53201648	-
chr12|KRT73:53007471|KRT4:53202203|rev|-	0	0	0	0	0	0	0	0	0	0	0	0	0	0	0	0	chr12	KRT73	KRT4	rev	53007471	53202203	-
chr12|KRT75:52827590|KRT5:52912944|rev|-	0	0	0	0	0	0	0	0	0	0	0	0	0	0	0	0	chr12	KRT75	KRT5	rev	52827590	52912944	-
chr12|KRT76:53163332|KRT4:53201034|rev|-	0	0	0	0	0	0	0	0	0	0	0	0	0	0	0	0	chr12	KRT76	KRT4	rev	53163332	53201034	-
chr12|KRT81:52684880|KRT5:52912944|rev|-	0	0	0	0	0	0	0	0	0	0	0	0	0	0	0	0	chr12	KRT81	KRT5	rev	52684880	52912944	-
chr12|KRT82:52794310|KRT8:53293849|rev|-	0	0	0	0	0	0	0	0	0	0	0	0	0	0	0	0	chr12	KRT82	KRT8	rev	52794310	53293849	-
chr12|KRT84:52778823|KRT6A:52885520|rev|-	0	0	0	0	0	0	0	0	0	0	0	0	0	0	0	0	chr12	KRT84	KRT6A	rev	52778823	52885520	-
chr12|LAG3:6882076|GAPDH:6646749|rev|+	0	0	1	0.057	0	0	0	0	0	0	0	0	0	0	0	0	chr12	LAG3	GAPDH	rev	6882076	6646749	+
chr12|LARP4:50822873|LARP4:50821544|rev|+	0	0	0	0	0	0	0	0	0	0	0	0	0	0	0	0	chr12	LARP4	LARP4	rev	50822873	50821544	+
chr12|LARP4:50822873|SMARCD1:50479943|rev|+	0	0	0	0	0	0	0	0	0	0	0	0	0	0	0	0	chr12	LARP4	SMARCD1	rev	50822873	50479943	+
chr12|LARP4:50824353|LARP4:50821544|rev|+	0	0	0	0	0	0	0	0	1	0.912	0	0	0	0	0	0	chr12	LARP4	LARP4	rev	50824353	50821544	+
chr12|LARP4:50829407|LARP4:50821544|rev|+	0	0	0	0	0	0	0	0	1	0.353	0	0	0	0	1	0.907	chr12	LARP4	LARP4	rev	50829407	50821544	+
chr12|LARP4:50831621|LARP4:50821544|rev|+	0	0	0	0	0	0	0	0	0	0	1	0.65	1	0.867	0	0	chr12	LARP4	LARP4	rev	50831621	50821544	+
chr12|LARP4:50835426|LARP4:50821544|rev|+	0	0	0	0	0	0	0	0	1	0.217	0	0	0	0	0	0	chr12	LARP4	LARP4	rev	50835426	50821544	+
chr12|LDHB:21799832|ABCC9:21998766|rev|-	0	0	0	0	0	0	0	0	0	0	0	0	0	0	1	0.065	chr12	LDHB	ABCC9	rev	21799832	21998766	-
chr12|LEMD3:65632361|TBK1:64890942|rev|+	0	0	0	0	0	0	0	0	0	0	0	0	0	0	0	0	chr12	LEMD3	TBK1	rev	65632361	64890942	+
chr12|LEMD3:65634867|XPOT:64827193|rev|+	0	0	0	0	0	0	0	0	1	0.051	0	0	0	0	0	0	chr12	LEMD3	XPOT	rev	65634867	64827193	+
chr12|LETMD1:51449804|LARP4:50867781|rev|+	0	0	1	0.02	0	0	0	0	0	0	0	0	0	0	0	0	chr12	LETMD1	LARP4	rev	51449804	50867781	+
chr12|LETMD1:51451911|LETMD1:51442816|rev|+	0	0	0	0	0	0	0	0	0	0	1	0.217	0	0	0	0	chr12	LETMD1	LETMD1	rev	51451911	51442816	+
chr12|LIMA1:50586234|CSRNP2:51461752|rev|-	0	0	0	0	0	0	1	0.015	0	0	0	0	0	0	0	0	chr12	LIMA1	CSRNP2	rev	50586234	51461752	-
chr12|LIMA1:50594559|LIMA1:50598483|rev|-	0	0	0	0	0	0	0	0	0	0	1	0.747	0	0	0	0	chr12	LIMA1	LIMA1	rev	50594559	50598483	-
chr12|LOC100130238:132853116|EP400:132529863|rev|+	0	0	0	0	0	0	0	0	0	0	0	0	0	0	1	0.04	chr12	LOC100130238	EP400	rev	132853116	132529863	+
chr12|LOC100130776:58120161|LRP1:57556099|rev|+	0	0	0	0	1	0.081	0	0	0	0	0	0	0	0	0	0	chr12	LOC100130776	LRP1	rev	58120161	57556099	+
chr12|LOC144742:119739413|CIT:120152139|rev|-	0	0	1	0.066	0	0	0	0	0	0	0	0	0	0	0	0	chr12	LOC144742	CIT	rev	119739413	120152139	-
chr12|LOC387895:127232476|LOC387895:127232673|dup|-	0	0	0	0	0	0	0	0	1	0.022	0	0	0	0	0	0	chr12	LOC387895	LOC387895	dup	127232476	127232673	-
chr12|LOC389634:8542865|A2M:9265132|rev|-	0	0	0	0	0	0	0	0	0	0	1	0.018	0	0	0	0	chr12	LOC389634	A2M	rev	8542865	9265132	-
chr12|LPAR5:6745072|C1R:7241582|rev|-	1	0.19	0	0	0	0	0	0	0	0	0	0	0	0	0	0	chr12	LPAR5	C1R	rev	6745072	7241582	-
chr12|LRIG3:59283777|LRIG3:59313327|rev|-	1	0.016	0	0	0	0	0	0	0	0	0	0	0	0	0	0	chr12	LRIG3	LRIG3	rev	59283777	59313327	-
chr12|LRMP:25222365|LRMP:25216653|rev|+	0	0	0	0	0	0	0	0	0	0	0	0	0	0	1	0.891	chr12	LRMP	LRMP	rev	25222365	25216653	+
chr12|LRP1:57539273|RBMS2:56962758|rev|+	0	0	0	0	0	0	0	0	0	0	0	0	0	0	1	0.039	chr12	LRP1	RBMS2	rev	57539273	56962758	+
chr12|LRP1:57548484|MYL6:56553758|rev|+	0	0	0	0	0	0	1	0.019	0	0	0	0	0	0	0	0	chr12	LRP1	MYL6	rev	57548484	56553758	+
chr12|LRP1:57548484|SLC39A5:56623819|rev|+	0	0	0	0	0	0	0	0	0	0	0	0	0	0	0	0	chr12	LRP1	SLC39A5	rev	57548484	56623819	+
chr12|LRP1:57554898|NABP2:56619962|rev|+	0	0	0	0	0	0	1	0.028	0	0	0	0	1	0.097	0	0	chr12	LRP1	NABP2	rev	57554898	56619962	+
chr12|LRP1:57575074|LRP1:57552184|rev|+	0	0	0	0	0	0	0	0	0	0	1	0.108	0	0	0	0	chr12	LRP1	LRP1	rev	57575074	57552184	+
chr12|LRP1:57588884|LRP1:57569242|rev|+	0	0	0	0	0	0	0	0	0	0	0	0	0	0	0	0	chr12	LRP1	LRP1	rev	57588884	57569242	+
chr12|LRP1:57590948|HSD17B6:57167617|rev|+	0	0	0	0	0	0	0	0	0	0	1	0.011	0	0	0	0	chr12	LRP1	HSD17B6	rev	57590948	57167617	+
chr12|LRP1:57592453|LRP1:57572141|rev|+	0	0	0	0	0	0	0	0	0	0	0	0	0	0	0	0	chr12	LRP1	LRP1	rev	57592453	57572141	+
chr12|LRP1:57597070|MIR1228:57588286|rev|+	0	0	0	0	0	0	1	0.044	0	0	0	0	0	0	0	0	chr12	LRP1	MIR1228	rev	57597070	57588286	+
chr12|LRP1:57599032|LRP1:57569691|rev|+	0	0	0	0	0	0	0	0	0	0	0	0	0	0	0	0	chr12	LRP1	LRP1	rev	57599032	57569691	+
chr12|LRP6:12315126|LRP6:12332915|rev|-	0	0	1	0.061	0	0	0	0	0	0	0	0	0	0	0	0	chr12	LRP6	LRP6	rev	12315126	12332915	-
chr12|LRP6:12332743|LRP6:12340053|rev|-	0	0	0	0	0	0	0	0	0	0	1	0.452	0	0	0	0	chr12	LRP6	LRP6	rev	12332743	12340053	-
chr12|LRP6:12332743|LRP6:12397589|rev|-	0	0	0	0	0	0	0	0	0	0	0	0	0	0	0	0	chr12	LRP6	LRP6	rev	12332743	12397589	-
chr12|LRP6:12397195|LRP6:12397589|dup|-	0	0	0	0	1	0.444	0	0	0	0	9	0.18	1	0.176	0	0	chr12	LRP6	LRP6	dup	12397195	12397589	-
chr12|LRRC23:7014067|GAPDH:6646474|rev|+	0	0	0	0	0	0	1	0.017	0	0	0	0	0	0	0	0	chr12	LRRC23	GAPDH	rev	7014067	6646474	+
chr12|LRRIQ1:85460676|LRRIQ1:85449324|rev|+	0	0	0	0	0	0	0	0	1	0.536	0	0	0	0	0	0	chr12	LRRIQ1	LRRIQ1	rev	85460676	85449324	+
chr12|LRRK2:40657703|LRRK2:40637351|rev|+	0	0	0	0	1	0.025	0	0	0	0	0	0	0	0	0	0	chr12	LRRK2	LRRK2	rev	40657703	40637351	+
chr12|LRRK2:40681341|LRRK2:40637351|rev|+	0	0	0	0	0	0	0	0	0	0	0	0	1	0.644	0	0	chr12	LRRK2	LRRK2	rev	40681341	40637351	+
chr12|LRRK2:40693059|LRRK2:40687346|rev|+	0	0	0	0	0	0	0	0	0	0	0	0	0	0	0	0	chr12	LRRK2	LRRK2	rev	40693059	40687346	+
chr12|LRRK2:40697936|LRRK2:40689228|rev|+	0	0	0	0	0	0	0	0	0	0	0	0	0	0	0	0	chr12	LRRK2	LRRK2	rev	40697936	40689228	+
chr12|M6PR:9095011|A2M:9229532|rev|-	0	0	0	0	0	0	0	0	0	0	0	0	0	0	0	0	chr12	M6PR	A2M	rev	9095011	9229532	-
chr12|MAPKAPK5:112318331|ACAD10:112153624|rev|+	0	0	0	0	0	0	0	0	0	0	0	0	0	0	1	0.044	chr12	MAPKAPK5	ACAD10	rev	112318331	112153624	+
chr12|MAPKAPK5:112323840|SH2B3:111885459|rev|+	0	0	0	0	0	0	0	0	0	0	0	0	1	0.073	0	0	chr12	MAPKAPK5	SH2B3	rev	112323840	111885459	+
chr12|MARS:57892406|MARS:57891939|rev|+	0	0	0	0	1	0.257	0	0	0	0	0	0	0	0	0	0	chr12	MARS	MARS	rev	57892406	57891939	+
chr12|MDM2:69218431|MDM2:69210591|rev|+	0	0	0	0	0	0	0	0	0	0	2	0.879	0	0	0	0	chr12	MDM2	MDM2	rev	69218431	69210591	+
chr12|MDM2:69218431|MDM2:69218142|rev|+	0	0	0	0	1	0.152	0	0	0	0	0	0	0	0	0	0	chr12	MDM2	MDM2	rev	69218431	69218142	+
chr12|MED13L:116409882|MED13L:116434486|rev|-	0	0	0	0	0	0	0	0	1	0.012	0	0	0	0	0	0	chr12	MED13L	MED13L	rev	116409882	116434486	-
chr12|MED13L:116424913|MED13L:116434486|rev|-	0	0	0	0	0	0	0	0	0	0	0	0	0	0	1	0.176	chr12	MED13L	MED13L	rev	116424913	116434486	-
chr12|MED13L:116424913|MED13L:116460406|rev|-	0	0	0	0	0	0	0	0	1	0.037	0	0	0	0	0	0	chr12	MED13L	MED13L	rev	116424913	116460406	-
chr12|MED13L:116444110|MED13L:116445441|rev|-	0	0	0	0	0	0	0	0	0	0	0	0	0	0	1	0.577	chr12	MED13L	MED13L	rev	116444110	116445441	-
chr12|MED13L:116534473|MED13L:116549317|rev|-	0	0	0	0	0	0	1	0.329	0	0	2	0.019	0	0	0	0	chr12	MED13L	MED13L	rev	116534473	116549317	-
chr12|MED13L:116549232|MED13L:116675510|rev|-	0	0	0	0	0	0	2	0.084	0	0	0	0	0	0	0	0	chr12	MED13L	MED13L	rev	116549232	116675510	-
chr12|METAP2:95889874|METAP2:95887831|rev|+	0	0	0	0	1	0.944	0	0	1	0.931	0	0	0	0	0	0	chr12	METAP2	METAP2	rev	95889874	95887831	+
chr12|METTL25:82796909|METTL25:82780581|rev|+	0	0	0	0	0	0	0	0	0	0	0	0	0	0	0	0	chr12	METTL25	METTL25	rev	82796909	82780581	+
chr12|MFAP5:8808010|A2M:9262631|rev|-	0	0	0	0	0	0	0	0	0	0	0	0	0	0	0	0	chr12	MFAP5	A2M	rev	8808010	9262631	-
chr12|MIR4302:26026952|ITPR2:26755428|rev|-	0	0	0	0	0	0	0	0	0	0	0	0	0	0	1	0.176	chr12	MIR4302	ITPR2	rev	26026952	26755428	-
chr12|MMP17:132325401|GPR133:131476781|rev|+	0	0	0	0	0	0	0	0	1	0.031	0	0	0	0	0	0	chr12	MMP17	GPR133	rev	132325401	131476781	+
chr12|MON2:62895478|MON2:62877949|rev|+	0	0	0	0	0	0	0	0	0	0	0	0	1	0.841	0	0	chr12	MON2	MON2	rev	62895478	62877949	+
chr12|MON2:62946954|MON2:62943447|rev|+	0	0	0	0	0	0	0	0	0	0	0	0	0	0	0	0	chr12	MON2	MON2	rev	62946954	62943447	+
chr12|MON2:62981936|MON2:62954270|rev|+	0	0	0	0	1	0.302	0	0	0	0	0	0	0	0	0	0	chr12	MON2	MON2	rev	62981936	62954270	+
chr12|MORN3:122090633|MORN3:122091165|rev|-	0	0	0	0	1	0.562	0	0	0	0	0	0	0	0	0	0	chr12	MORN3	MORN3	rev	122090633	122091165	-
chr12|MORN3:122090633|MORN3:122097254|rev|-	0	0	0	0	0	0	0	0	0	0	1	0.786	0	0	0	0	chr12	MORN3	MORN3	rev	122090633	122097254	-
chr12|MPHOSPH9:123645327|MPHOSPH9:123648637|rev|-	0	0	0	0	0	0	0	0	1	0.865	0	0	0	0	0	0	chr12	MPHOSPH9	MPHOSPH9	rev	123645327	123648637	-
chr12|MPHOSPH9:123645327|SBNO1:123830114|rev|-	0	0	0	0	0	0	0	0	0	0	0	0	2	0.044	0	0	chr12	MPHOSPH9	SBNO1	rev	123645327	123830114	-
chr12|MPHOSPH9:123665709|SBNO1:123830114|rev|-	0	0	0	0	0	0	0	0	0	0	0	0	0	0	1	0.132	chr12	MPHOSPH9	SBNO1	rev	123665709	123830114	-
chr12|MPHOSPH9:123678932|MPHOSPH9:123682881|rev|-	0	0	0	0	1	0.841	0	0	0	0	1	0.319	0	0	0	0	chr12	MPHOSPH9	MPHOSPH9	rev	123678932	123682881	-
chr12|MPHOSPH9:123682793|SBNO1:123805413|rev|-	0	0	0	0	0	0	1	0.022	0	0	0	0	0	0	0	0	chr12	MPHOSPH9	SBNO1	rev	123682793	123805413	-
chr12|MRPS35:27877119|MRPS35:27867712|rev|+	0	0	0	0	0	0	0	0	0	0	2	0.494	0	0	0	0	chr12	MRPS35	MRPS35	rev	27877119	27867712	+
chr12|MVK:110024604|ACACB:109670473|rev|+	0	0	0	0	0	0	0	0	0	0	0	0	0	0	0	0	chr12	MVK	ACACB	rev	110024604	109670473	+
chr12|MYBPC1:102069209|UTP20:101723018|rev|+	0	0	0	0	1	0.107	0	0	0	0	0	0	0	0	0	0	chr12	MYBPC1	UTP20	rev	102069209	101723018	+
chr12|MYBPC1:102076440|UTP20:101776818|rev|+	0	0	0	0	0	0	0	0	0	0	0	0	0	0	1	0.034	chr12	MYBPC1	UTP20	rev	102076440	101776818	+
chr12|MYL6:56553932|MYL6B:56551251|rev|+	0	0	0	0	1	0.28	0	0	0	0	2	0.07	1	0.22	0	0	chr12	MYL6	MYL6B	rev	56553932	56551251	+
chr12|MYL6:56553932|OR6C68:55886161|rev|+	0	0	0	0	0	0	0	0	0	0	0	0	1	0.028	0	0	chr12	MYL6	OR6C68	rev	56553932	55886161	+
chr12|MYL6B:56546415|ESYT1:56526204|rev|+	0	0	0	0	0	0	0	0	0	0	0	0	0	0	1	0.016	chr12	MYL6B	ESYT1	rev	56546415	56526204	+
chr12|MYO1A:57423218|STAT6:57500122|rev|-	0	0	0	0	0	0	0	0	0	0	0	0	0	0	0	0	chr12	MYO1A	STAT6	rev	57423218	57500122	-
chr12|NAA25:112513481|NAA25:112516545|rev|-	0	0	0	0	0	0	0	0	0	0	1	0.944	0	0	0	0	chr12	NAA25	NAA25	rev	112513481	112516545	-
chr12|NAA25:112530854|HECTD4:112697069|rev|-	0	0	1	0.038	0	0	0	0	0	0	0	0	0	0	0	0	chr12	NAA25	HECTD4	rev	112530854	112697069	-
chr12|NANOGNB:7923114|ENO2:7031893|rev|+	0	0	0	0	0	0	0	0	0	0	0	0	0	0	1	0.022	chr12	NANOGNB	ENO2	rev	7923114	7031893	+
chr12|NAP1L1:76442979|NAP1L1:76454059|rev|-	0	0	0	0	0	0	0	0	0	0	0	0	0	0	0	0	chr12	NAP1L1	NAP1L1	rev	76442979	76454059	-
chr12|NAV3:78362482|NAV3:78334098|rev|+	0	0	0	0	0	0	0	0	0	0	1	0.415	0	0	0	0	chr12	NAV3	NAV3	rev	78362482	78334098	+
chr12|NAV3:78401225|NAV3:78334098|rev|+	0	0	0	0	0	0	1	0.632	0	0	1	0.971	0	0	0	0	chr12	NAV3	NAV3	rev	78401225	78334098	+
chr12|NAV3:78401225|NAV3:78400198|dup|+	0	0	0	0	0	0	0	0	0	0	0	0	1	0.709	0	0	chr12	NAV3	NAV3	dup	78401225	78400198	+
chr12|NAV3:78415642|NAV3:78334098|rev|+	3	1	1	0.979	0	0	3	0.203	5	0.997	0	0	0	0	0	0	chr12	NAV3	NAV3	rev	78415642	78334098	+
chr12|NAV3:78415642|NAV3:78400198|rev|+	0	0	0	0	0	0	0	0	0	0	1	0.147	0	0	0	0	chr12	NAV3	NAV3	rev	78415642	78400198	+
chr12|NAV3:78452895|NAV3:78334098|rev|+	0	0	0	0	0	0	0	0	1	0.318	0	0	0	0	0	0	chr12	NAV3	NAV3	rev	78452895	78334098	+
chr12|NAV3:78452895|NAV3:78400198|rev|+	0	0	0	0	1	0.519	0	0	0	0	0	0	0	0	0	0	chr12	NAV3	NAV3	rev	78452895	78400198	+
chr12|NAV3:78452895|NAV3:78443772|rev|+	0	0	0	0	0	0	0	0	0	0	1	0.138	1	0.331	0	0	chr12	NAV3	NAV3	rev	78452895	78443772	+
chr12|NAV3:78531145|NAV3:78510551|rev|+	1	0.063	0	0	0	0	0	0	0	0	0	0	0	0	0	0	chr12	NAV3	NAV3	rev	78531145	78510551	+
chr12|NAV3:78574825|NAV3:78552982|rev|+	0	0	0	0	0	0	0	0	0	0	0	0	1	0.58	0	0	chr12	NAV3	NAV3	rev	78574825	78552982	+
chr12|NCAPD2:6626191|LTBR:6493198|rev|+	0	0	1	0.053	0	0	0	0	0	0	0	0	0	0	0	0	chr12	NCAPD2	LTBR	rev	6626191	6493198	+
chr12|NCAPD2:6631203|NCAPD2:6630963|dup|+	0	0	1	0.847	0	0	0	0	0	0	0	0	0	0	0	0	chr12	NCAPD2	NCAPD2	dup	6631203	6630963	+
chr12|NCAPD2:6637494|PLEKHG6:6427466|rev|+	0	0	0	0	0	0	0	0	0	0	0	0	1	0.037	0	0	chr12	NCAPD2	PLEKHG6	rev	6637494	6427466	+
chr12|NCOR2:124904502|NCOR2:124915333|rev|-	1	0.939	0	0	0	0	0	0	0	0	0	0	0	0	0	0	chr12	NCOR2	NCOR2	rev	124904502	124915333	-
chr12|NCOR2:124950718|NCOR2:124979914|rev|-	0	0	0	0	0	0	0	0	0	0	0	0	1	0.814	0	0	chr12	NCOR2	NCOR2	rev	124950718	124979914	-
chr12|NDUFA9:4768343|CCND2:4382901|rev|+	0	0	0	0	0	0	0	0	0	0	0	0	0	0	0	0	chr12	NDUFA9	CCND2	rev	4768343	4382901	+
chr12|NFYB:104514177|NFYB:104529310|rev|-	0	0	0	0	0	0	0	0	1	0.438	0	0	0	0	0	0	chr12	NFYB	NFYB	rev	104514177	104529310	-
chr12|NFYB:104517003|NFYB:104522295|rev|-	0	0	0	0	2	0.222	0	0	0	0	0	0	0	0	0	0	chr12	NFYB	NFYB	rev	104517003	104522295	-
chr12|NOC4L:132636365|NOC4L:132635525|rev|+	0	0	0	0	0	0	0	0	0	0	0	0	0	0	0	0	chr12	NOC4L	NOC4L	rev	132636365	132635525	+
chr12|NOP2:6667181|C1R:7241582|rev|-	0	0	0	0	0	0	0	0	0	0	0	0	0	0	0	0	chr12	NOP2	C1R	rev	6667181	7241582	-
chr12|NOP2:6672246|C1R:7241582|rev|-	0	0	0	0	0	0	0	0	0	0	0	0	0	0	0	0	chr12	NOP2	C1R	rev	6672246	7241582	-
chr12|NOP2:6673315|C1R:7241582|rev|-	0	0	0	0	0	0	0	0	0	0	1	0.049	0	0	0	0	chr12	NOP2	C1R	rev	6673315	7241582	-
chr12|NR1H4:100934596|NR1H4:100926235|rev|+	0	0	0	0	0	0	0	0	0	0	1	0.181	0	0	0	0	chr12	NR1H4	NR1H4	rev	100934596	100926235	+
chr12|NR4A1:52449943|ACVRL1:52307342|rev|+	0	0	0	0	0	0	0	0	0	0	0	0	0	0	0	0	chr12	NR4A1	ACVRL1	rev	52449943	52307342	+
chr12|NT5DC3:104186941|NT5DC3:104187043|dup|-	0	0	0	0	0	0	0	0	0	0	0	0	0	0	0	0	chr12	NT5DC3	NT5DC3	dup	104186941	104187043	-
chr12|NTN4:96059585|NTN4:96131922|rev|-	0	0	0	0	0	0	1	0.462	0	0	0	0	0	0	0	0	chr12	NTN4	NTN4	rev	96059585	96131922	-
chr12|NUDT4:93789309|NUDT4:93788384|rev|+	1	0.138	0	0	0	0	0	0	0	0	1	0.08	0	0	0	0	chr12	NUDT4	NUDT4	rev	93789309	93788384	+
chr12|NUP107:69096564|NUP107:69090598|rev|+	0	0	0	0	0	0	0	0	0	0	1	0.018	0	0	0	0	chr12	NUP107	NUP107	rev	69096564	69090598	+
chr12|NUP107:69129124|NUP107:69127231|rev|+	0	0	0	0	0	0	1	0.823	0	0	0	0	0	0	0	0	chr12	NUP107	NUP107	rev	69129124	69127231	+
chr12|OAS3:113402213|OAS1:113346340|rev|+	0	0	0	0	0	0	0	0	0	0	1	0.195	0	0	0	0	chr12	OAS3	OAS1	rev	113402213	113346340	+
chr12|OS9:58088709|KIF5A:57963317|rev|+	0	0	0	0	0	0	0	0	0	0	0	0	0	0	0	0	chr12	OS9	KIF5A	rev	58088709	57963317	+
chr12|OS9:58088709|LRP1:57591081|rev|+	0	0	0	0	0	0	0	0	0	0	1	0.017	0	0	0	0	chr12	OS9	LRP1	rev	58088709	57591081	+
chr12|OS9:58115340|OS9:58109542|rev|+	0	0	0	0	0	0	0	0	0	0	0	0	0	0	1	0.039	chr12	OS9	OS9	rev	58115340	58109542	+
chr12|PA2G4:56500879|ORMDL2:56213125|rev|+	1	0.044	0	0	0	0	0	0	0	0	0	0	0	0	0	0	chr12	PA2G4	ORMDL2	rev	56500879	56213125	+
chr12|PAN2:56720096|PAN2:56720743|rev|-	0	0	0	0	0	0	0	0	0	0	0	0	0	0	0	0	chr12	PAN2	PAN2	rev	56720096	56720743	-
chr12|PARPBP:102559661|PARPBP:102542007|rev|+	0	0	0	0	0	0	0	0	0	0	0	0	0	0	0	0	chr12	PARPBP	PARPBP	rev	102559661	102542007	+
chr12|PAWR:79988108|PAWR:79988213|dup|-	0	0	0	0	0	0	0	0	0	0	0	0	0	0	0	0	chr12	PAWR	PAWR	dup	79988108	79988213	-
chr12|PCBP2:53849277|PCBP2:53848509|rev|+	0	0	0	0	0	0	0	0	0	0	0	0	0	0	0	0	chr12	PCBP2	PCBP2	rev	53849277	53848509	+
chr12|PCBP2:53856351|PCBP2:53853055|rev|+	0	0	0	0	0	0	0	0	0	0	0	0	0	0	2	0.933	chr12	PCBP2	PCBP2	rev	53856351	53853055	+
chr12|PDE3A:20807139|PDE3A:20782841|rev|+	0	0	0	0	0	0	0	0	0	0	1	0.651	0	0	0	0	chr12	PDE3A	PDE3A	rev	20807139	20782841	+
chr12|PEX5:7343519|C1S:7169778|rev|+	0	0	0	0	0	0	0	0	0	0	0	0	0	0	0	0	chr12	PEX5	C1S	rev	7343519	7169778	+
chr12|PEX5:7360676|C1S:7172403|rev|+	0	0	0	0	0	0	0	0	0	0	1	0.049	0	0	0	0	chr12	PEX5	C1S	rev	7360676	7172403	+
chr12|PFKM:48535849|PFKM:48533067|rev|+	0	0	0	0	1	0.014	0	0	0	0	0	0	0	0	0	0	chr12	PFKM	PFKM	rev	48535849	48533067	+
chr12|PHC1:9075384|PHC1:9072351|rev|+	0	0	0	0	1	0.271	0	0	0	0	0	0	0	0	0	0	chr12	PHC1	PHC1	rev	9075384	9072351	+
chr12|PIWIL1:130847689|PIWIL1:130827124|rev|+	0	0	0	0	0	0	0	0	0	0	0	0	0	0	0	0	chr12	PIWIL1	PIWIL1	rev	130847689	130827124	+
chr12|PLBD1:14656596|MGP:15035214|rev|-	0	0	0	0	0	0	0	0	0	0	1	0.143	0	0	0	0	chr12	PLBD1	MGP	rev	14656596	15035214	-
chr12|PLBD1:14688592|PLBD1:14706346|rev|-	0	0	0	0	0	0	0	0	0	0	1	0.783	0	0	0	0	chr12	PLBD1	PLBD1	rev	14688592	14706346	-
chr12|PLBD1:14693697|ARHGDIB:15103658|rev|-	0	0	0	0	0	0	0	0	0	0	0	0	0	0	0	0	chr12	PLBD1	ARHGDIB	rev	14693697	15103658	-
chr12|PLEKHA5:19413955|PLEKHA5:19406873|rev|+	1	0.56	0	0	0	0	0	0	1	0.405	0	0	0	0	0	0	chr12	PLEKHA5	PLEKHA5	rev	19413955	19406873	+
chr12|PLEKHA5:19436679|PLEKHA5:19406873|rev|+	1	0.095	0	0	0	0	0	0	0	0	0	0	0	0	0	0	chr12	PLEKHA5	PLEKHA5	rev	19436679	19406873	+
chr12|PLEKHA5:19436679|PLEKHA5:19436213|dup|+	0	0	0	0	0	0	0	0	0	0	0	0	0	0	0	0	chr12	PLEKHA5	PLEKHA5	dup	19436679	19436213	+
chr12|PLEKHA5:19475601|PLEKHA5:19436213|rev|+	0	0	0	0	0	0	0	0	2	0.844	0	0	0	0	0	0	chr12	PLEKHA5	PLEKHA5	rev	19475601	19436213	+
chr12|PLEKHA5:19489550|PLEKHA5:19406873|rev|+	0	0	0	0	0	0	0	0	0	0	1	0.323	0	0	0	0	chr12	PLEKHA5	PLEKHA5	rev	19489550	19406873	+
chr12|PLEKHA5:19519043|PLEKHA5:19511161|rev|+	0	0	0	0	0	0	0	0	0	0	0	0	0	0	0	0	chr12	PLEKHA5	PLEKHA5	rev	19519043	19511161	+
chr12|PLXNC1:94543809|NUDT4:93792952|rev|+	1	0.11	0	0	0	0	0	0	0	0	0	0	0	0	0	0	chr12	PLXNC1	NUDT4	rev	94543809	93792952	+
chr12|PLXNC1:94543809|SOCS2:93964756|rev|+	1	0.039	0	0	0	0	0	0	0	0	0	0	0	0	0	0	chr12	PLXNC1	SOCS2	rev	94543809	93964756	+
chr12|PLXNC1:94580249|PLXNC1:94562928|rev|+	0	0	0	0	0	0	0	0	0	0	3	0.045	0	0	1	0.686	chr12	PLXNC1	PLXNC1	rev	94580249	94562928	+
chr12|PLXNC1:94603480|PLXNC1:94562928|rev|+	0	0	0	0	0	0	1	0.391	0	0	1	0.834	0	0	0	0	chr12	PLXNC1	PLXNC1	rev	94603480	94562928	+
chr12|PLXNC1:94621011|PLXNC1:94613791|rev|+	0	0	0	0	0	0	0	0	0	0	0	0	0	0	0	0	chr12	PLXNC1	PLXNC1	rev	94621011	94613791	+
chr12|POC1B:89818937|POC1B:89891119|rev|-	0	0	0	0	0	0	1	0.504	0	0	0	0	0	0	0	0	chr12	POC1B	POC1B	rev	89818937	89891119	-
chr12|POC1B:89853414|POC1B:89866052|rev|-	0	0	0	0	0	0	0	0	0	0	0	0	0	0	0	0	chr12	POC1B	POC1B	rev	89853414	89866052	-
chr12|POC1B:89860546|POC1B:89866052|rev|-	0	0	1	0.418	0	0	0	0	0	0	0	0	1	0.728	0	0	chr12	POC1B	POC1B	rev	89860546	89866052	-
chr12|POLE:133202230|POLE:133252790|rev|-	0	0	0	0	0	0	0	0	0	0	0	0	0	0	0	0	chr12	POLE	POLE	rev	133202230	133252790	-
chr12|POLE:133233721|POLE:133236095|rev|-	0	0	0	0	0	0	0	0	0	0	1	0.648	0	0	0	0	chr12	POLE	POLE	rev	133233721	133236095	-
chr12|POLE:133244941|POLE:133248908|rev|-	0	0	0	0	0	0	1	0.045	0	0	0	0	0	0	0	0	chr12	POLE	POLE	rev	133244941	133248908	-
chr12|PPFIA2:81799565|PPFIA2:81851645|rev|-	0	0	0	0	0	0	0	0	0	0	0	0	0	0	0	0	chr12	PPFIA2	PPFIA2	rev	81799565	81851645	-
chr12|PPFIBP1:27731172|PPFIBP1:27731084|dup|+	0	0	0	0	0	0	0	0	0	0	0	0	0	0	1	0.885	chr12	PPFIBP1	PPFIBP1	dup	27731172	27731084	+
chr12|PPFIBP1:27809663|PPFIBP1:27802942|rev|+	0	0	0	0	1	0.077	0	0	0	0	0	0	0	0	0	0	chr12	PPFIBP1	PPFIBP1	rev	27809663	27802942	+
chr12|PPFIBP1:27820253|PPFIBP1:27802942|rev|+	0	0	0	0	0	0	0	0	0	0	2	0.89	0	0	0	0	chr12	PPFIBP1	PPFIBP1	rev	27820253	27802942	+
chr12|PPHLN1:42792796|PPHLN1:42745686|rev|+	0	0	0	0	0	0	0	0	0	0	1	0.188	0	0	0	0	chr12	PPHLN1	PPHLN1	rev	42792796	42745686	+
chr12|PPHLN1:42792796|PPHLN1:42778741|rev|+	0	0	0	0	0	0	0	0	0	0	0	0	0	0	0	0	chr12	PPHLN1	PPHLN1	rev	42792796	42778741	+
chr12|PPP1R12A:80180153|PPP1R12A:80203790|rev|-	0	0	0	0	0	0	0	0	0	0	0	0	0	0	0	0	chr12	PPP1R12A	PPP1R12A	rev	80180153	80203790	-
chr12|PPP1R12A:80187642|PPP1R12A:80215970|rev|-	0	0	0	0	1	0.095	0	0	0	0	0	0	0	0	0	0	chr12	PPP1R12A	PPP1R12A	rev	80187642	80215970	-
chr12|PPTC7:110983684|PPTC7:110989773|rev|-	0	0	0	0	0	0	0	0	0	0	1	0.802	0	0	0	0	chr12	PPTC7	PPTC7	rev	110983684	110989773	-
chr12|PRDM4:108138319|CORO1C:109042626|rev|-	0	0	0	0	0	0	0	0	0	0	1	0.033	0	0	0	0	chr12	PRDM4	CORO1C	rev	108138319	109042626	-
chr12|PRH1-PRR4:11036752|PRB2:11547464|rev|-	0	0	0	0	0	0	1	0.036	0	0	0	0	0	0	0	0	chr12	PRH1-PRR4	PRB2	rev	11036752	11547464	-
chr12|PRH1-PRR4:11036752|PRB3:11421602|rev|-	0	0	0	0	0	0	0	0	0	0	0	0	0	0	0	0	chr12	PRH1-PRR4	PRB3	rev	11036752	11421602	-
chr12|PRH1-PRR4:11187380|PRH1-PRR4:11199787|rev|-	0	0	1	0.516	0	0	0	0	0	0	0	0	0	0	0	0	chr12	PRH1-PRR4	PRH1-PRR4	rev	11187380	11199787	-
chr12|PRMT8:3703138|FKBP4:2906894|rev|+	0	0	1	0.058	0	0	0	0	0	0	0	0	0	0	0	0	chr12	PRMT8	FKBP4	rev	3703138	2906894	+
chr12|PRR13:53836517|C12orf10:53700749|rev|+	0	0	0	0	0	0	0	0	0	0	0	0	0	0	0	0	chr12	PRR13	C12orf10	rev	53836517	53700749	+
chr12|PSMD9:122341013|PSMD9:122337539|rev|+	0	0	0	0	0	0	0	0	1	0.397	0	0	0	0	0	0	chr12	PSMD9	PSMD9	rev	122341013	122337539	+
chr12|PTGES3:57059987|PTGES3:57064148|rev|-	0	0	0	0	0	0	0	0	0	0	0	0	1	0.458	0	0	chr12	PTGES3	PTGES3	rev	57059987	57064148	-
chr12|PTGES3:57066735|R3HDM2:57704246|rev|-	0	0	0	0	0	0	0	0	0	0	0	0	1	0.146	0	0	chr12	PTGES3	R3HDM2	rev	57066735	57704246	-
chr12|PTMS:6875916|TAPBPL:6571199|rev|+	0	0	0	0	0	0	0	0	0	0	0	0	0	0	0	0	chr12	PTMS	TAPBPL	rev	6875916	6571199	+
chr12|PTPN11:112893867|PTPN11:112884079|rev|+	0	0	0	0	0	0	0	0	0	0	0	0	0	0	0	0	chr12	PTPN11	PTPN11	rev	112893867	112884079	+
chr12|PTPN11:112893867|PTPN11:112888121|rev|+	0	0	0	0	0	0	0	0	0	0	1	0.138	0	0	0	0	chr12	PTPN11	PTPN11	rev	112893867	112888121	+
chr12|PTPN11:112910844|PTPN11:112884079|rev|+	0	0	0	0	0	0	0	0	0	0	0	0	0	0	0	0	chr12	PTPN11	PTPN11	rev	112910844	112884079	+
chr12|PTPRB:70954450|PTPRB:70954714|dup|-	0	0	0	0	0	0	0	0	0	0	0	0	0	0	1	0.029	chr12	PTPRB	PTPRB	dup	70954450	70954714	-
chr12|PTPRB:70960214|PTPRB:70981047|rev|-	0	0	0	0	0	0	1	0.077	0	0	0	0	0	0	0	0	chr12	PTPRB	PTPRB	rev	70960214	70981047	-
chr12|PTPRB:70965603|PTPRB:70970425|rev|-	0	0	0	0	0	0	0	0	0	0	0	0	0	0	0	0	chr12	PTPRB	PTPRB	rev	70965603	70970425	-
chr12|PUS1:132426528|ULK1:132394319|rev|+	0	0	0	0	0	0	0	0	0	0	0	0	0	0	0	0	chr12	PUS1	ULK1	rev	132426528	132394319	+
chr12|PUS7L:44136259|PUS7L:44142412|rev|-	0	0	0	0	0	0	1	0.558	0	0	0	0	0	0	0	0	chr12	PUS7L	PUS7L	rev	44136259	44142412	-
chr12|R3HDM2:57674140|R3HDM2:57690334|rev|-	0	0	0	0	0	0	0	0	0	0	1	0.653	0	0	0	0	chr12	R3HDM2	R3HDM2	rev	57674140	57690334	-
chr12|R3HDM2:57691872|CTDSP2:58223379|rev|-	0	0	0	0	0	0	0	0	0	0	0	0	0	0	0	0	chr12	R3HDM2	CTDSP2	rev	57691872	58223379	-
chr12|RAB21:72167802|RAB21:72163579|rev|+	0	0	0	0	0	0	0	0	0	0	0	0	0	0	0	0	chr12	RAB21	RAB21	rev	72167802	72163579	+
chr12|RAB3IP:70150443|FRS2:69967784|rev|+	1	0.037	0	0	0	0	0	0	0	0	0	0	0	0	0	0	chr12	RAB3IP	FRS2	rev	70150443	69967784	+
chr12|RAB3IP:70195501|RAB3IP:70193988|rev|+	0	0	0	0	1	0.677	0	0	0	0	0	0	0	0	0	0	chr12	RAB3IP	RAB3IP	rev	70195501	70193988	+
chr12|RACGAP1:50385780|RACGAP1:50386438|rev|-	0	0	0	0	0	0	0	0	0	0	1	0.193	0	0	0	0	chr12	RACGAP1	RACGAP1	rev	50385780	50386438	-
chr12|RACGAP1:50387913|RACGAP1:50412372|rev|-	0	0	0	0	0	0	0	0	1	0.655	0	0	0	0	0	0	chr12	RACGAP1	RACGAP1	rev	50387913	50412372	-
chr12|RACGAP1:50392923|RACGAP1:50393516|rev|-	0	0	0	0	0	0	0	0	0	0	0	0	1	0.187	0	0	chr12	RACGAP1	RACGAP1	rev	50392923	50393516	-
chr12|RACGAP1:50392923|RACGAP1:50400419|rev|-	0	0	0	0	0	0	0	0	1	0.355	0	0	0	0	0	0	chr12	RACGAP1	RACGAP1	rev	50392923	50400419	-
chr12|RAD52:1038984|RAD52:1042242|rev|-	0	0	0	0	0	0	0	0	0	0	2	0.791	0	0	0	0	chr12	RAD52	RAD52	rev	1038984	1042242	-
chr12|RAPGEF3:48143172|SENP1:48457624|rev|-	0	0	0	0	0	0	0	0	0	0	0	0	0	0	0	0	chr12	RAPGEF3	SENP1	rev	48143172	48457624	-
chr12|RASSF8:26220646|RASSF8:26208168|rev|+	0	0	0	0	0	0	0	0	0	0	0	0	0	0	0	0	chr12	RASSF8	RASSF8	rev	26220646	26208168	+
chr12|RASSF8:26220646|RASSF8:26208211|rev|+	0	0	0	0	0	0	0	0	0	0	0	0	0	0	0	0	chr12	RASSF8	RASSF8	rev	26220646	26208211	+
chr12|RBMS2:56965639|RBMS2:56956200|rev|+	1	0.869	0	0	1	0.487	0	0	0	0	3	0.97	0	0	0	0	chr12	RBMS2	RBMS2	rev	56965639	56956200	+
chr12|RBMS2:56975292|MYL6:56553758|rev|+	0	0	0	0	0	0	0	0	0	0	0	0	0	0	0	0	chr12	RBMS2	MYL6	rev	56975292	56553758	+
chr12|RHOF:122218777|RHOF:122219098|rev|-	0	0	0	0	0	0	0	0	0	0	0	0	0	0	0	0	chr12	RHOF	RHOF	rev	122218777	122219098	-
chr12|RIC8B:107237725|RIC8B:107208473|rev|+	0	0	0	0	0	0	0	0	0	0	1	0.971	0	0	0	0	chr12	RIC8B	RIC8B	rev	107237725	107208473	+
chr12|RIC8B:107237725|RIC8B:107219503|rev|+	0	0	0	0	0	0	0	0	0	0	1	0.851	0	0	0	0	chr12	RIC8B	RIC8B	rev	107237725	107219503	+
chr12|RIC8B:107237725|RIC8B:107236366|rev|+	0	0	0	0	0	0	1	0.813	0	0	0	0	0	0	0	0	chr12	RIC8B	RIC8B	rev	107237725	107236366	+
chr12|RIC8B:107254190|RIC8B:107208473|rev|+	0	0	0	0	0	0	0	0	0	0	2	1	0	0	0	0	chr12	RIC8B	RIC8B	rev	107254190	107208473	+
chr12|RIC8B:107254190|RIC8B:107236366|rev|+	0	0	0	0	0	0	0	0	0	0	1	0.459	0	0	0	0	chr12	RIC8B	RIC8B	rev	107254190	107236366	+
chr12|RIMBP2:130935739|STX2:131285835|rev|-	0	0	0	0	0	0	0	0	0	0	0	0	0	0	1	0.221	chr12	RIMBP2	STX2	rev	130935739	131285835	-
chr12|RNF10:120995485|RNF10:120995084|rev|+	0	0	0	0	0	0	0	0	1	0.427	0	0	0	0	0	0	chr12	RNF10	RNF10	rev	120995485	120995084	+
chr12|RNF10:120998689|RNF10:120995084|rev|+	0	0	1	0.791	0	0	0	0	0	0	0	0	0	0	0	0	chr12	RNF10	RNF10	rev	120998689	120995084	+
chr12|RNF10:121001746|RNF10:120992520|rev|+	0	0	0	0	0	0	0	0	0	0	0	0	0	0	0	0	chr12	RNF10	RNF10	rev	121001746	120992520	+
chr12|RNFT2:117178899|RNFT2:117178149|rev|+	0	0	0	0	1	0.315	0	0	0	0	0	0	0	0	0	0	chr12	RNFT2	RNFT2	rev	117178899	117178149	+
chr12|RNU6-19:11944874|DUSP16:12674397|rev|-	0	0	0	0	0	0	0	0	0	0	0	0	0	0	1	0.296	chr12	RNU6-19	DUSP16	rev	11944874	12674397	-
chr12|RNU6-19:11944874|LRP6:12315353|rev|-	0	0	0	0	0	0	0	0	0	0	0	0	0	0	0	0	chr12	RNU6-19	LRP6	rev	11944874	12315353	-
chr12|RPLP0:120636656|RPLP0:120637288|rev|-	0	0	0	0	0	0	0	0	1	0.048	0	0	0	0	0	0	chr12	RPLP0	RPLP0	rev	120636656	120637288	-
chr12|RSRC2:122991380|SBNO1:123830114|rev|-	0	0	0	0	0	0	0	0	0	0	0	0	0	0	1	0.217	chr12	RSRC2	SBNO1	rev	122991380	123830114	-
chr12|RSRC2:122992764|RSRC2:122999774|rev|-	0	0	0	0	0	0	0	0	0	0	0	0	1	0.344	0	0	chr12	RSRC2	RSRC2	rev	122992764	122999774	-
chr12|RSRC2:123006689|SBNO1:123789266|rev|-	0	0	0	0	0	0	0	0	0	0	0	0	0	0	1	0.041	chr12	RSRC2	SBNO1	rev	123006689	123789266	-
chr12|RSRC2:123006689|SBNO1:123825635|rev|-	0	0	0	0	0	0	0	0	0	0	1	0.018	0	0	0	0	chr12	RSRC2	SBNO1	rev	123006689	123825635	-
chr12|SARNP:56182858|SARNP:56197512|rev|-	0	0	0	0	0	0	0	0	0	0	0	0	0	0	0	0	chr12	SARNP	SARNP	rev	56182858	56197512	-
chr12|SBNO1:123798166|SBNO1:123808378|rev|-	1	0.24	0	0	0	0	0	0	0	0	0	0	0	0	0	0	chr12	SBNO1	SBNO1	rev	123798166	123808378	-
chr12|SBNO1:123818599|SBNO1:123830117|rev|-	0	0	0	0	0	0	0	0	0	0	0	0	0	0	0	0	chr12	SBNO1	SBNO1	rev	123818599	123830117	-
chr12|SBNO1:123825534|SBNO1:123830114|rev|-	0	0	0	0	1	0.941	0	0	0	0	0	0	0	0	0	0	chr12	SBNO1	SBNO1	rev	123825534	123830114	-
chr12|SBNO1:123829804|SBNO1:123830117|dup|-	0	0	0	0	1	0.368	0	0	0	0	0	0	0	0	0	0	chr12	SBNO1	SBNO1	dup	123829804	123830117	-
chr12|SBNO1:123829804|SBNO1:123834988|rev|-	0	0	0	0	0	0	0	0	0	0	1	0.63	0	0	0	0	chr12	SBNO1	SBNO1	rev	123829804	123834988	-
chr12|SCAF11:46325288|SCAF11:46328288|rev|-	0	0	0	0	0	0	0	0	0	0	3	0.013	0	0	0	0	chr12	SCAF11	SCAF11	rev	46325288	46328288	-
chr12|SCN8A:52056877|SCN8A:52056547|dup|+	0	0	0	0	0	0	0	0	0	0	0	0	2	0.113	0	0	chr12	SCN8A	SCN8A	dup	52056877	52056547	+
chr12|SCN8A:52188425|SCN8A:52180325|rev|+	0	0	0	0	0	0	0	0	1	0.051	0	0	0	0	0	0	chr12	SCN8A	SCN8A	rev	52188425	52180325	+
chr12|SCNN1A:6458115|C1R:7241582|rev|-	0	0	0	0	0	0	0	0	0	0	0	0	0	0	0	0	chr12	SCNN1A	C1R	rev	6458115	7241582	-
chr12|SCNN1A:6472608|LPAR5:6740815|rev|-	0	0	0	0	0	0	0	0	0	0	0	0	0	0	0	0	chr12	SCNN1A	LPAR5	rev	6472608	6740815	-
chr12|SCNN1A:6472608|NOP2:6675783|rev|-	0	0	0	0	0	0	0	0	0	0	0	0	0	0	0	0	chr12	SCNN1A	NOP2	rev	6472608	6675783	-
chr12|SCNN1A:6472608|SCNN1A:6484003|rev|-	0	0	0	0	0	0	0	0	0	0	0	0	0	0	0	0	chr12	SCNN1A	SCNN1A	rev	6472608	6484003	-
chr12|SCNN1A:6483533|C1R:7241582|rev|-	0	0	0	0	0	0	0	0	0	0	0	0	0	0	0	0	chr12	SCNN1A	C1R	rev	6483533	7241582	-
chr12|SCYL2:100691953|SCYL2:100676720|rev|+	1	0.863	3	0.974	1	0.939	3	0.927	1	0.643	6	0.845	1	0.176	3	0.989	chr12	SCYL2	SCYL2	rev	100691953	100676720	+
chr12|SCYL2:100723097|SCYL2:100707199|rev|+	0	0	0	0	0	0	0	0	0	0	0	0	0	0	1	0.06	chr12	SCYL2	SCYL2	rev	100723097	100707199	+
chr12|SDSL:113860282|OAS2:113436070|rev|+	0	0	0	0	0	0	0	0	0	0	1	0.333	0	0	0	0	chr12	SDSL	OAS2	rev	113860282	113436070	+
chr12|SDSL:113867104|RPH3A:113306234|rev|+	0	0	0	0	0	0	0	0	0	0	0	0	0	0	1	0.04	chr12	SDSL	RPH3A	rev	113867104	113306234	+
chr12|SDSL:113867104|RPH3A:113312888|rev|+	0	0	0	0	1	0.049	0	0	0	0	0	0	0	0	0	0	chr12	SDSL	RPH3A	rev	113867104	113312888	+
chr12|SDSL:113867104|TPCN1:113733764|rev|+	0	0	0	0	0	0	0	0	0	0	0	0	0	0	0	0	chr12	SDSL	TPCN1	rev	113867104	113733764	+
chr12|SETD1B:122255200|RNF34:121861188|rev|+	0	0	0	0	0	0	0	0	0	0	0	0	0	0	0	0	chr12	SETD1B	RNF34	rev	122255200	121861188	+
chr12|SETD8:123880979|SETD8:123875176|rev|+	0	0	0	0	0	0	0	0	0	0	0	0	0	0	0	0	chr12	SETD8	SETD8	rev	123880979	123875176	+
chr12|SFSWAP:132262875|SFSWAP:132262609|dup|+	0	0	0	0	0	0	0	0	0	0	0	0	2	0.849	0	0	chr12	SFSWAP	SFSWAP	dup	132262875	132262609	+
chr12|SH2B3:111856681|SH2B3:111855922|dup|+	0	0	0	0	0	0	0	0	1	0.548	0	0	4	0.105	0	0	chr12	SH2B3	SH2B3	dup	111856681	111855922	+
chr12|SLC11A2:51402258|SLC11A2:51404549|rev|-	0	0	0	0	0	0	0	0	0	0	10	0.824	0	0	0	0	chr12	SLC11A2	SLC11A2	rev	51402258	51404549	-
chr12|SLC15A4:129293332|SLC15A4:129299615|rev|-	0	0	0	0	0	0	0	0	0	0	1	0.351	0	0	0	0	chr12	SLC15A4	SLC15A4	rev	129293332	129299615	-
chr12|SLC15A4:129299319|SLC15A4:129299615|dup|-	0	0	0	0	0	0	0	0	0	0	0	0	0	0	0	0	chr12	SLC15A4	SLC15A4	dup	129299319	129299615	-
chr12|SLC17A8:100790195|SLC17A8:100774478|rev|+	0	0	0	0	0	0	0	0	0	0	1	0.436	0	0	0	0	chr12	SLC17A8	SLC17A8	rev	100790195	100774478	+
chr12|SLC24A6:113758135|LHX5:113901362|rev|-	0	0	0	0	0	0	0	0	0	0	0	0	0	0	0	0	chr12	SLC24A6	LHX5	rev	113758135	113901362	-
chr12|SLC24A6:113758135|SLC24A6:113759153|rev|-	0	0	1	0.964	0	0	0	0	0	0	0	0	0	0	0	0	chr12	SLC24A6	SLC24A6	rev	113758135	113759153	-
chr12|SLC25A3:98992481|TMPO:98931252|rev|+	0	0	0	0	0	0	0	0	0	0	0	0	0	0	0	0	chr12	SLC25A3	TMPO	rev	98992481	98931252	+
chr12|SLC38A1:46622935|SLC38A1:46637097|rev|-	0	0	1	0.925	1	0.768	0	0	0	0	2	0.393	1	0.961	1	0.972	chr12	SLC38A1	SLC38A1	rev	46622935	46637097	-
chr12|SLC38A1:46633461|SLC38A1:46637097|rev|-	0	0	0	0	1	0.647	0	0	0	0	0	0	0	0	0	0	chr12	SLC38A1	SLC38A1	rev	46633461	46637097	-
chr12|SLC39A5:56624657|ESYT1:56531282|rev|+	0	0	0	0	0	0	0	0	1	0.056	0	0	0	0	0	0	chr12	SLC39A5	ESYT1	rev	56624657	56531282	+
chr12|SLC39A5:56631124|MYL6:56553758|rev|+	0	0	1	0.044	0	0	0	0	0	0	0	0	0	0	0	0	chr12	SLC39A5	MYL6	rev	56631124	56553758	+
chr12|SLC41A2:105238249|SLC41A2:105322472|rev|-	0	0	0	0	0	0	1	0.498	0	0	0	0	0	0	0	0	chr12	SLC41A2	SLC41A2	rev	105238249	105322472	-
chr12|SLC41A2:105255068|SLC41A2:105322472|rev|-	0	0	0	0	0	0	0	0	0	0	0	0	0	0	0	0	chr12	SLC41A2	SLC41A2	rev	105255068	105322472	-
chr12|SLC41A2:105303432|SLC41A2:105322472|rev|-	0	0	0	0	1	0.898	0	0	0	0	0	0	0	0	0	0	chr12	SLC41A2	SLC41A2	rev	105303432	105322472	-
chr12|SLC4A8:51887556|DAZAP2:51636113|rev|+	0	0	0	0	0	0	0	0	0	0	0	0	0	0	0	0	chr12	SLC4A8	DAZAP2	rev	51887556	51636113	+
chr12|SLC6A12:318938|KDM5A:443588|rev|-	0	0	0	0	0	0	0	0	0	0	0	0	0	0	1	0.016	chr12	SLC6A12	KDM5A	rev	318938	443588	-
chr12|SLCO1A2:21454104|LDHB:21795059|rev|-	1	0.037	0	0	0	0	0	0	0	0	0	0	0	0	0	0	chr12	SLCO1A2	LDHB	rev	21454104	21795059	-
chr12|SMARCC2:56563312|SMARCC2:56563992|rev|-	0	0	0	0	0	0	0	0	0	0	1	0.459	0	0	0	0	chr12	SMARCC2	SMARCC2	rev	56563312	56563992	-
chr12|SMARCD1:50490755|SMARCD1:50488219|rev|+	0	0	0	0	0	0	0	0	0	0	0	0	0	0	0	0	chr12	SMARCD1	SMARCD1	rev	50490755	50488219	+
chr12|SOAT2:53497443|KRT7:52635255|rev|+	0	0	0	0	0	0	0	0	0	0	0	0	0	0	0	0	chr12	SOAT2	KRT7	rev	53497443	52635255	+
chr12|SPATS2:49884514|SPATS2:49854552|rev|+	0	0	0	0	0	0	0	0	0	0	3	0.459	0	0	0	0	chr12	SPATS2	SPATS2	rev	49884514	49854552	+
chr12|SPATS2:49893988|SPATS2:49854552|rev|+	0	0	0	0	0	0	0	0	0	0	2	0.447	0	0	0	0	chr12	SPATS2	SPATS2	rev	49893988	49854552	+
chr12|SPATS2:49893988|SPATS2:49890615|rev|+	0	0	0	0	0	0	0	0	1	0.412	0	0	1	0.382	0	0	chr12	SPATS2	SPATS2	rev	49893988	49890615	+
chr12|SPIC:101876678|UTP20:101776818|rev|+	0	0	0	0	0	0	0	0	0	0	0	0	0	0	0	0	chr12	SPIC	UTP20	rev	101876678	101776818	+
chr12|SPPL3:121220457|SPPL3:121222396|rev|-	0	0	0	0	1	0.093	0	0	1	0.342	3	0.299	0	0	0	0	chr12	SPPL3	SPPL3	rev	121220457	121222396	-
chr12|SRGAP1:64383852|SRGAP1:64377726|rev|+	0	0	0	0	0	0	1	0.319	0	0	0	0	1	0.405	0	0	chr12	SRGAP1	SRGAP1	rev	64383852	64377726	+
chr12|SRGAP1:64491155|SRGAP1:64456696|rev|+	0	0	0	0	0	0	0	0	1	0.378	0	0	0	0	0	0	chr12	SRGAP1	SRGAP1	rev	64491155	64456696	+
chr12|SRGAP1:64509673|SRGAP1:64456696|rev|+	1	0.079	0	0	0	0	0	0	0	0	0	0	0	0	0	0	chr12	SRGAP1	SRGAP1	rev	64509673	64456696	+
chr12|SRGAP1:64521980|SRGAP1:64502711|rev|+	0	0	0	0	1	0.561	0	0	0	0	0	0	0	0	0	0	chr12	SRGAP1	SRGAP1	rev	64521980	64502711	+
chr12|SRRM4:119558081|PEBP1:118582390|rev|+	0	0	0	0	0	0	0	0	0	0	1	0.138	0	0	0	0	chr12	SRRM4	PEBP1	rev	119558081	118582390	+
chr12|STAB2:104071389|STAB2:104067684|rev|+	0	0	0	0	0	0	0	0	0	0	0	0	0	0	0	0	chr12	STAB2	STAB2	rev	104071389	104067684	+
chr12|STAT2:56740225|STAT2:56748398|rev|-	0	0	0	0	0	0	0	0	0	0	0	0	0	0	0	0	chr12	STAT2	STAT2	rev	56740225	56748398	-
chr12|STAT6:57496072|CTDSP2:58220880|rev|-	0	0	0	0	0	0	0	0	1	0.025	0	0	0	0	0	0	chr12	STAT6	CTDSP2	rev	57496072	58220880	-
chr12|STAT6:57498933|AGAP2:58121868|rev|-	0	0	0	0	0	0	0	0	0	0	0	0	0	0	0	0	chr12	STAT6	AGAP2	rev	57498933	58121868	-
chr12|STX2:131283069|STX2:131293249|rev|-	0	0	0	0	0	0	0	0	0	0	0	0	0	0	0	0	chr12	STX2	STX2	rev	131283069	131293249	-
chr12|STX2:131297501|STX2:131311812|rev|-	1	0.013	0	0	0	0	0	0	0	0	0	0	0	0	0	0	chr12	STX2	STX2	rev	131297501	131311812	-
chr12|SYCP3:102122425|IGF1:102813468|rev|-	0	0	0	0	0	0	0	0	0	0	0	0	0	0	0	0	chr12	SYCP3	IGF1	rev	102122425	102813468	-
chr12|TARBP2:53898253|PCBP2:53848509|rev|+	0	0	0	0	0	0	0	0	0	0	1	0.028	0	0	0	0	chr12	TARBP2	PCBP2	rev	53898253	53848509	+
chr12|TARBP2:53898253|TENC1:53448053|rev|+	0	0	0	0	0	0	0	0	0	0	0	0	0	0	0	0	chr12	TARBP2	TENC1	rev	53898253	53448053	+
chr12|TBC1D15:72312328|TBC1D15:72300801|rev|+	0	0	0	0	0	0	0	0	0	0	1	0.193	0	0	0	0	chr12	TBC1D15	TBC1D15	rev	72312328	72300801	+
chr12|TBC1D30:65260683|XPOT:64827193|rev|+	0	0	0	0	1	0.016	0	0	0	0	0	0	0	0	0	0	chr12	TBC1D30	XPOT	rev	65260683	64827193	+
chr12|TBK1:64883899|TBK1:64882266|rev|+	0	0	0	0	0	0	0	0	0	0	0	0	0	0	0	0	chr12	TBK1	TBK1	rev	64883899	64882266	+
chr12|TBK1:64891819|TBK1:64889262|rev|+	0	0	0	0	0	0	0	0	0	0	0	0	1	0.805	0	0	chr12	TBK1	TBK1	rev	64891819	64889262	+
chr12|TCHP:110349040|TCHP:110344376|rev|+	0	0	0	0	0	0	0	0	1	0.167	0	0	0	0	0	0	chr12	TCHP	TCHP	rev	110349040	110344376	+
chr12|TCTN1:111070364|TCTN1:111064166|rev|+	0	0	0	0	0	0	0	0	1	0.208	0	0	0	0	0	0	chr12	TCTN1	TCTN1	rev	111070364	111064166	+
chr12|TDG:104374740|TDG:104373608|rev|+	1	0.923	0	0	0	0	0	0	0	0	0	0	1	0.805	0	0	chr12	TDG	TDG	rev	104374740	104373608	+
chr12|TFCP2:51492558|TFCP2:51495808|rev|-	0	0	0	0	0	0	0	0	0	0	0	0	0	0	0	0	chr12	TFCP2	TFCP2	rev	51492558	51495808	-
chr12|TFCP2:51497452|TFCP2:51512555|rev|-	0	0	0	0	0	0	0	0	0	0	0	0	0	0	0	0	chr12	TFCP2	TFCP2	rev	51497452	51512555	-
chr12|TFCP2:51501018|TFCP2:51503056|rev|-	0	0	0	0	0	0	0	0	0	0	2	0.414	0	0	0	0	chr12	TFCP2	TFCP2	rev	51501018	51503056	-
chr12|TIMELESS:56824664|TIMELESS:56828015|rev|-	0	0	0	0	0	0	0	0	0	0	0	0	0	0	0	0	chr12	TIMELESS	TIMELESS	rev	56824664	56828015	-
chr12|TM7SF3:27143382|TM7SF3:27156323|rev|-	0	0	0	0	0	0	0	0	0	0	0	0	0	0	0	0	chr12	TM7SF3	TM7SF3	rev	27143382	27156323	-
chr12|TM7SF3:27149674|TM7SF3:27152609|rev|-	0	0	0	0	0	0	0	0	0	0	0	0	0	0	1	0.325	chr12	TM7SF3	TM7SF3	rev	27149674	27152609	-
chr12|TMCC3:94972169|TMCC3:94976314|rev|-	0	0	0	0	0	0	0	0	0	0	0	0	0	0	0	0	chr12	TMCC3	TMCC3	rev	94972169	94976314	-
chr12|TMED2:124069363|HIP1R:123335782|rev|+	0	0	0	0	0	0	0	0	0	0	0	0	0	0	1	0.013	chr12	TMED2	HIP1R	rev	124069363	123335782	+
chr12|TMED2:124069363|KNTC1:123109144|rev|+	0	0	0	0	0	0	0	0	0	0	0	0	0	0	0	0	chr12	TMED2	KNTC1	rev	124069363	123109144	+
chr12|TMED2:124074996|TMED2:124071293|rev|+	0	0	0	0	0	0	1	0.131	0	0	0	0	0	0	0	0	chr12	TMED2	TMED2	rev	124074996	124071293	+
chr12|TMEM116:112371689|TMEM116:112381173|rev|-	0	0	0	0	0	0	0	0	0	0	4	0.704	0	0	0	0	chr12	TMEM116	TMEM116	rev	112371689	112381173	-
chr12|TMEM116:112374495|TMEM116:112381173|rev|-	0	0	0	0	0	0	0	0	0	0	2	0.978	0	0	0	0	chr12	TMEM116	TMEM116	rev	112374495	112381173	-
chr12|TMEM120B:122190129|TMEM120B:122181534|rev|+	0	0	0	0	1	0.905	0	0	0	0	0	0	0	0	0	0	chr12	TMEM120B	TMEM120B	rev	122190129	122181534	+
chr12|TMPO:98931350|TMPO:98921663|rev|+	0	0	0	0	0	0	0	0	1	0.058	0	0	0	0	0	0	chr12	TMPO	TMPO	rev	98931350	98921663	+
chr12|TMPO:98938839|TMPO:98938007|rev|+	0	0	0	0	1	0.779	0	0	0	0	0	0	0	0	0	0	chr12	TMPO	TMPO	rev	98938839	98938007	+
chr12|TMPO:98940225|TMPO:98938007|rev|+	0	0	0	0	0	0	0	0	0	0	0	0	0	0	0	0	chr12	TMPO	TMPO	rev	98940225	98938007	+
chr12|TMTC1:29709789|TMTC1:29736507|rev|-	0	0	0	0	1	0.242	0	0	0	0	0	0	0	0	0	0	chr12	TMTC1	TMTC1	rev	29709789	29736507	-
chr12|TMTC1:29904598|TMTC1:29911710|rev|-	0	0	0	0	0	0	0	0	0	0	2	0.985	1	0.728	0	0	chr12	TMTC1	TMTC1	rev	29904598	29911710	-
chr12|TMTC1:29904598|TMTC1:29921008|rev|-	1	0.227	0	0	0	0	0	0	0	0	0	0	0	0	0	0	chr12	TMTC1	TMTC1	rev	29904598	29921008	-
chr12|TMTC1:29908641|TMTC1:29921008|rev|-	0	0	0	0	0	0	0	0	0	0	0	0	0	0	0	0	chr12	TMTC1	TMTC1	rev	29908641	29921008	-
chr12|TMTC2:83251359|TMTC2:83250788|dup|+	0	0	1	0.393	0	0	0	0	0	0	0	0	0	0	0	0	chr12	TMTC2	TMTC2	dup	83251359	83250788	+
chr12|TMTC2:83290425|TMTC2:83250788|rev|+	0	0	0	0	1	0.145	0	0	0	0	0	0	0	0	0	0	chr12	TMTC2	TMTC2	rev	83290425	83250788	+
chr12|TNFRSF1A:6439432|CHD4:6692544|rev|-	0	0	0	0	0	0	0	0	0	0	0	0	0	0	0	0	chr12	TNFRSF1A	CHD4	rev	6439432	6692544	-
chr12|TNFRSF1A:6440018|C1R:7241582|rev|-	0	0	0	0	0	0	0	0	0	0	0	0	0	0	0	0	chr12	TNFRSF1A	C1R	rev	6440018	7241582	-
chr12|TPCN1:113707650|TPCN1:113705647|rev|+	0	0	0	0	1	0.977	0	0	0	0	0	0	0	0	1	0.799	chr12	TPCN1	TPCN1	rev	113707650	113705647	+
chr12|TPCN1:113728803|PTPN11:112915660|rev|+	0	0	0	0	0	0	1	0.095	0	0	0	0	0	0	0	0	chr12	TPCN1	PTPN11	rev	113728803	112915660	+
chr12|TPH2:72335513|TMEM19:72090215|rev|+	0	0	0	0	0	0	0	0	0	0	0	0	0	0	0	0	chr12	TPH2	TMEM19	rev	72335513	72090215	+
chr12|TPI1:6979300|TPI1:6978421|rev|+	0	0	0	0	0	0	0	0	0	0	0	0	0	0	0	0	chr12	TPI1	TPI1	rev	6979300	6978421	+
chr12|TSFM:58180074|ARHGEF25:58009294|rev|+	0	0	0	0	0	0	0	0	0	0	0	0	0	0	0	0	chr12	TSFM	ARHGEF25	rev	58180074	58009294	+
chr12|TSFM:58180074|MARS:57891939|rev|+	0	0	0	0	0	0	0	0	0	0	0	0	0	0	0	0	chr12	TSFM	MARS	rev	58180074	57891939	+
chr12|TSPAN31:58139000|LRP1:57604089|rev|+	0	0	0	0	1	0.122	0	0	0	0	0	0	0	0	0	0	chr12	TSPAN31	LRP1	rev	58139000	57604089	+
chr12|TSPAN31:58140503|LRP1:57588767|rev|+	0	0	0	0	1	0.021	0	0	0	0	0	0	0	0	0	0	chr12	TSPAN31	LRP1	rev	58140503	57588767	+
chr12|TSPAN9:3388232|FKBP4:2906894|rev|+	0	0	0	0	0	0	0	0	0	0	0	0	0	0	1	0.039	chr12	TSPAN9	FKBP4	rev	3388232	2906894	+
chr12|TUBA1B:49523024|TUBA1A:49579773|rev|-	0	0	0	0	0	0	0	0	1	0.437	0	0	0	0	0	0	chr12	TUBA1B	TUBA1A	rev	49523024	49579773	-
chr12|TUBA1B:49523282|TUBA1A:49580241|rev|-	0	0	1	0.211	3	0.421	3	0.609	1	0.188	0	0	1	0.361	2	0.424	chr12	TUBA1B	TUBA1A	rev	49523282	49580241	-
chr12|TUBA1B:49525080|TUBA1A:49580616|rev|-	0	0	0	0	1	0.156	0	0	0	0	0	0	0	0	0	0	chr12	TUBA1B	TUBA1A	rev	49525080	49580616	-
chr12|TXNRD1:104709674|HSP90B1:104336851|rev|+	0	0	0	0	0	0	0	0	0	0	0	0	0	0	0	0	chr12	TXNRD1	HSP90B1	rev	104709674	104336851	+
chr12|TXNRD1:104712833|HSP90B1:104340563|rev|+	0	0	0	0	0	0	0	0	0	0	0	0	0	0	0	0	chr12	TXNRD1	HSP90B1	rev	104712833	104340563	+
chr12|TXNRD1:104719207|TXNRD1:104712690|rev|+	0	0	0	0	0	0	0	0	0	0	1	0.423	0	0	0	0	chr12	TXNRD1	TXNRD1	rev	104719207	104712690	+
chr12|TXNRD1:104721449|TXNRD1:104705067|rev|+	0	0	0	0	1	0.535	0	0	0	0	0	0	0	0	0	0	chr12	TXNRD1	TXNRD1	rev	104721449	104705067	+
chr12|TXNRD1:104728110|TXNRD1:104712690|rev|+	0	0	0	0	1	0.072	0	0	0	0	0	0	0	0	0	0	chr12	TXNRD1	TXNRD1	rev	104728110	104712690	+
chr12|UBE3B:109940995|UBE3B:109935622|rev|+	0	0	0	0	0	0	1	0.065	0	0	0	0	0	0	0	0	chr12	UBE3B	UBE3B	rev	109940995	109935622	+
chr12|UHRF1BP1L:100451348|DEPDC4:100646314|rev|-	0	0	0	0	1	0.071	0	0	0	0	0	0	0	0	0	0	chr12	UHRF1BP1L	DEPDC4	rev	100451348	100646314	-
chr12|UHRF1BP1L:100489444|UHRF1BP1L:100502326|rev|-	0	0	1	0.837	0	0	0	0	0	0	0	0	0	0	0	0	chr12	UHRF1BP1L	UHRF1BP1L	rev	100489444	100502326	-
chr12|USP30-AS1:109491490|KCTD10:109894118|rev|-	0	0	0	0	0	0	0	0	0	0	0	0	0	0	0	0	chr12	USP30-AS1	KCTD10	rev	109491490	109894118	-
chr12|USP44:95942546|CDK17:96728643|rev|-	0	0	0	0	0	0	0	0	1	0.051	0	0	0	0	0	0	chr12	USP44	CDK17	rev	95942546	96728643	-
chr12|USP5:6970781|GNB3:6950749|rev|+	0	0	0	0	0	0	0	0	1	0.014	0	0	0	0	0	0	chr12	USP5	GNB3	rev	6970781	6950749	+
chr12|USP5:6973137|GAPDH:6647266|rev|+	0	0	0	0	0	0	0	0	0	0	0	0	0	0	0	0	chr12	USP5	GAPDH	rev	6973137	6647266	+
chr12|VEZT:95668665|VEZT:95660132|rev|+	0	0	0	0	1	0.179	0	0	0	0	0	0	0	0	0	0	chr12	VEZT	VEZT	rev	95668665	95660132	+
chr12|VEZT:95676420|VEZT:95660132|rev|+	0	0	0	0	0	0	0	0	0	0	1	0.944	0	0	0	0	chr12	VEZT	VEZT	rev	95676420	95660132	+
chr12|VEZT:95676420|VEZT:95668517|rev|+	0	0	0	0	0	0	0	0	0	0	0	0	0	0	0	0	chr12	VEZT	VEZT	rev	95676420	95668517	+
chr12|VEZT:95690034|VEZT:95681439|rev|+	0	0	0	0	0	0	0	0	0	0	0	0	0	0	0	0	chr12	VEZT	VEZT	rev	95690034	95681439	+
chr12|VPS33A:122717346|PITPNM2:123497281|rev|-	0	0	0	0	0	0	0	0	0	0	0	0	0	0	1	0.062	chr12	VPS33A	PITPNM2	rev	122717346	123497281	-
chr12|VPS33A:122745807|VPS33A:122748746|rev|-	0	0	0	0	0	0	0	0	0	0	0	0	0	0	0	0	chr12	VPS33A	VPS33A	rev	122745807	122748746	-
chr12|VWF:6103027|VWF:6103369|dup|-	0	0	0	0	0	0	0	0	0	0	0	0	0	0	0	0	chr12	VWF	VWF	dup	6103027	6103369	-
chr12|VWF:6121252|ING4:6762562|rev|-	0	0	0	0	1	0.018	0	0	0	0	0	0	0	0	0	0	chr12	VWF	ING4	rev	6121252	6762562	-
chr12|VWF:6172119|VWF:6174439|rev|-	0	0	0	0	0	0	0	0	0	0	1	0.394	0	0	0	0	chr12	VWF	VWF	rev	6172119	6174439	-
chr12|VWF:6220031|CHD4:6679859|rev|-	0	0	1	0.067	0	0	0	0	0	0	0	0	0	0	0	0	chr12	VWF	CHD4	rev	6220031	6679859	-
chr12|WBP11:14952568|MGP:15035214|rev|-	0	0	0	0	0	0	0	0	0	0	0	0	0	0	0	0	chr12	WBP11	MGP	rev	14952568	15035214	-
chr12|WDR66:122386967|WDR66:122380439|rev|+	0	0	0	0	1	0.127	0	0	0	0	0	0	0	0	0	0	chr12	WDR66	WDR66	rev	122386967	122380439	+
chr12|WDR66:122406075|WDR66:122394979|rev|+	0	0	0	0	0	0	0	0	0	0	1	0.299	0	0	0	0	chr12	WDR66	WDR66	rev	122406075	122394979	+
chr12|WDR66:122406075|WDR66:122398490|rev|+	0	0	0	0	0	0	1	0.831	0	0	0	0	0	0	0	0	chr12	WDR66	WDR66	rev	122406075	122398490	+
chr12|WNK1:1003801|WNK1:993814|rev|+	0	0	0	0	0	0	0	0	0	0	0	0	0	0	0	0	chr12	WNK1	WNK1	rev	1003801	993814	+
chr12|WNK1:939326|WNK1:922807|rev|+	0	0	0	0	0	0	0	0	0	0	0	0	1	0.045	0	0	chr12	WNK1	WNK1	rev	939326	922807	+
chr12|WNK1:992734|IQSEC3:208311|rev|+	0	0	1	0.049	0	0	0	0	0	0	0	0	0	0	0	0	chr12	WNK1	IQSEC3	rev	992734	208311	+
chr12|WNK1:995250|IQSEC3:272659|rev|+	0	0	0	0	0	0	0	0	0	0	0	0	1	0.05	1	0.153	chr12	WNK1	IQSEC3	rev	995250	272659	+
chr12|WNT5B:1738537|WNK1:991076|rev|+	0	0	0	0	0	0	0	0	0	0	0	0	0	0	0	0	chr12	WNT5B	WNK1	rev	1738537	991076	+
chr12|WSB2:118474142|WSB2:118481182|rev|-	0	0	0	0	0	0	0	0	0	0	1	0.361	0	0	0	0	chr12	WSB2	WSB2	rev	118474142	118481182	-
chr12|XPOT:64812874|XPOT:64803741|rev|+	0	0	0	0	0	0	0	0	0	0	1	0.595	0	0	0	0	chr12	XPOT	XPOT	rev	64812874	64803741	+
chr12|XPOT:64815251|XPOT:64811825|rev|+	0	0	0	0	0	0	0	0	0	0	0	0	0	0	0	0	chr12	XPOT	XPOT	rev	64815251	64811825	+
chr12|YAF2:42631400|PRICKLE1:42866363|rev|-	0	0	0	0	0	0	0	0	0	0	0	0	0	0	1	0.013	chr12	YAF2	PRICKLE1	rev	42631400	42866363	-
chr12|ZDHHC17:77203637|ZDHHC17:77199096|rev|+	0	0	0	0	0	0	0	0	0	0	0	0	0	0	0	0	chr12	ZDHHC17	ZDHHC17	rev	77203637	77199096	+
chr12|ZDHHC17:77216311|ZDHHC17:77191213|rev|+	0	0	0	0	0	0	0	0	0	0	0	0	0	0	0	0	chr12	ZDHHC17	ZDHHC17	rev	77216311	77191213	+
chr12|ZFC3H1:72013705|ZFC3H1:72038855|rev|-	0	0	0	0	0	0	0	0	0	0	0	0	0	0	0	0	chr12	ZFC3H1	ZFC3H1	rev	72013705	72038855	-
chr12|ZFC3H1:72020039|ZFC3H1:72032295|rev|-	0	0	0	0	0	0	0	0	0	0	1	0.011	0	0	0	0	chr12	ZFC3H1	ZFC3H1	rev	72020039	72032295	-
chr12|ZFC3H1:72027934|ZFC3H1:72038098|rev|-	0	0	0	0	0	0	0	0	0	0	1	0.323	0	0	0	0	chr12	ZFC3H1	ZFC3H1	rev	72027934	72038098	-
chr12|ZNF268:133758272|FBRSL1:133084738|rev|+	0	0	0	0	0	0	1	0.016	0	0	0	0	0	0	0	0	chr12	ZNF268	FBRSL1	rev	133758272	133084738	+
chr12|ZNF268:133768589|ZNF268:133768074|rev|+	2	0.86	0	0	0	0	0	0	0	0	0	0	0	0	0	0	chr12	ZNF268	ZNF268	rev	133768589	133768074	+
chr12|ZNF384:6779925|C1R:7241582|rev|-	0	0	0	0	0	0	0	0	0	0	0	0	0	0	0	0	chr12	ZNF384	C1R	rev	6779925	7241582	-
chr12|ZNF384:6787292|C1R:7241582|rev|-	0	0	0	0	0	0	0	0	0	0	0	0	0	0	0	0	chr12	ZNF384	C1R	rev	6787292	7241582	-
chr12|ZNF641:48740931|DDX23:49230577|rev|-	0	0	0	0	0	0	0	0	0	0	0	0	0	0	1	0.073	chr12	ZNF641	DDX23	rev	48740931	49230577	-
chr12|ZNF641:48744990|TUBA1B:49523505|rev|-	0	0	0	0	0	0	0	0	0	0	0	0	0	0	0	0	chr12	ZNF641	TUBA1B	rev	48744990	49523505	-
chr12|ZNF740:53575776|KRT7:52628938|rev|+	0	0	0	0	0	0	0	0	0	0	0	0	0	0	0	0	chr12	ZNF740	KRT7	rev	53575776	52628938	+
chr13|ABCC4:95686858|DZIP1:96274734|rev|-	0	0	1	0.037	0	0	0	0	0	0	0	0	0	0	0	0	chr13	ABCC4	DZIP1	rev	95686858	96274734	-
chr13|ABCC4:95813442|ABCC4:95818621|rev|-	0	0	2	0.218	0	0	0	0	0	0	0	0	0	0	0	0	chr13	ABCC4	ABCC4	rev	95813442	95818621	-
chr13|ABCC4:95858785|ABCC4:95887088|rev|-	1	0.044	0	0	0	0	0	0	0	0	0	0	0	0	0	0	chr13	ABCC4	ABCC4	rev	95858785	95887088	-
chr13|ADPRHL1:114078531|DCUN1D2:114138371|rev|-	0	0	0	0	1	0.777	0	0	0	0	0	0	0	0	0	0	chr13	ADPRHL1	DCUN1D2	rev	114078531	114138371	-
chr13|AKAP11:42860535|DGKH:42763171|rev|+	0	0	0	0	0	0	0	0	0	0	0	0	0	0	0	0	chr13	AKAP11	DGKH	rev	42860535	42763171	+
chr13|ALG5:37526650|ALG5:37569172|rev|-	0	0	0	0	0	0	0	0	1	0.932	0	0	0	0	0	0	chr13	ALG5	ALG5	rev	37526650	37569172	-
chr13|ALG5:37539711|ALG5:37546173|rev|-	0	0	0	0	0	0	0	0	1	0.641	0	0	0	0	0	0	chr13	ALG5	ALG5	rev	37539711	37546173	-
chr13|ANKRD26P3:19895512|PSPC1:20325607|rev|-	0	0	0	0	0	0	0	0	0	0	0	0	0	0	0	0	chr13	ANKRD26P3	PSPC1	rev	19895512	20325607	-
chr13|ARHGEF7:111806338|COL4A2:111102651|rev|+	0	0	0	0	0	0	0	0	0	0	0	0	0	0	0	0	chr13	ARHGEF7	COL4A2	rev	111806338	111102651	+
chr13|ARHGEF7:111896641|ARHGEF7:111885551|rev|+	0	0	0	0	1	0.059	0	0	0	0	0	0	0	0	0	0	chr13	ARHGEF7	ARHGEF7	rev	111896641	111885551	+
chr13|ATP11A:113481205|ATP11A:113477658|rev|+	0	0	0	0	0	0	0	0	0	0	0	0	0	0	2	0.956	chr13	ATP11A	ATP11A	rev	113481205	113477658	+
chr13|ATP7B:52542579|NEK3:52719026|rev|-	0	0	0	0	0	0	0	0	0	0	0	0	0	0	0	0	chr13	ATP7B	NEK3	rev	52542579	52719026	-
chr13|B3GALTL:31803431|B3GALTL:31789187|rev|+	0	0	0	0	1	0.102	0	0	0	0	0	0	0	0	0	0	chr13	B3GALTL	B3GALTL	rev	31803431	31789187	+
chr13|BIVM:103486902|BIVM-ERCC5:103459495|rev|+	0	0	0	0	0	0	0	0	0	0	1	0.361	0	0	0	0	chr13	BIVM	BIVM-ERCC5	rev	103486902	103459495	+
chr13|C1QTNF9B:24468277|PARP4:25029350|rev|-	0	0	0	0	0	0	0	0	0	0	0	0	0	0	0	0	chr13	C1QTNF9B	PARP4	rev	24468277	25029350	-
chr13|CARKD:111276626|CARKD:111274562|rev|+	0	0	0	0	0	0	0	0	1	0.815	1	0.459	0	0	0	0	chr13	CARKD	CARKD	rev	111276626	111274562	+
chr13|CARS2:111315797|CARS2:111340365|rev|-	0	0	0	0	0	0	0	0	0	0	0	0	0	0	0	0	chr13	CARS2	CARS2	rev	111315797	111340365	-
chr13|CCNA1:37015368|NBEA:36046536|rev|+	0	0	0	0	1	0.025	0	0	0	0	0	0	0	0	0	0	chr13	CCNA1	NBEA	rev	37015368	36046536	+
chr13|CDC16:115022705|CDC16:115016023|rev|+	0	0	0	0	0	0	0	0	0	0	0	0	1	0.447	0	0	chr13	CDC16	CDC16	rev	115022705	115016023	+
chr13|CDK8:26975761|CDK8:26974589|rev|+	0	0	0	0	1	0.487	0	0	0	0	0	0	0	0	0	0	chr13	CDK8	CDK8	rev	26975761	26974589	+
chr13|CKAP2:53036702|CKAP2:53035033|rev|+	0	0	0	0	0	0	0	0	0	0	0	0	0	0	0	0	chr13	CKAP2	CKAP2	rev	53036702	53035033	+
chr13|CKAP2:53039600|CKAP2:53035033|rev|+	0	0	0	0	0	0	0	0	0	0	0	0	0	0	1	0.504	chr13	CKAP2	CKAP2	rev	53039600	53035033	+
chr13|COG3:46057490|GTF2F2:45710867|rev|+	0	0	0	0	1	0.052	0	0	0	0	0	0	1	0.072	0	0	chr13	COG3	GTF2F2	rev	46057490	45710867	+
chr13|COG3:46093229|COG3:46090277|rev|+	0	0	0	0	1	0.858	0	0	0	0	0	0	0	0	0	0	chr13	COG3	COG3	rev	46093229	46090277	+
chr13|COG3:46099186|COG3:46090277|rev|+	0	0	0	0	0	0	0	0	0	0	0	0	0	0	0	0	chr13	COG3	COG3	rev	46099186	46090277	+
chr13|COG3:46104915|COG3:46090277|rev|+	0	0	0	0	0	0	0	0	1	0.383	0	0	0	0	0	0	chr13	COG3	COG3	rev	46104915	46090277	+
chr13|COL4A1:110817208|COL4A1:110825117|rev|-	0	0	0	0	0	0	1	0.062	0	0	0	0	0	0	0	0	chr13	COL4A1	COL4A1	rev	110817208	110825117	-
chr13|COL4A1:110817208|COL4A1:110853236|rev|-	0	0	0	0	0	0	0	0	0	0	0	0	0	0	0	0	chr13	COL4A1	COL4A1	rev	110817208	110853236	-
chr13|COL4A1:110827564|COL4A1:110831768|rev|-	0	0	0	0	0	0	1	0.029	0	0	0	0	0	0	0	0	chr13	COL4A1	COL4A1	rev	110827564	110831768	-
chr13|COL4A1:110827564|COL4A1:110859836|rev|-	0	0	1	0.062	0	0	0	0	0	0	0	0	0	0	1	0.014	chr13	COL4A1	COL4A1	rev	110827564	110859836	-
chr13|COL4A1:110827564|COL4A1:110862559|rev|-	0	0	0	0	0	0	0	0	0	0	0	0	0	0	0	0	chr13	COL4A1	COL4A1	rev	110827564	110862559	-
chr13|COL4A1:110859749|COL4A1:110866362|rev|-	0	0	0	0	1	0.025	0	0	0	0	0	0	0	0	0	0	chr13	COL4A1	COL4A1	rev	110859749	110866362	-
chr13|COL4A2:111117953|COL4A2:111009818|rev|+	0	0	0	0	0	0	1	0.015	0	0	0	0	0	0	0	0	chr13	COL4A2	COL4A2	rev	111117953	111009818	+
chr13|COL4A2:111125497|COL4A2:111009818|rev|+	0	0	0	0	0	0	0	0	0	0	0	0	0	0	1	0.029	chr13	COL4A2	COL4A2	rev	111125497	111009818	+
chr13|COL4A2:111125497|COL4A2:111077299|rev|+	0	0	0	0	0	0	0	0	0	0	0	0	0	0	1	0.057	chr13	COL4A2	COL4A2	rev	111125497	111077299	+
chr13|COL4A2:111132737|COL4A2:111102025|rev|+	0	0	0	0	0	0	0	0	0	0	0	0	0	0	1	0.013	chr13	COL4A2	COL4A2	rev	111132737	111102025	+
chr13|COL4A2:111145629|COL4A2:111125275|rev|+	0	0	0	0	0	0	0	0	0	0	1	0.031	0	0	0	0	chr13	COL4A2	COL4A2	rev	111145629	111125275	+
chr13|COL4A2:111147814|COL4A2:111102651|rev|+	0	0	0	0	0	0	0	0	0	0	0	0	0	0	0	0	chr13	COL4A2	COL4A2	rev	111147814	111102651	+
chr13|CRYL1:20978773|XPO4:21358058|rev|-	0	0	0	0	0	0	0	0	0	0	0	0	0	0	0	0	chr13	CRYL1	XPO4	rev	20978773	21358058	-
chr13|CUL4A:113900377|CUL4A:113873258|rev|+	0	0	0	0	0	0	0	0	0	0	1	0.555	0	0	0	0	chr13	CUL4A	CUL4A	rev	113900377	113873258	+
chr13|CUL4A:113909439|CUL4A:113893746|rev|+	0	0	0	0	0	0	0	0	0	0	0	0	0	0	0	0	chr13	CUL4A	CUL4A	rev	113909439	113893746	+
chr13|DCLK1:36367502|DCLK1:36410278|rev|-	0	0	0	0	0	0	0	0	0	0	1	0.257	0	0	0	0	chr13	DCLK1	DCLK1	rev	36367502	36410278	-
chr13|DCLK1:36379835|DCLK1:36413313|rev|-	0	0	0	0	0	0	0	0	0	0	1	0.013	0	0	0	0	chr13	DCLK1	DCLK1	rev	36379835	36413313	-
chr13|DCLK1:36686005|DCLK1:36686352|dup|-	0	0	0	0	0	0	0	0	0	0	1	0.082	0	0	0	0	chr13	DCLK1	DCLK1	dup	36686005	36686352	-
chr13|DIAPH3:60407240|DIAPH3:60548590|rev|-	0	0	0	0	1	0.181	0	0	0	0	0	0	0	0	0	0	chr13	DIAPH3	DIAPH3	rev	60407240	60548590	-
chr13|DIAPH3:60485868|DIAPH3:60566717|rev|-	1	0.253	0	0	0	0	0	0	0	0	0	0	0	0	0	0	chr13	DIAPH3	DIAPH3	rev	60485868	60566717	-
chr13|DNAJC15:43639873|AKAP11:42871183|rev|+	0	0	0	0	0	0	0	0	1	0.021	0	0	0	0	0	0	chr13	DNAJC15	AKAP11	rev	43639873	42871183	+
chr13|DNAJC3:96377506|DNAJC3:96375495|rev|+	0	0	0	0	1	0.207	0	0	0	0	2	0.241	0	0	0	0	chr13	DNAJC3	DNAJC3	rev	96377506	96375495	+
chr13|DNAJC3:96416207|DNAJC3:96409897|rev|+	0	0	0	0	0	0	0	0	1	0.204	3	0.337	1	0.013	6	0.649	chr13	DNAJC3	DNAJC3	rev	96416207	96409897	+
chr13|DOCK9:99536066|DOCK9:99555366|rev|-	0	0	0	0	0	0	0	0	0	0	0	0	0	0	0	0	chr13	DOCK9	DOCK9	rev	99536066	99555366	-
chr13|DOCK9:99567582|MIR548AN:100053531|rev|-	0	0	0	0	0	0	0	0	0	0	0	0	0	0	0	0	chr13	DOCK9	MIR548AN	rev	99567582	100053531	-
chr13|DOCK9:99738476|MIR548AN:100053531|rev|-	0	0	0	0	0	0	0	0	0	0	0	0	0	0	0	0	chr13	DOCK9	MIR548AN	rev	99738476	100053531	-
chr13|EFNB2:107164876|EFNB2:107165160|dup|-	0	0	0	0	0	0	0	0	0	0	0	0	0	0	0	0	chr13	EFNB2	EFNB2	dup	107164876	107165160	-
chr13|EFNB2:107187190|ARGLU1:107212005|rev|-	0	0	0	0	0	0	0	0	0	0	1	0.971	0	0	0	0	chr13	EFNB2	ARGLU1	rev	107187190	107212005	-
chr13|ELF1:41515056|ELF1:41518061|rev|-	0	0	0	0	1	0.576	0	0	0	0	0	0	0	0	0	0	chr13	ELF1	ELF1	rev	41515056	41518061	-
chr13|ENOX1:43839533|ENOX1:43900661|rev|-	0	0	0	0	0	0	0	0	0	0	1	0.527	0	0	0	0	chr13	ENOX1	ENOX1	rev	43839533	43900661	-
chr13|ENOX1:43872481|ENOX1:43918886|rev|-	1	0.85	0	0	0	0	0	0	0	0	0	0	2	0.704	0	0	chr13	ENOX1	ENOX1	rev	43872481	43918886	-
chr13|ENOX1:43896519|ENOX1:43900661|rev|-	0	0	0	0	0	0	0	0	0	0	0	0	2	0.982	0	0	chr13	ENOX1	ENOX1	rev	43896519	43900661	-
chr13|EPSTI1:43491676|EPSTI1:43544806|rev|-	0	0	0	0	0	0	0	0	0	0	1	0.279	0	0	0	0	chr13	EPSTI1	EPSTI1	rev	43491676	43544806	-
chr13|EPSTI1:43500471|EPSTI1:43544806|rev|-	0	0	0	0	0	0	0	0	0	0	1	0.361	0	0	0	0	chr13	EPSTI1	EPSTI1	rev	43500471	43544806	-
chr13|EPSTI1:43528083|EPSTI1:43544806|rev|-	0	0	0	0	1	0.258	2	0.297	0	0	6	0.436	3	0.685	0	0	chr13	EPSTI1	EPSTI1	rev	43528083	43544806	-
chr13|EPSTI1:43537390|EPSTI1:43544806|rev|-	0	0	0	0	0	0	0	0	0	0	1	0.154	0	0	0	0	chr13	EPSTI1	EPSTI1	rev	43537390	43544806	-
chr13|ERCC5:103518731|TPP2:103286299|rev|+	0	0	0	0	0	0	0	0	0	0	0	0	0	0	0	0	chr13	ERCC5	TPP2	rev	103518731	103286299	+
chr13|FAM194B:46154067|ZC3H13:46554139|rev|-	0	0	1	0.049	0	0	0	0	0	0	0	0	0	0	0	0	chr13	FAM194B	ZC3H13	rev	46154067	46554139	-
chr13|FARP1:99043134|IPO5:98673245|rev|+	0	0	0	0	0	0	0	0	0	0	1	0.012	0	0	0	0	chr13	FARP1	IPO5	rev	99043134	98673245	+
chr13|FLT1:29001295|FLT1:29041754|rev|-	0	0	0	0	0	0	0	0	0	0	0	0	0	0	0	0	chr13	FLT1	FLT1	rev	29001295	29041754	-
chr13|FLT3:28608023|FLT3:28624359|rev|-	0	0	0	0	1	0.854	0	0	0	0	0	0	0	0	0	0	chr13	FLT3	FLT3	rev	28608023	28624359	-
chr13|FNDC3A:49772710|FNDC3A:49771012|rev|+	0	0	0	0	0	0	0	0	0	0	0	0	0	0	0	0	chr13	FNDC3A	FNDC3A	rev	49772710	49771012	+
chr13|FOXO1:41133645|FOXO1:41134997|dup|-	0	0	0	0	0	0	0	0	0	0	2	0.375	1	0.737	0	0	chr13	FOXO1	FOXO1	dup	41133645	41134997	-
chr13|FRY:32705977|RXFP2:32355807|rev|+	0	0	0	0	0	0	0	0	0	0	0	0	0	0	0	0	chr13	FRY	RXFP2	rev	32705977	32355807	+
chr13|FRY:32841496|FRY:32835752|rev|+	0	0	0	0	1	0.886	0	0	0	0	0	0	0	0	0	0	chr13	FRY	FRY	rev	32841496	32835752	+
chr13|GAS6:114538485|GAS6:114541164|rev|-	0	0	0	0	1	0.071	0	0	0	0	0	0	0	0	0	0	chr13	GAS6	GAS6	rev	114538485	114541164	-
chr13|GJB6:20805004|XPO4:21375129|rev|-	0	0	0	0	0	0	0	0	0	0	0	0	0	0	1	0.019	chr13	GJB6	XPO4	rev	20805004	21375129	-
chr13|GPC6:94197674|GPC6:94197515|dup|+	2	0.19	0	0	0	0	0	0	0	0	0	0	0	0	0	0	chr13	GPC6	GPC6	dup	94197674	94197515	+
chr13|GPR183:99959593|MIR548AN:100053531|rev|-	0	0	0	0	0	0	0	0	0	0	1	0.03	0	0	0	0	chr13	GPR183	MIR548AN	rev	99959593	100053531	-
chr13|GTF2F2:45781640|GTF2F2:45725821|rev|+	0	0	0	0	0	0	0	0	0	0	2	0.991	1	0.818	0	0	chr13	GTF2F2	GTF2F2	rev	45781640	45725821	+
chr13|GTF3A:28004758|GTF3A:28001228|rev|+	0	0	0	0	0	0	0	0	1	0.794	0	0	0	0	0	0	chr13	GTF3A	GTF3A	rev	28004758	28001228	+
chr13|HNRNPA1L2:53201713|HNRNPA1L2:53196123|rev|+	0	0	0	0	0	0	0	0	0	0	0	0	0	0	0	0	chr13	HNRNPA1L2	HNRNPA1L2	rev	53201713	53196123	+
chr13|HSPH1:31717928|HSPH1:31727088|rev|-	0	0	0	0	0	0	0	0	0	0	0	0	1	0.288	0	0	chr13	HSPH1	HSPH1	rev	31717928	31727088	-
chr13|HSPH1:31725083|HSPH1:31733000|rev|-	0	0	0	0	0	0	0	0	0	0	0	0	0	0	0	0	chr13	HSPH1	HSPH1	rev	31725083	31733000	-
chr13|IFT88:21190018|IFT88:21170288|rev|+	2	0.097	0	0	0	0	0	0	0	0	0	0	0	0	0	0	chr13	IFT88	IFT88	rev	21190018	21170288	+
chr13|IPO5:98655291|IPO5:98645145|rev|+	0	0	0	0	1	0.073	0	0	0	0	0	0	0	0	0	0	chr13	IPO5	IPO5	rev	98655291	98645145	+
chr13|IPO5:98655291|IPO5:98649784|rev|+	0	0	0	0	0	0	0	0	0	0	0	0	0	0	0	0	chr13	IPO5	IPO5	rev	98655291	98649784	+
chr13|IPO5:98672063|IPO5:98671834|dup|+	0	0	0	0	0	0	0	0	0	0	0	0	1	0.012	0	0	chr13	IPO5	IPO5	dup	98672063	98671834	+
chr13|ITGBL1:102235706|ITGBL1:102220049|rev|+	0	0	0	0	0	0	0	0	0	0	0	0	0	0	2	0.093	chr13	ITGBL1	ITGBL1	rev	102235706	102220049	+
chr13|ITM2B:48807613|ITM2B:48807273|dup|+	0	0	1	0.014	0	0	0	0	0	0	0	0	0	0	0	0	chr13	ITM2B	ITM2B	dup	48807613	48807273	+
chr13|KATNAL1:30801548|KATNAL1:30815223|rev|-	0	0	0	0	0	0	0	0	0	0	2	0.717	0	0	0	0	chr13	KATNAL1	KATNAL1	rev	30801548	30815223	-
chr13|KLF12:74518117|KLF12:74569190|rev|-	0	0	0	0	0	0	0	0	0	0	0	0	0	0	0	0	chr13	KLF12	KLF12	rev	74518117	74569190	-
chr13|KPNA3:50306506|KPNA3:50321129|rev|-	0	0	0	0	0	0	0	0	0	0	0	0	0	0	0	0	chr13	KPNA3	KPNA3	rev	50306506	50321129	-
chr13|LATS2:21553829|LATS2:21557945|rev|-	1	0.903	0	0	0	0	0	0	0	0	0	0	0	0	0	0	chr13	LATS2	LATS2	rev	21553829	21557945	-
chr13|LINC00426:30947919|HSPH1:31714446|rev|-	0	0	0	0	0	0	0	0	0	0	0	0	0	0	1	0.133	chr13	LINC00426	HSPH1	rev	30947919	31714446	-
chr13|LINC00598:41025070|ELF1:41508164|rev|-	0	0	0	0	0	0	0	0	0	0	0	0	0	0	0	0	chr13	LINC00598	ELF1	rev	41025070	41508164	-
[truncated: 11,379 more rows]
