# Supplementary material for: circCsnk1g3- and circAnkib1-regulated interferon responses in sarcoma promote tumorigenesis by shaping the immune microenvironment
Source: Nat Commun. 2022 Nov 25;13:7243. doi: 10.1038/s41467-022-34872-8 (PMC9700836; doi:10.1038/s41467-022-34872-8)
Supplement: Supplementary file 4 — Supplementary Data 2 [file 41467_2022_34872_MOESM4_ESM.xlsx]

## Sheet: Mouse circRNA
junction	Tum1	Tum2	gene1	gene2	junction	pos1	pos2	strand
chr10|A230046K03Rik:83564537|A230046K03Rik:83558597|rev|+	0	0	A230046K03Rik	A230046K03Rik	rev	83564537	83558597	+
chr3|Sep15:144577753|Sep15:144577585|dup|+	0	2	2021-09-15	2021-09-15	dup	144577753	144577585	+
chr10|Ahi1:21058250|Ahi1:21041185|rev|+	0	0	Ahi1	Ahi1	rev	21058250	21041185	+
chr10|Akap7:25220610|Akap7:25289730|rev|-	0	0	Akap7	Akap7	rev	25220610	25289730	-
chr7|2610020H08Rik:119834401|2610020H08Rik:119832670|rev|+	0	2	2610020H08Rik	2610020H08Rik	rev	119834401	119832670	+
chr10|Aldh1l2:83506597|Aldh1l2:83512437|rev|-	0	0	Aldh1l2	Aldh1l2	rev	83506597	83512437	-
chr10|Ankrd52:128382983|Ankrd52:128381845|rev|+	0	0	Ankrd52	Ankrd52	rev	128382983	128381845	+
chr10|Anks1b:90077142|Anks1b:90069467|rev|+	0	0	Anks1b	Anks1b	rev	90077142	90069467	+
chr10|Ano4:89112790|Gas2l3:89436609|rev|-	0	0	Ano4	Gas2l3	rev	89112790	89436609	-
chr2|4930402H24Rik:130730788|1700037H04Rik:131147283|rev|-	2	0	4930402H24Rik	1700037H04Rik	rev	130730788	131147283	-
chr10|Arid5b:68186025|Arid5b:68243229|rev|-	0	0	Arid5b	Arid5b	rev	68186025	68243229	-
chr10|Ascc3:50618271|Ascc3:50604750|rev|+	0	0	Ascc3	Ascc3	rev	50618271	50604750	+
chr10|Ascc3:50618271|Ascc3:50617711|dup|+	0	0	Ascc3	Ascc3	dup	50618271	50617711	+
chr1|Acbd3:180738637|Acbd3:180733165|rev|+	1	3	Acbd3	Acbd3	rev	180738637	180733165	+
chr10|Ascc3:50660726|Ascc3:50637907|rev|+	0	0	Ascc3	Ascc3	rev	50660726	50637907	+
chr7|Acer3:98243948|Acer3:98266247|rev|-	2	0	Acer3	Acer3	rev	98243948	98266247	-
chr10|Ascc3:50823860|Ascc3:50748805|rev|+	0	0	Ascc3	Ascc3	rev	50823860	50748805	+
chr10|Atp2b1:98969124|Atp2b1:98968693|dup|+	0	0	Atp2b1	Atp2b1	dup	98969124	98968693	+
chr10|Atp2b1:98979901|Atp2b1:98968693|rev|+	0	0	Atp2b1	Atp2b1	rev	98979901	98968693	+
chr10|Atp5b:128084074|Stat6:127652984|rev|+	0	0	Atp5b	Stat6	rev	128084074	127652984	+
chr10|Atp5b:128086420|Atp5b:128086037|rev|+	0	0	Atp5b	Atp5b	rev	128086420	128086037	+
chr10|Bend3:43494342|Bend3:43493641|rev|+	0	0	Bend3	Bend3	rev	43494342	43493641	+
chr10|C920009B18Rik:22307298|H60b:22285690|rev|+	0	0	C920009B18Rik	H60b	rev	22307298	22285690	+
chr15|Acvr1b:101199014|Acvr1b:101193931|rev|+	0	2	Acvr1b	Acvr1b	rev	101199014	101193931	+
chr10|Cabin1:75694714|Cabin1:75700095|rev|-	0	0	Cabin1	Cabin1	rev	75694714	75700095	-
chr10|Cand1:119227402|Cand1:119227546|dup|-	0	0	Cand1	Cand1	dup	119227402	119227546	-
chr2|Acvr2a:48873473|Acvr2a:48870288|rev|+	2	0	Acvr2a	Acvr2a	rev	48873473	48870288	+
chr10|Ccar1:62763439|Ccar1:62785594|rev|-	0	0	Ccar1	Ccar1	rev	62763439	62785594	-
chr10|Ccar1:62766556|Ccar1:62791042|rev|-	0	0	Ccar1	Ccar1	rev	62766556	62791042	-
chr10|Ccar1:62770854|Ccar1:62772065|rev|-	0	0	Ccar1	Ccar1	rev	62770854	62772065	-
chr10|Ccar1:62770854|Ccar1:62791042|rev|-	0	0	Ccar1	Ccar1	rev	62770854	62791042	-
chr10|Ccdc6:70154836|Ccdc6:70142578|rev|+	0	0	Ccdc6	Ccdc6	rev	70154836	70142578	+
chr10|Cct2:117062024|Yeats4:117217299|rev|-	0	0	Cct2	Yeats4	rev	117062024	117217299	-
chr9|Adam10:70722771|Adam10:70703286|rev|+	0	2	Adam10	Adam10	rev	70722771	70703286	+
chr10|Cdc40:40836287|Cdc40:40836364|dup|-	0	0	Cdc40	Cdc40	dup	40836287	40836364	-
chr10|Cdk17:93228768|Cdk17:93226023|rev|+	0	0	Cdk17	Cdk17	rev	93228768	93226023	+
chr10|Cdk17:93236963|Cdk17:93235437|rev|+	0	0	Cdk17	Cdk17	rev	93236963	93235437	+
chr10|Cdk17:93239043|Cdk17:93221586|rev|+	0	0	Cdk17	Cdk17	rev	93239043	93221586	+
chr10|Cdk19:40436212|Cdk19:40434303|rev|+	0	0	Cdk19	Cdk19	rev	40436212	40434303	+
chr10|Cep83:94728722|Cep83:94718851|rev|+	0	0	Cep83	Cep83	rev	94728722	94718851	+
chr8|Adam9:25003257|Adam9:25006274|rev|-	0	4	Adam9	Adam9	rev	25003257	25006274	-
chr10|Cnksr3:7152863|Cnksr3:7154485|rev|-	0	0	Cnksr3	Cnksr3	rev	7152863	7154485	-
chr10|Cnksr3:7152863|Cnksr3:7160807|rev|-	0	0	Cnksr3	Cnksr3	rev	7152863	7160807	-
chr10|Cnot2:116492291|Cnot2:116507188|rev|-	0	0	Cnot2	Cnot2	rev	116492291	116507188	-
chr10|Adamts14:61245925|Adamts14:61249760|rev|-	0	2	Adamts14	Adamts14	rev	61245925	61249760	-
chr10|Col6a1:76714994|Col6a1:76715333|rev|-	0	0	Col6a1	Col6a1	rev	76714994	76715333	-
chr10|Col6a1:76714994|Col6a1:76716323|rev|-	0	0	Col6a1	Col6a1	rev	76714994	76716323	-
chr6|Aebp2:140637767|Aebp2:140633688|rev|+	0	5	Aebp2	Aebp2	rev	140637767	140633688	+
chr10|Col6a1:76716718|Col6a1:76717462|rev|-	0	0	Col6a1	Col6a1	rev	76716718	76717462	-
chr10|Col6a2:76608707|Col6a2:76611836|rev|-	0	0	Col6a2	Col6a2	rev	76608707	76611836	-
chr10|Cpsf6:117355934|Cpsf6:117367988|rev|-	0	0	Cpsf6	Cpsf6	rev	117355934	117367988	-
chr10|Cpsf6:117366080|Cpsf6:117367988|rev|-	0	0	Cpsf6	Cpsf6	rev	117366080	117367988	-
chr1|Aff3:38534905|Aff3:38536946|rev|-	0	2	Aff3	Aff3	rev	38534905	38536946	-
chr10|Csnk1g2:80639233|Kiss1r:79921551|rev|+	0	0	Csnk1g2	Kiss1r	rev	80639233	79921551	+
chr10|Dcbld1:52290923|Dcbld1:52261726|rev|+	0	0	Dcbld1	Dcbld1	rev	52290923	52261726	+
chr10|Dctn2:127275922|Dctn2:127267640|rev|+	0	0	Dctn2	Dctn2	rev	127275922	127267640	+
chr11|Aff4:53375633|Aff4:53368659|rev|+	1	1	Aff4	Aff4	rev	53375633	53368659	+
chr10|Ddx50:62619584|Ddx50:62647201|rev|-	0	0	Ddx50	Ddx50	rev	62619584	62647201	-
chr10|Ddx50:62633976|Ddx50:62643372|rev|-	0	0	Ddx50	Ddx50	rev	62633976	62643372	-
chr10|Eea1:95995690|Eea1:95989561|rev|+	0	0	Eea1	Eea1	rev	95995690	95989561	+
chr10|Eea1:95997092|Eea1:95990254|rev|+	0	0	Eea1	Eea1	rev	95997092	95990254	+
chr10|Eef2:81179451|Dot1l:80766162|rev|+	0	0	Eef2	Dot1l	rev	81179451	80766162	+
chr10|Elk3:93264879|Elk3:93265680|dup|-	0	0	Elk3	Elk3	dup	93264879	93265680	-
chr10|Epb4.1l2:25443954|Epb4.1l2:25441572|rev|+	0	0	Epb4.1l2	Epb4.1l2	rev	25443954	25441572	+
chr10|Epb4.1l2:25460896|Epb4.1l2:25460791|dup|+	0	0	Epb4.1l2	Epb4.1l2	dup	25460896	25460791	+
chr10|Epb4.1l2:25473163|Epb4.1l2:25460791|rev|+	0	0	Epb4.1l2	Epb4.1l2	rev	25473163	25460791	+
chr10|Esyt1:128516358|Esyt1:128516581|rev|-	0	0	Esyt1	Esyt1	rev	128516358	128516581	-
chr3|Agl:116776528|Agl:116782643|rev|-	2	0	Agl	Agl	rev	116776528	116782643	-
chr4|AI314180:58861524|AI314180:58879134|rev|-	0	3	AI314180	AI314180	rev	58861524	58879134	-
chr10|Fgd6:94045633|Fgd6:94043301|dup|+	0	0	Fgd6	Fgd6	dup	94045633	94043301	+
chr10|Fgd6:94106072|Fgd6:94089576|rev|+	0	0	Fgd6	Fgd6	rev	94106072	94089576	+
chr10|Akap7:25267307|Akap7:25289730|rev|-	0	2	Akap7	Akap7	rev	25267307	25289730	-
chr10|Frk:34591970|Frk:34547292|rev|+	0	0	Frk	Frk	rev	34591970	34547292	+
chr10|Fyn:39533962|Fyn:39511738|rev|+	0	0	Fyn	Fyn	rev	39533962	39511738	+
chr10|Gcc2:58271706|Gcc2:58258240|rev|+	0	0	Gcc2	Gcc2	rev	58271706	58258240	+
chr10|Gls2:128205264|Gls2:128199181|rev|+	0	0	Gls2	Gls2	rev	128205264	128199181	+
chr10|Gnptab:88414598|Gnptab:88400651|rev|+	0	0	Gnptab	Gnptab	rev	88414598	88400651	+
chr10|Gnptab:88419560|Gnptab:88400651|rev|+	0	0	Gnptab	Gnptab	rev	88419560	88400651	+
chr10|Hace1:45652738|Hace1:45648590|rev|+	0	0	Hace1	Hace1	rev	45652738	45648590	+
chr10|Hace1:45686733|Hace1:45670345|rev|+	0	0	Hace1	Hace1	rev	45686733	45670345	+
chr10|Hbs1l:21307779|Hbs1l:21304529|rev|+	0	0	Hbs1l	Hbs1l	rev	21307779	21304529	+
chrX|Alg13:144351376|Alg13:144345611|rev|+	0	3	Alg13	Alg13	rev	144351376	144345611	+
chr10|Hcfc2:82724396|Hcfc2:82711834|rev|+	0	0	Hcfc2	Hcfc2	rev	82724396	82711834	+
chr10|Heca:17908033|Heca:17916032|rev|-	0	0	Heca	Heca	rev	17908033	17916032	-
chr10|Herc4:63283341|Herc4:63264025|rev|+	0	0	Herc4	Herc4	rev	63283341	63264025	+
chr9|Amotl1:14571622|Amotl1:14575439|rev|-	2	0	Amotl1	Amotl1	rev	14571622	14575439	-
chr10|Herc4:63307909|Herc4:63289051|rev|+	0	0	Herc4	Herc4	rev	63307909	63289051	+
chr10|Herc4:63307909|Herc4:63299119|rev|+	0	0	Herc4	Herc4	rev	63307909	63299119	+
chr10|Hivep2:14133894|Hivep2:14126451|rev|+	0	0	Hivep2	Hivep2	rev	14133894	14126451	+
chr10|Hk1:62274446|Hk1:62286652|rev|-	0	0	Hk1	Hk1	rev	62274446	62286652	-
chr10|Hmga2:120462663|Hmga2:120473338|rev|-	0	0	Hmga2	Hmga2	rev	120462663	120473338	-
chr10|Hsp90b1:86695825|Stab2:86901700|rev|-	0	0	Hsp90b1	Stab2	rev	86695825	86901700	-
chr10|Irak3:120165092|Irak3:120182708|rev|-	0	0	Irak3	Irak3	rev	120165092	120182708	-
chr10|Jmjd1c:67189849|Jmjd1c:67157906|rev|+	0	0	Jmjd1c	Jmjd1c	rev	67189849	67157906	+
chr18|Ankhd1:36638708|Ankhd1:36638204|rev|+	2	0	Ankhd1	Ankhd1	rev	36638708	36638204	+
chr10|Jmjd1c:67240941|Jmjd1c:67216982|rev|+	0	0	Jmjd1c	Jmjd1c	rev	67240941	67216982	+
chr10|Jmjd1c:67248150|Jmjd1c:67243771|rev|+	0	0	Jmjd1c	Jmjd1c	rev	67248150	67243771	+
chr10|Katna1:7752902|Katna1:7743555|rev|+	0	0	Katna1	Katna1	rev	7752902	7743555	+
chr10|Kitl:100089271|Kitl:100064083|rev|+	0	0	Kitl	Kitl	rev	100089271	100064083	+
chr10|Kitl:100089271|Kitl:100076734|rev|+	0	0	Kitl	Kitl	rev	100089271	100076734	+
chr10|L3mbtl3:26327686|L3mbtl3:26352375|rev|-	0	0	L3mbtl3	L3mbtl3	rev	26327686	26352375	-
chr10|Lats1:7703120|Lats1:7701609|dup|+	0	0	Lats1	Lats1	dup	7703120	7701609	+
chr10|Lrrc20:61548215|Lrrc20:61527059|rev|+	0	0	Lrrc20	Lrrc20	rev	61548215	61527059	+
chr5|Ankib1:3747020|Ankib1:3772787|rev|-	0	4	Ankib1	Ankib1	rev	3747020	3772787	-
chr10|Man1a:53977022|Man1a:54030794|rev|-	0	0	Man1a	Man1a	rev	53977022	54030794	-
chr10|Map2k2:81118229|Map2k2:81108747|rev|+	0	0	Map2k2	Map2k2	rev	81118229	81108747	+
chr10|Mcu:59451205|Mcu:59456809|rev|-	0	0	Mcu	Mcu	rev	59451205	59456809	-
chr10|Mdm2:117692581|Mdm2:117695068|rev|-	0	0	Mdm2	Mdm2	rev	117692581	117695068	-
chr10|Mdm2:117692581|Mdm2:117705229|rev|-	0	0	Mdm2	Mdm2	rev	117692581	117705229	-
chr10|Mdm2:117696380|Mdm2:117705229|rev|-	0	0	Mdm2	Mdm2	rev	117696380	117705229	-
chr10|Mettl25:105793339|Mettl25:105826591|rev|-	0	0	Mettl25	Mettl25	rev	105793339	105826591	-
chr10|Mettl25:105823159|Mettl25:105826591|rev|-	0	0	Mettl25	Mettl25	rev	105823159	105826591	-
chr10|Mical1:41483631|Mical1:41481133|rev|+	0	0	Mical1	Mical1	rev	41483631	41481133	+
chr10|Micu1:59740822|Micu1:59727956|rev|+	0	0	Micu1	Micu1	rev	59740822	59727956	+
chr10|Micu1:59789076|Micu1:59768137|rev|+	0	0	Micu1	Micu1	rev	59789076	59768137	+
chr10|Msrb3:120825107|Msrb3:120852092|rev|-	0	0	Msrb3	Msrb3	rev	120825107	120852092	-
chr10|Mthfd1l:4106529|Mthfd1l:4103235|rev|+	0	0	Mthfd1l	Mthfd1l	rev	4106529	4103235	+
chr10|Nap1l1:111491137|Nap1l1:111485498|rev|+	0	0	Nap1l1	Nap1l1	rev	111491137	111485498	+
chr10|Nav3:109816253|Nav3:109824681|rev|-	0	0	Nav3	Nav3	rev	109816253	109824681	-
chr10|Nav3:109816253|Nav3:109903863|rev|-	0	0	Nav3	Nav3	rev	109816253	109903863	-
chr10|Nav3:109852504|Nav3:109866999|rev|-	0	0	Nav3	Nav3	rev	109852504	109866999	-
chr10|Nr2c1:94172137|Nr2c1:94156906|rev|+	0	0	Nr2c1	Nr2c1	rev	94172137	94156906	+
chr10|Nt5dc1:34398113|Nt5dc1:34411459|rev|-	0	0	Nt5dc1	Nt5dc1	rev	34398113	34411459	-
chr10|Pa2g4:128565739|Rab5b:128687008|rev|-	0	0	Pa2g4	Rab5b	rev	128565739	128687008	-
chr10|Parpbp:88110298|Parpbp:88126327|rev|-	0	0	Parpbp	Parpbp	rev	88110298	88126327	-
chr3|Ankrd13c:157975294|Ankrd13c:157972231|rev|+	2	0	Ankrd13c	Ankrd13c	rev	157975294	157972231	+
chr10|Pdss2:43413547|Pdss2:43393870|rev|+	0	0	Pdss2	Pdss2	rev	43413547	43393870	+
chr9|Ano10:122251146|Ano10:122275663|rev|-	0	3	Ano10	Ano10	rev	122251146	122275663	-
chr10|Polr3b:84699541|Polr3b:84667321|rev|+	0	0	Polr3b	Polr3b	rev	84699541	84667321	+
chr10|Ppm1h:122811559|Ppm1h:122782182|rev|+	0	0	Ppm1h	Ppm1h	rev	122811559	122782182	+
chr3|Anxa5:36460442|Anxa5:36465335|rev|-	0	3	Anxa5	Anxa5	rev	36460442	36465335	-
chr10|Ppp1r12a:108243130|Ppp1r12a:108230436|rev|+	0	0	Ppp1r12a	Ppp1r12a	rev	108243130	108230436	+
chr10|Ppp1r12a:108243130|Ppp1r12a:108240778|rev|+	0	0	Ppp1r12a	Ppp1r12a	rev	108243130	108240778	+
chr10|Ppp1r12a:108253495|Ppp1r12a:108240104|rev|+	0	0	Ppp1r12a	Ppp1r12a	rev	108253495	108240104	+
chr10|Prep:45097514|Prep:45090992|rev|+	0	0	Prep	Prep	rev	45097514	45090992	+
chr10|Prep:45107877|Prep:45072052|rev|+	0	0	Prep	Prep	rev	45107877	45072052	+
chr5|Apbb2:66451467|Apbb2:66452283|dup|-	0	2	Apbb2	Apbb2	dup	66451467	66452283	-
chr10|Ptbp1:79859955|Ptbp1:79858951|rev|+	0	0	Ptbp1	Ptbp1	rev	79859955	79858951	+
chr10|Ptprk:28354779|Ptprk:28334475|rev|+	0	0	Ptprk	Ptprk	rev	28354779	28334475	+
chr10|Ptprk:28383724|Ptprk:28334475|rev|+	0	0	Ptprk	Ptprk	rev	28383724	28334475	+
chr10|Ptprk:28383724|Ptprk:28354604|rev|+	0	0	Ptprk	Ptprk	rev	28383724	28354604	+
chr10|Ptprk:28383724|Ptprk:28383430|dup|+	0	0	Ptprk	Ptprk	dup	28383724	28383430	+
chr10|Ptprk:28466060|Ptprk:28465757|dup|+	0	0	Ptprk	Ptprk	dup	28466060	28465757	+
chr10|Ptprk:28496945|Ptprk:28263500|rev|+	0	0	Ptprk	Ptprk	rev	28496945	28263500	+
chr10|Ptprk:28496945|Ptprk:28383430|rev|+	0	0	Ptprk	Ptprk	rev	28496945	28383430	+
chr10|R3hdm2:127444475|R3hdm2:127390310|rev|+	0	0	R3hdm2	R3hdm2	rev	127444475	127390310	+
chr11|Appbp2:85209939|Appbp2:85216524|rev|-	0	2	Appbp2	Appbp2	rev	85209939	85216524	-
chr10|R3hdm4:79911941|R3hdm4:79913346|rev|-	0	0	R3hdm4	R3hdm4	rev	79911941	79913346	-
chr2|Arfgef2:166861735|Arfgef2:166859262|rev|+	0	2	Arfgef2	Arfgef2	rev	166861735	166859262	+
chr10|Ranbp2:58457784|Ranbp2:58454572|rev|+	0	0	Ranbp2	Ranbp2	rev	58457784	58454572	+
chr10|Ranbp2:58465809|Ranbp2:58451983|rev|+	0	0	Ranbp2	Ranbp2	rev	58465809	58451983	+
chr10|Ranbp2:58467473|Ranbp2:58467114|rev|+	0	0	Ranbp2	Ranbp2	rev	58467473	58467114	+
chr9|Arhgap32:32190061|Arhgap32:32181841|rev|+	3	1	Arhgap32	Arhgap32	rev	32190061	32181841	+
chr13|Arhgef28:97929410|Arhgef28:97936861|rev|-	0	2	Arhgef28	Arhgef28	rev	97929410	97936861	-
chr10|Reps1:18094908|Reps1:18089447|rev|+	0	0	Reps1	Reps1	rev	18094908	18089447	+
chr4|Arid1a:133719536|Arid1a:133723051|rev|-	2	0	Arid1a	Arid1a	rev	133719536	133723051	-
chr10|Reps1:18096336|Reps1:18089447|rev|+	0	0	Reps1	Reps1	rev	18096336	18089447	+
chr10|Reps1:18096336|Reps1:18092844|rev|+	0	0	Reps1	Reps1	rev	18096336	18092844	+
chr10|Reps1:18121218|Reps1:18092844|rev|+	0	0	Reps1	Reps1	rev	18121218	18092844	+
chr10|Rev3l:39799977|Rev3l:39783142|rev|+	0	0	Rev3l	Rev3l	rev	39799977	39783142	+
chr10|Rev3l:39843529|Rev3l:39820447|rev|+	0	0	Rev3l	Rev3l	rev	39843529	39820447	+
chr10|Rev3l:39846913|Rev3l:39832517|rev|+	0	0	Rev3l	Rev3l	rev	39846913	39832517	+
chr10|Rev3l:39852073|Rev3l:39805599|rev|+	0	0	Rev3l	Rev3l	rev	39852073	39805599	+
chr10|Ric8b:84948020|Ric8b:84947411|dup|+	0	0	Ric8b	Ric8b	dup	84948020	84947411	+
chr10|Ric8b:84992264|Ric8b:84969862|rev|+	0	0	Ric8b	Ric8b	rev	84992264	84969862	+
chr10|Rmst:92103705|Rmst:92136690|rev|-	0	0	Rmst	Rmst	rev	92103705	92136690	-
chr10|Rmst:92133222|Rmst:92136690|rev|-	0	0	Rmst	Rmst	rev	92133222	92136690	-
chr10|Rnf217:31517383|Rnf217:31534896|rev|-	0	0	Rnf217	Rnf217	rev	31517383	31534896	-
chr9|Arih1:59426122|Arih1:59454469|rev|-	2	0	Arih1	Arih1	rev	59426122	59454469	-
chr9|Arih1:59436770|Arih1:59454469|rev|-	2	0	Arih1	Arih1	rev	59436770	59454469	-
chr10|Sbno2:80084240|Sbno2:80086432|rev|-	0	0	Sbno2	Sbno2	rev	80084240	80086432	-
chr6|Arl8b:108818613|Arl8b:108813626|rev|+	2	0	Arl8b	Arl8b	rev	108818613	108813626	+
chr10|Sec63:42797733|Sec63:42789299|rev|+	0	0	Sec63	Sec63	rev	42797733	42789299	+
chr10|Sec63:42816469|Sec63:42794774|rev|+	0	0	Sec63	Sec63	rev	42816469	42794774	+
chr10|Sept10:59166503|Sept10:59178857|rev|-	0	0	2021-09-10	2021-09-10	rev	59166503	59178857	-
chr10|Sept10:59170813|Sept10:59192815|rev|-	0	0	2021-09-10	2021-09-10	rev	59170813	59192815	-
chr10|Ascc3:50767507|Ascc3:50690114|rev|+	0	3	Ascc3	Ascc3	rev	50767507	50690114	+
chr10|Slc16a7:125294594|Slc16a7:125302081|rev|-	0	0	Slc16a7	Slc16a7	rev	125294594	125302081	-
chr3|Ash1l:89007877|Ash1l:88965811|rev|+	0	3	Ash1l	Ash1l	rev	89007877	88965811	+
chr3|Ash1l:89007877|Ash1l:89001772|rev|+	0	3	Ash1l	Ash1l	rev	89007877	89001772	+
chr10|Slc41a2:83254782|Slc41a2:83283869|rev|-	0	0	Slc41a2	Slc41a2	rev	83254782	83283869	-
chr10|Slc41a2:83281369|Slc41a2:83283869|rev|-	0	0	Slc41a2	Slc41a2	rev	83281369	83283869	-
chr10|Slc41a2:83281369|Slc41a2:83304375|rev|-	0	0	Slc41a2	Slc41a2	rev	83281369	83304375	-
chr10|Slc41a2:83313414|Slc41a2:83316789|rev|-	0	0	Slc41a2	Slc41a2	rev	83313414	83316789	-
chr3|Ash1l:88985790|Ash1l:88981232|dup|+	2	0	Ash1l	Ash1l	dup	88985790	88981232	+
chr4|Asph:9635900|Asph:9639347|rev|-	4	12	Asph	Asph	rev	9635900	9639347	-
chr10|Specc1l:75279961|Specc1l:75274016|rev|+	0	0	Specc1l	Specc1l	rev	75279961	75274016	+
chr10|Srgap1:121925815|Srgap1:121931509|rev|-	0	0	Srgap1	Srgap1	rev	121925815	121931509	-
chr10|Stk11:80125568|Stk11:80124801|rev|+	0	0	Stk11	Stk11	rev	80125568	80124801	+
chr10|Stxbp5:9789362|Stxbp5:9843361|rev|-	0	0	Stxbp5	Stxbp5	rev	9789362	9843361	-
chr10|Stxbp5:9798121|Stxbp5:9800068|rev|-	0	0	Stxbp5	Stxbp5	rev	9798121	9800068	-
chr4|Asph:9508626|Asph:9517734|rev|-	0	3	Asph	Asph	rev	9508626	9517734	-
chr10|Syne1:5040763|Syne1:5041584|rev|-	0	0	Syne1	Syne1	rev	5040763	5041584	-
chr10|Syne1:5168686|Syne1:5173061|rev|-	0	0	Syne1	Syne1	rev	5168686	5173061	-
chr10|Tbc1d32:56087530|Tbc1d32:56151853|rev|-	0	0	Tbc1d32	Tbc1d32	rev	56087530	56151853	-
chr10|Tbc1d32:56123510|Tbc1d32:56151853|rev|-	0	0	Tbc1d32	Tbc1d32	rev	56123510	56151853	-
chr4|Asph:9508626|Asph:9532065|rev|-	0	2	Asph	Asph	rev	9508626	9532065	-
chr2|Atf2:73842359|Atf2:73880381|rev|-	0	2	Atf2	Atf2	rev	73842359	73880381	-
chr10|Tbpl1:22731115|Eya4:23140097|rev|-	0	0	Tbpl1	Eya4	rev	22731115	23140097	-
chr10|Tet1:62832893|Tet1:62840378|rev|-	0	0	Tet1	Tet1	rev	62832893	62840378	-
chr1|Atf6:170787345|Atf6:170819432|rev|-	2	0	Atf6	Atf6	rev	170787345	170819432	-
chr10|Timeless:128247777|Timeless:128242309|rev|+	0	0	Timeless	Timeless	rev	128247777	128242309	+
chr10|Tle6:81591885|Tle6:81592854|rev|-	0	0	Tle6	Tle6	rev	81591885	81592854	-
chr10|Tmcc3:94515104|Fgd6:94043301|rev|+	0	0	Tmcc3	Fgd6	rev	94515104	94043301	+
chr10|Tmcc3:94582409|Tmcc3:94578422|rev|+	0	0	Tmcc3	Tmcc3	rev	94582409	94578422	+
chr10|Tmem194:127677227|1700012D01Rik:127668417|rev|+	0	0	Tmem194	1700012D01Rik	rev	127677227	127668417	+
chr9|Atp1b3:96338658|Atp1b3:96345893|rev|-	0	2	Atp1b3	Atp1b3	rev	96338658	96345893	-
chr10|Tmem26:68751328|Tmem26:68748375|rev|+	0	0	Tmem26	Tmem26	rev	68751328	68748375	+
chr10|Tmpo:91158747|Tmpo:91166069|rev|-	0	0	Tmpo	Tmpo	rev	91158747	91166069	-
chr10|Tmtc2:105413216|Tmtc2:105413787|dup|-	0	0	Tmtc2	Tmtc2	dup	105413216	105413787	-
chr10|Trmt11:30558918|Rnf217:31534896|rev|-	0	0	Trmt11	Rnf217	rev	30558918	31534896	-
chr10|Tsfm:127028364|Tsfm:127029682|rev|-	0	0	Tsfm	Tsfm	rev	127028364	127029682	-
chr1|Atp6v1h:5101123|Atp6v1h:5089008|rev|+	0	2	Atp6v1h	Atp6v1h	rev	5101123	5089008	+
chr10|Uhrf1bp1l:89794624|Uhrf1bp1l:89787104|rev|+	0	0	Uhrf1bp1l	Uhrf1bp1l	rev	89794624	89787104	+
chr10|Uhrf1bp1l:89803212|Uhrf1bp1l:89787104|rev|+	0	0	Uhrf1bp1l	Uhrf1bp1l	rev	89803212	89787104	+
chr10|Unc5b:60778167|Unc5b:60780238|rev|-	0	0	Unc5b	Unc5b	rev	60778167	60780238	-
chr10|Unc5b:60778167|Unc5b:60783282|rev|-	0	0	Unc5b	Unc5b	rev	60778167	60783282	-
chr10|Usp15:123119108|Usp15:123153127|rev|-	0	0	Usp15	Usp15	rev	123119108	123153127	-
chr10|Usp15:123146793|Usp15:123181800|rev|-	0	0	Usp15	Usp15	rev	123146793	123181800	-
chr10|Ust:8298055|Ust:8330223|rev|-	0	0	Ust	Ust	rev	8298055	8330223	-
chr10|Utp20:88809081|Utp20:88810085|rev|-	0	0	Utp20	Utp20	rev	88809081	88810085	-
chr10|Utrn:12436280|Utrn:12448092|rev|-	0	0	Utrn	Utrn	rev	12436280	12448092	-
chr10|Utrn:12436280|Utrn:12455564|rev|-	0	0	Utrn	Utrn	rev	12436280	12455564	-
chr10|Utrn:12621190|Utrn:12636801|rev|-	0	0	Utrn	Utrn	rev	12621190	12636801	-
chr10|Utrn:12621190|Utrn:12688427|rev|-	0	0	Utrn	Utrn	rev	12621190	12688427	-
chr10|Utrn:12621190|Utrn:12693534|rev|-	0	0	Utrn	Utrn	rev	12621190	12693534	-
chr10|Utrn:12621190|Utrn:12699115|rev|-	0	0	Utrn	Utrn	rev	12621190	12699115	-
chr10|Utrn:12633943|Utrn:12636801|rev|-	0	0	Utrn	Utrn	rev	12633943	12636801	-
chr10|Utrn:12633943|Utrn:12649218|rev|-	0	0	Utrn	Utrn	rev	12633943	12649218	-
chr10|Utrn:12633943|Utrn:12688427|rev|-	0	0	Utrn	Utrn	rev	12633943	12688427	-
chr10|Utrn:12643402|Utrn:12688427|rev|-	0	0	Utrn	Utrn	rev	12643402	12688427	-
chr18|Atp9b:80909591|Atp9b:80917878|rev|-	2	1	Atp9b	Atp9b	rev	80909591	80917878	-
chr10|Vezt:93996837|Vezt:94007094|rev|-	0	0	Vezt	Vezt	rev	93996837	94007094	-
chr10|Xpot:121602230|Xpot:121602420|dup|-	0	0	Xpot	Xpot	dup	121602230	121602420	-
chr10|Zfc3h1:115406898|Zfc3h1:115406352|rev|+	0	0	Zfc3h1	Zfc3h1	rev	115406898	115406352	+
chr11|2610507B11Rik:78286693|2610507B11Rik:78262698|rev|+	0	0	2610507B11Rik	2610507B11Rik	rev	78286693	78262698	+
chr19|Atrnl1:57657238|Atrnl1:57650257|rev|+	0	2	Atrnl1	Atrnl1	rev	57657238	57650257	+
chr11|9530068E07Rik:52403557|Vdac1:52374298|rev|+	0	0	9530068E07Rik	Vdac1	rev	52403557	52374298	+
chr11|Aatf:84442565|Aatf:84473166|rev|-	0	0	Aatf	Aatf	rev	84442565	84473166	-
chr11|Abca5:110326559|Abca5:110329256|rev|-	0	0	Abca5	Abca5	rev	110326559	110329256	-
chr11|Abca8a:110030859|Abca8a:110053129|rev|-	0	0	Abca8a	Abca8a	rev	110030859	110053129	-
chr11|Acox1:116180942|Acox1:116182020|rev|-	0	0	Acox1	Acox1	rev	116180942	116182020	-
chr11|Actr2:20072455|Actr2:20080172|rev|-	0	0	Actr2	Actr2	rev	20072455	20080172	-
chr11|Actr2:20072455|Actr2:20080798|rev|-	0	0	Actr2	Actr2	rev	20072455	20080798	-
chr11|Actr2:20072455|Actr2:20094445|rev|-	0	0	Actr2	Actr2	rev	20072455	20094445	-
chr5|Atxn2:121803080|Atxn2:121802080|rev|+	0	2	Atxn2	Atxn2	rev	121803080	121802080	+
chr9|Bckdhb:84012619|Bckdhb:83988775|rev|+	0	2	Bckdhb	Bckdhb	rev	84012619	83988775	+
chr11|Aff4:53392816|Aff4:53368659|rev|+	0	0	Aff4	Aff4	rev	53392816	53368659	+
chr11|Aff4:53402566|Aff4:53399588|rev|+	0	0	Aff4	Aff4	rev	53402566	53399588	+
chr11|Aftph:20692464|Aftph:20712315|rev|-	0	0	Aftph	Aftph	rev	20692464	20712315	-
chr16|Bfar:13699075|Bfar:13697332|rev|+	1	2	Bfar	Bfar	rev	13699075	13697332	+
chr17|Birc6:74623092|Birc6:74609058|rev|+	0	2	Birc6	Birc6	rev	74623092	74609058	+
chr11|Akap10:61886699|Akap10:61909946|rev|-	0	0	Akap10	Akap10	rev	61886699	61909946	-
chr11|Akap10:61893379|Akap10:61900446|rev|-	0	0	Akap10	Akap10	rev	61893379	61900446	-
chr11|Akap10:61893379|Akap10:61909946|rev|-	0	0	Akap10	Akap10	rev	61893379	61909946	-
chr11|Aldh3a2:61262218|Aldh3a2:61265295|rev|-	0	0	Aldh3a2	Aldh3a2	rev	61262218	61265295	-
chr11|Ankfy1:72714483|Ankfy1:72712156|rev|+	0	0	Ankfy1	Ankfy1	rev	72714483	72712156	+
chr4|Bnc2:84291692|Bnc2:84293662|dup|-	1	9	Bnc2	Bnc2	dup	84291692	84293662	-
chr11|Ap2b1:83336861|Ap2b1:83308214|rev|+	0	0	Ap2b1	Ap2b1	rev	83336861	83308214	+
chr11|Ap2b1:83336861|Ap2b1:83324510|rev|+	0	0	Ap2b1	Ap2b1	rev	83336861	83324510	+
chr11|Ap2b1:83346907|Ap2b1:83336765|rev|+	0	0	Ap2b1	Ap2b1	rev	83346907	83336765	+
chr4|Bnc2:84390888|Bnc2:84414348|rev|-	2	0	Bnc2	Bnc2	rev	84390888	84414348	-
chr11|Arhgdia:120579966|Fasn:120817050|rev|-	0	0	Arhgdia	Fasn	rev	120579966	120817050	-
chr11|Ascc2:4649869|Ascc2:4640382|rev|+	0	0	Ascc2	Ascc2	rev	4649869	4640382	+
chr11|Atad5:80124131|Atad5:80097952|rev|+	0	0	Atad5	Atad5	rev	80124131	80097952	+
chr11|Bcas3:85583994|Bcas3:85531792|rev|+	0	0	Bcas3	Bcas3	rev	85583994	85531792	+
chr11|Bcas3:85583994|Bcas3:85543927|rev|+	0	0	Bcas3	Bcas3	rev	85583994	85543927	+
chr11|Becn1:101294969|Becn1:101299076|rev|-	0	0	Becn1	Becn1	rev	101294969	101299076	-
chr11|Bptf:107099565|Bptf:107111635|rev|-	0	0	Bptf	Bptf	rev	107099565	107111635	-
chr17|Brpf3:28810669|Brpf3:28805928|rev|+	0	2	Brpf3	Brpf3	rev	28810669	28805928	+
chr17|Btbd9:30513555|Btbd9:30530365|rev|-	2	0	Btbd9	Btbd9	rev	30513555	30530365	-
chr11|Brip1:86135258|Brip1:86148557|rev|-	0	0	Brip1	Brip1	rev	86135258	86148557	-
chr11|Brip1:86148357|Brip1:86192988|rev|-	0	0	Brip1	Brip1	rev	86148357	86192988	-
chr2|Bub1b:118631899|Bub1b:118630944|rev|+	1	2	Bub1b	Bub1b	rev	118631899	118630944	+
chr11|Canx:50301757|Canx:50308929|rev|-	0	0	Canx	Canx	rev	50301757	50308929	-
chr11|Canx:50301757|Canx:50310867|rev|-	0	0	Canx	Canx	rev	50301757	50310867	-
chr11|Canx:50304325|Canx:50308929|rev|-	0	0	Canx	Canx	rev	50304325	50308929	-
chr11|Ccdc88a:29430252|Ccdc88a:29400183|rev|+	0	0	Ccdc88a	Ccdc88a	rev	29430252	29400183	+
chr11|Ccdc88a:29430252|Ccdc88a:29422539|rev|+	0	0	Ccdc88a	Ccdc88a	rev	29430252	29422539	+
chr2|Bub1b:118635277|Bub1b:118631758|rev|+	2	0	Bub1b	Bub1b	rev	118635277	118631758	+
chr11|Ccdc88a:29498612|Ccdc88a:29482108|rev|+	0	0	Ccdc88a	Ccdc88a	rev	29498612	29482108	+
chr11|Cdc27:104512900|Cdc27:104522822|rev|-	0	0	Cdc27	Cdc27	rev	104512900	104522822	-
chr11|Cdc27:104512900|Cdc27:104531855|rev|-	0	0	Cdc27	Cdc27	rev	104512900	104531855	-
chr11|Cdc27:104512900|Cdc27:104536670|rev|-	0	0	Cdc27	Cdc27	rev	104512900	104536670	-
chr11|Cdc27:104520663|Cdc27:104536670|rev|-	0	0	Cdc27	Cdc27	rev	104520663	104536670	-
chr11|Cdc27:104526050|Cdc27:104536670|rev|-	0	0	Cdc27	Cdc27	rev	104526050	104536670	-
chr11|Cdc27:104526862|Cdc27:104536670|rev|-	0	0	Cdc27	Cdc27	rev	104526862	104536670	-
chr11|Cdc42se2:54720242|Cdc42se2:54740550|rev|-	0	0	Cdc42se2	Cdc42se2	rev	54720242	54740550	-
chr2|Camsap1:25965662|Camsap1:25966948|rev|-	2	2	Camsap1	Camsap1	rev	25965662	25966948	-	-1286
chr2|Camsap1:25952677|Camsap1:25966948|rev|-	2	0	Camsap1	Camsap1	rev	25952677	25966948	-	-14271
chr6|Cand2:115782860|Cand2:115780846|rev|+	0	2	Cand2	Cand2	rev	115782860	115780846	+
chr11|Cep112:108498330|Cep112:108470291|rev|+	0	0	Cep112	Cep112	rev	108498330	108470291	+
chr11|Cep112:108508365|Cep112:108434125|rev|+	0	0	Cep112	Cep112	rev	108508365	108434125	+
chr11|Cep112:108531465|Cep112:108498243|rev|+	0	0	Cep112	Cep112	rev	108531465	108498243	+
chr2|Casc5:119064097|Casc5:119057280|rev|+	0	2	Casc5	Casc5	rev	119064097	119057280	+
chr11|Cep112:108606395|Cep112:108434125|rev|+	0	0	Cep112	Cep112	rev	108606395	108434125	+
chr11|Cep112:108606395|Cep112:108591003|rev|+	0	0	Cep112	Cep112	rev	108606395	108591003	+
chr11|Clint1:45895129|Clint1:45883709|rev|+	0	0	Clint1	Clint1	rev	45895129	45883709	+
chr11|Clint1:45895129|Clint1:45886430|rev|+	0	0	Clint1	Clint1	rev	45895129	45886430	+
chr11|Cltc:86697264|Cltc:86721697|rev|-	0	0	Cltc	Cltc	rev	86697264	86721697	-
chr11|Cluh:74657339|Cluh:74656422|rev|+	0	0	Cluh	Cluh	rev	74657339	74656422	+
chr11|Cnot6:49677299|Cnot6:49702654|rev|-	0	0	Cnot6	Cnot6	rev	49677299	49702654	-
chr2|Ccdc141:77039435|Ccdc141:77124375|rev|-	0	2	Ccdc141	Ccdc141	rev	77039435	77124375	-
chr11|Cnot6:49686846|Cnot6:49702654|rev|-	0	0	Cnot6	Cnot6	rev	49686846	49702654	-
chr11|Col1a1:94941433|Col1a1:94940717|rev|+	0	0	Col1a1	Col1a1	rev	94941433	94940717	+
chr11|Col1a1:94941781|Col1a1:94940544|rev|+	0	0	Col1a1	Col1a1	rev	94941781	94940544	+
chr11|Col1a1:94942440|Col1a1:94942015|rev|+	0	0	Col1a1	Col1a1	rev	94942440	94942015	+
chr11|Col1a1:94943059|Col1a1:94939696|rev|+	0	0	Col1a1	Col1a1	rev	94943059	94939696	+
chr11|Col1a1:94943059|Col1a1:94941727|rev|+	0	0	Col1a1	Col1a1	rev	94943059	94941727	+
chr11|Col1a1:94943831|Col1a1:94940544|rev|+	0	0	Col1a1	Col1a1	rev	94943831	94940544	+
chr11|Col1a1:94943831|Col1a1:94941236|rev|+	0	0	Col1a1	Col1a1	rev	94943831	94941236	+
chr11|Col1a1:94944408|Col1a1:94939696|rev|+	0	0	Col1a1	Col1a1	rev	94944408	94939696	+
chr11|Col1a1:94944408|Col1a1:94943342|rev|+	0	0	Col1a1	Col1a1	rev	94944408	94943342	+
chr11|Col1a1:94944651|Col1a1:94939696|rev|+	0	0	Col1a1	Col1a1	rev	94944651	94939696	+
chr11|Col1a1:94944651|Col1a1:94943342|rev|+	0	0	Col1a1	Col1a1	rev	94944651	94943342	+
chr10|Cd164:41524145|Cd164:41521917|rev|+	0	2	Cd164	Cd164	rev	41524145	41521917	+
chr11|Col1a1:94944651|Col1a1:94944597|dup|+	0	0	Col1a1	Col1a1	dup	94944651	94944597	+
chr11|Col1a1:94944967|Col1a1:94941546|rev|+	0	0	Col1a1	Col1a1	rev	94944967	94941546	+
chr11|Col1a1:94944967|Col1a1:94942341|rev|+	0	0	Col1a1	Col1a1	rev	94944967	94942341	+
chr17|Cd2ap:42845325|Cd2ap:42852528|rev|-	1	1	Cd2ap	Cd2ap	rev	42845325	42852528	-
chr11|Col1a1:94945918|Col1a1:94942203|rev|+	0	0	Col1a1	Col1a1	rev	94945918	94942203	+
chr11|Col1a1:94946382|Col1a1:94940544|rev|+	0	0	Col1a1	Col1a1	rev	94946382	94940544	+
chr11|Col1a1:94946382|Col1a1:94942015|rev|+	0	0	Col1a1	Col1a1	rev	94946382	94942015	+
chr11|Col1a1:94946382|Col1a1:94944354|rev|+	0	0	Col1a1	Col1a1	rev	94946382	94944354	+
chr11|Col1a1:94946382|Col1a1:94945367|rev|+	0	0	Col1a1	Col1a1	rev	94946382	94945367	+
chr11|Col1a1:94946382|Col1a1:94946274|dup|+	0	0	Col1a1	Col1a1	dup	94946382	94946274	+
chr11|Col1a1:94946627|Col1a1:94941727|rev|+	0	0	Col1a1	Col1a1	rev	94946627	94941727	+
chr11|Col1a1:94947181|Col1a1:94945810|rev|+	0	0	Col1a1	Col1a1	rev	94947181	94945810	+
chr1|Cdc73:143667624|Cdc73:143677855|rev|-	0	2	Cdc73	Cdc73	rev	143667624	143677855	-
chr13|Cdk13:17763103|Cdk13:17772957|rev|-	0	3	Cdk13	Cdk13	rev	17763103	17772957	-
chr11|Col1a1:94947323|Col1a1:94942794|rev|+	0	0	Col1a1	Col1a1	rev	94947323	94942794	+
chr4|Cdk5rap2:70298819|Cdk5rap2:70307289|rev|-	0	2	Cdk5rap2	Cdk5rap2	rev	70298819	70307289	-
chr11|Col1a1:94947487|Col1a1:94946274|rev|+	0	0	Col1a1	Col1a1	rev	94947487	94946274	+
chr11|Col1a1:94947990|Col1a1:94942015|rev|+	0	0	Col1a1	Col1a1	rev	94947990	94942015	+
chr11|Col1a1:94947990|Col1a1:94942341|rev|+	0	0	Col1a1	Col1a1	rev	94947990	94942341	+
chr11|Col1a1:94947990|Col1a1:94944354|rev|+	0	0	Col1a1	Col1a1	rev	94947990	94944354	+
chr11|Col1a1:94947990|Col1a1:94944913|rev|+	0	0	Col1a1	Col1a1	rev	94947990	94944913	+
chr11|Col1a1:94947990|Col1a1:94946573|rev|+	0	0	Col1a1	Col1a1	rev	94947990	94946573	+
chr11|Col1a1:94948596|Col1a1:94942341|rev|+	0	0	Col1a1	Col1a1	rev	94948596	94942341	+
chr11|Col1a1:94948596|Col1a1:94946775|rev|+	0	0	Col1a1	Col1a1	rev	94948596	94946775	+
chr5|Cdk8:146271735|Cdk8:146259504|rev|+	1	1	Cdk8	Cdk8	rev	146271735	146259504	+
chr11|Col1a1:94948813|Col1a1:94943732|rev|+	0	0	Col1a1	Col1a1	rev	94948813	94943732	+
chr11|Col1a1:94948813|Col1a1:94944597|rev|+	0	0	Col1a1	Col1a1	rev	94948813	94944597	+
chr11|Col1a1:94949234|Col1a1:94943732|rev|+	0	0	Col1a1	Col1a1	rev	94949234	94943732	+
chr11|Col1a1:94949463|Col1a1:94944751|rev|+	0	0	Col1a1	Col1a1	rev	94949463	94944751	+
chr11|Col1a1:94949463|Col1a1:94947882|rev|+	0	0	Col1a1	Col1a1	rev	94949463	94947882	+
chr11|Col1a1:94949773|Col1a1:94941727|rev|+	0	0	Col1a1	Col1a1	rev	94949773	94941727	+
chr11|Col1a1:94950204|Col1a1:94941727|rev|+	0	0	Col1a1	Col1a1	rev	94950204	94941727	+
chr11|Col1a1:94950204|Col1a1:94950096|dup|+	0	0	Col1a1	Col1a1	dup	94950204	94950096	+
chr13|Cdyl:35816575|Cdyl:35815908|dup|+	2	1	Cdyl	Cdyl	dup	35816575	35815908	+
chr11|Cpd:76811694|Cpd:76814913|rev|-	0	0	Cpd	Cpd	rev	76811694	76814913	-
chr11|Crlf3:80056451|Crlf3:80064399|rev|-	0	0	Crlf3	Crlf3	rev	80056451	80064399	-
chr11|Crlf3:80064191|Crlf3:80064399|dup|-	0	0	Crlf3	Crlf3	dup	80064191	80064399	-
chr11|Cuedc1:88177397|Cuedc1:88169564|rev|+	0	0	Cuedc1	Cuedc1	rev	88177397	88169564	+
chr11|D11Wsu47e:113692502|D11Wsu47e:113687773|rev|+	0	0	D11Wsu47e	D11Wsu47e	rev	113692502	113687773	+
chr5|Cenpc1:86029133|Cenpc1:86052241|rev|-	2	0	Cenpc1	Cenpc1	rev	86029133	86052241	-
chr11|Cep112:108440596|Cep112:108434125|rev|+	1	1	Cep112	Cep112	rev	108440596	108434125	+
chr11|Ddx5:106784879|Ddx5:106786544|rev|-	0	0	Ddx5	Ddx5	rev	106784879	106786544	-
chr11|Cep112:108472094|Cep112:108434125|rev|+	0	2	Cep112	Cep112	rev	108472094	108434125	+
chr11|Efemp1:28868039|Efemp1:28867465|rev|+	0	0	Efemp1	Efemp1	rev	28868039	28867465	+
chr11|Eftud2:102854778|Eftud2:102865660|rev|-	0	0	Eftud2	Eftud2	rev	102854778	102865660	-
chr11|Ehbp1:22053431|Ehbp1:22059261|rev|-	0	0	Ehbp1	Ehbp1	rev	22053431	22059261	-
chr11|Eif4enif1:3221294|Eif4enif1:3203629|rev|+	0	0	Eif4enif1	Eif4enif1	rev	3221294	3203629	+
chr11|Eif4enif1:3230101|Eif4enif1:3227394|rev|+	0	0	Eif4enif1	Eif4enif1	rev	3230101	3227394	+
chr11|Cep112:108498330|Cep112:108434125|rev|+	0	2	Cep112	Cep112	rev	108498330	108434125	+
chr5|Cep135:76624778|Cep135:76609630|rev|+	2	0	Cep135	Cep135	rev	76624778	76609630	+
chr6|Chchd3:33008482|Chchd3:33049424|rev|-	2	0	Chchd3	Chchd3	rev	33008482	33049424	-
chr11|Ern1:106423386|Ern1:106437123|rev|-	0	0	Ern1	Ern1	rev	106423386	106437123	-
chr11|Fam114a2:57490109|Fam114a2:57514288|rev|-	0	0	Fam114a2	Fam114a2	rev	57490109	57514288	-
chr11|Fam114a2:57505233|Fam114a2:57507627|rev|-	0	0	Fam114a2	Fam114a2	rev	57505233	57507627	-
chr11|Fam20a:109682836|Fam20a:109685527|rev|-	0	0	Fam20a	Fam20a	rev	109682836	109685527	-
chr11|Fancl:26434500|Fancl:26397745|rev|+	0	0	Fancl	Fancl	rev	26434500	26397745	+
chr17|Chd1:15743230|Chd1:15742156|rev|+	2	0	Chd1	Chd1	rev	15743230	15742156	+
chr11|Fasn:120819802|Fasn:120822230|rev|-	0	0	Fasn	Fasn	rev	120819802	120822230	-
chr11|Fbxl20:98092144|Fbxl20:98128376|rev|-	0	0	Fbxl20	Fbxl20	rev	98092144	98128376	-
chr11|Fbxo47:97877956|Fbxo47:97879588|rev|-	0	0	Fbxo47	Fbxo47	rev	97877956	97879588	-
chr11|Fbxw11:32711997|Fbxw11:32708187|rev|+	0	0	Fbxw11	Fbxw11	rev	32711997	32708187	+
chr11|Flcn:59794085|Flcn:59799445|rev|-	0	0	Flcn	Flcn	rev	59794085	59799445	-
chr11|Flcn:59798054|Flcn:59807915|rev|-	0	0	Flcn	Flcn	rev	59798054	59807915	-
chr6|Cnot4:35077980|Cnot4:35080226|rev|-	3	4	Cnot4	Cnot4	rev	35077980	35080226	-
chr11|Foxk2:121290890|Foxk2:121285421|rev|+	0	0	Foxk2	Foxk2	rev	121290890	121285421	+
chr11|Ftsj3:106250561|Ftsj3:106250836|dup|-	0	0	Ftsj3	Ftsj3	dup	106250561	106250836	-
chr11|Fxr2:69651723|Fxr2:69649727|rev|+	0	0	Fxr2	Fxr2	rev	69651723	69649727	+
chr11|G3bp1:55493541|G3bp1:55485625|rev|+	0	0	G3bp1	G3bp1	rev	55493541	55485625	+
chr11|G3bp1:55495451|G3bp1:55485625|rev|+	0	0	G3bp1	G3bp1	rev	55495451	55485625	+
chr11|Ggnbp2:84834334|Ggnbp2:84862318|rev|-	0	0	Ggnbp2	Ggnbp2	rev	84834334	84862318	-
chr11|Ggnbp2:84836364|Ggnbp2:84841624|rev|-	0	0	Ggnbp2	Ggnbp2	rev	84836364	84841624	-
chr5|Cnot6l:96128942|Cnot6l:96134132|rev|-	3	1	Cnot6l	Cnot6l	rev	96128942	96134132	-
chr11|Gosr1:76748507|Gosr1:76754800|rev|-	0	0	Gosr1	Gosr1	rev	76748507	76754800	-
chr11|Gria1:57243119|Gria1:57185792|rev|+	0	0	Gria1	Gria1	rev	57243119	57185792	+
chr11|Col1a1:94947323|Col1a1:94947073|rev|+	0	3	Col1a1	Col1a1	rev	94947323	94947073	+
chr6|Col1a2:4524555|Col1a2:4522955|rev|+	0	3	Col1a2	Col1a2	rev	4524555	4522955	+
chr11|Hspa4:53269687|Hspa4:53292314|rev|-	0	0	Hspa4	Hspa4	rev	53269687	53292314	-
chr11|Hspa4:53272013|Hspa4:53292314|rev|-	0	0	Hspa4	Hspa4	rev	53272013	53292314	-
chr11|Hspa4:53280467|Hspa4:53284199|rev|-	0	0	Hspa4	Hspa4	rev	53280467	53284199	-
chr11|Hspa4:53280467|Hspa4:53292314|rev|-	0	0	Hspa4	Hspa4	rev	53280467	53292314	-
chr6|Col1a2:4531010|Col1a2:4519829|rev|+	1	1	Col1a2	Col1a2	rev	4531010	4519829	+
chr6|Copg2:30858737|Copg2:30863610|rev|-	0	3	Copg2	Copg2	rev	30858737	30863610	-
chr15|Cpq:33302547|Cpq:33249925|rev|+	0	3	Cpq	Cpq	rev	33302547	33249925	+
chr11|Kpna2:106989323|Kpna2:106997335|rev|-	0	0	Kpna2	Kpna2	rev	106989323	106997335	-
chr11|Larp1:58044050|Larp1:58040390|rev|+	0	0	Larp1	Larp1	rev	58044050	58040390	+
chr11|Lig3:82787828|Lig3:82783345|rev|+	0	0	Lig3	Lig3	rev	82787828	82783345	+
chr18|Csnk1g3:53906669|Csnk1g3:53895530|rev|+	1	1	Csnk1g3	Csnk1g3	rev	53906669	53895530	+
chr11|Luc7l3:94301504|Luc7l3:94309691|rev|-	0	0	Luc7l3	Luc7l3	rev	94301504	94309691	-
chr11|Maml1:50260976|Maml1:50267010|rev|-	0	0	Maml1	Maml1	rev	50260976	50267010	-
chr11|Map3k3:106117603|Map3k3:106096990|rev|+	0	0	Map3k3	Map3k3	rev	106117603	106096990	+
chr11|Map3k3:106123906|Map3k3:106096990|rev|+	0	0	Map3k3	Map3k3	rev	106123906	106096990	+
chr11|Mapk9:49854382|Mapk9:49854212|dup|+	0	0	Mapk9	Mapk9	dup	49854382	49854212	+
chr18|Csnk1g3:53919033|Csnk1g3:53895530|rev|+	0	2	Csnk1g3	Csnk1g3	rev	53919033	53895530	+
chr11|Mbtd1:93933958|Mbtd1:93905158|rev|+	0	0	Mbtd1	Mbtd1	rev	93933958	93905158	+
chr11|Med13:86298279|Med13:86308912|rev|-	0	0	Med13	Med13	rev	86298279	86308912	-
chr11|Med13:86319347|Med13:86332028|rev|-	0	0	Med13	Med13	rev	86319347	86332028	-
chr9|Cwf19l2:3460131|Cwf19l2:3441054|rev|+	2	3	Cwf19l2	Cwf19l2	rev	3460131	3441054	+
chr11|Mettl16:74805342|Mettl16:74784057|rev|+	0	0	Mettl16	Mettl16	rev	74805342	74784057	+
chr16|Dcbld2:58433463|Dcbld2:58424560|rev|+	9	1	Dcbld2	Dcbld2	rev	58433463	58424560	+
chr11|Mgat4b:50234522|Mgat4b:50230679|rev|+	0	0	Mgat4b	Mgat4b	rev	50234522	50230679	+
chr11|Mprip:59731592|Mprip:59727551|rev|+	0	0	Mprip	Mprip	rev	59731592	59727551	+
chr11|Mprip:59753060|Mprip:59741119|rev|+	0	0	Mprip	Mprip	rev	59753060	59741119	+
chr11|Mtif2:29538793|Mtif2:29533225|rev|+	0	0	Mtif2	Mtif2	rev	29538793	29533225	+
chr11|Mtmr3:4517740|Mtmr3:4531305|rev|-	0	0	Mtmr3	Mtmr3	rev	4517740	4531305	-
chr11|Myh10:68771057|Myh10:68764235|rev|+	0	0	Myh10	Myh10	rev	68771057	68764235	+
chr11|Myo18a:77819053|Myo18a:77817618|rev|+	0	0	Myo18a	Myo18a	rev	77819053	77817618	+
chr11|Myo19:84892208|Myo19:84885201|rev|+	0	0	Myo19	Myo19	rev	84892208	84885201	+
chr11|Myo19:84897720|Myo19:84894549|rev|+	0	0	Myo19	Myo19	rev	84897720	84894549	+
chr11|Naa38:69395972|Aloxe3:69142846|rev|+	0	0	Naa38	Aloxe3	rev	69395972	69142846	+
chr11|Ncor1:62334495|Ncor1:62338248|rev|-	0	0	Ncor1	Ncor1	rev	62334495	62338248	-
chr11|Ncor1:62342996|Ncor1:62381470|rev|-	0	0	Ncor1	Ncor1	rev	62342996	62381470	-
chr11|Ncor1:62378514|Ncor1:62384842|rev|-	0	0	Ncor1	Ncor1	rev	62378514	62384842	-
chr14|Ddhd1:45616529|Ddhd1:45629753|rev|-	0	4	Ddhd1	Ddhd1	rev	45616529	45629753	-
chr11|Ncor1:62410819|Ncor1:62433699|rev|-	0	0	Ncor1	Ncor1	rev	62410819	62433699	-
chr11|Ncor1:62419597|Ncor1:62438515|rev|-	0	0	Ncor1	Ncor1	rev	62419597	62438515	-
chr11|Ncor1:62433562|Ncor1:62438515|rev|-	0	0	Ncor1	Ncor1	rev	62433562	62438515	-
chr11|Ndel1:68833353|Ndel1:68840007|rev|-	0	0	Ndel1	Ndel1	rev	68833353	68840007	-
chr11|Nf1:79395961|Nf1:79384174|rev|+	0	0	Nf1	Nf1	rev	79395961	79384174	+
chr11|Nf1:79418683|Nf1:79384174|rev|+	0	0	Nf1	Nf1	rev	79418683	79384174	+
chr11|Nf1:79448336|Nf1:79446805|rev|+	0	0	Nf1	Nf1	rev	79448336	79446805	+
chr11|Nf1:79458906|Nf1:79453802|rev|+	0	0	Nf1	Nf1	rev	79458906	79453802	+
chr4|Ddi2:141689269|Ddi2:141698858|rev|-	0	2	Ddi2	Ddi2	rev	141689269	141698858	-
chr11|Nf1:79551134|Nf1:79536792|rev|+	0	0	Nf1	Nf1	rev	79551134	79536792	+
chr11|Nf2:4799860|Nf2:4820493|rev|-	0	0	Nf2	Nf2	rev	4799860	4820493	-
chr11|Nf2:4808256|Nf2:4820493|rev|-	0	0	Nf2	Nf2	rev	4808256	4820493	-
chr11|Nme2:93952799|Nme1:93960780|rev|-	0	0	Nme2	Nme1	rev	93952799	93960780	-
chr11|Nmt1:103055289|Nmt1:103046378|rev|+	0	0	Nmt1	Nmt1	rev	103055289	103046378	+
chr11|Ddx56:6263938|Ddx56:6264795|rev|-	2	0	Ddx56	Ddx56	rev	6263938	6264795	-
chr2|Dennd1a:37961640|Dennd1a:38021466|rev|-	0	2	Dennd1a	Dennd1a	rev	37961640	38021466	-
chr11|Npepps:97231888|Npepps:97238258|rev|-	0	0	Npepps	Npepps	rev	97231888	97238258	-
chr11|Nploc4:120409611|Nploc4:120416380|rev|-	0	0	Nploc4	Nploc4	rev	120409611	120416380	-
chr11|Nsf:103858894|Nsf:103873310|rev|-	0	0	Nsf	Nsf	rev	103858894	103873310	-
chr11|Nt5m:59860810|Nt5m:59852790|rev|+	0	0	Nt5m	Nt5m	rev	59860810	59852790	+
chr5|Dhx15:52180981|Dhx15:52184903|rev|-	0	2	Dhx15	Dhx15	rev	52180981	52184903	-
chr11|Nup85:115578896|Nup85:115569701|rev|+	0	0	Nup85	Nup85	rev	115578896	115569701	+
chr1|Dhx9:153458052|Dhx9:153464712|rev|-	2	0	Dhx9	Dhx9	rev	153458052	153464712	-
chr11|Pafah1b1:74679457|Pafah1b1:74699520|rev|-	0	0	Pafah1b1	Pafah1b1	rev	74679457	74699520	-
chr11|Pfas:68991684|Polr2a:69742909|rev|-	0	0	Pfas	Polr2a	rev	68991684	69742909	-
chr14|Diap3:86852071|Diap3:86910123|rev|-	2	6	Diap3	Diap3	rev	86852071	86910123	-
chr11|Phf12:78009794|Phf12:78009400|dup|+	0	0	Phf12	Phf12	dup	78009794	78009400	+
chr11|Phf12:78018229|Phf12:78006726|rev|+	0	0	Phf12	Phf12	rev	78018229	78006726	+
chr11|Phykpl:51594141|Phykpl:51591398|rev|+	0	0	Phykpl	Phykpl	rev	51594141	51591398	+
chr11|Plcd3:103079539|Plcd3:103080665|rev|-	0	0	Plcd3	Plcd3	rev	103079539	103080665	-
chr11|Ppm1d:85339796|Ppm1d:85326863|rev|+	0	0	Ppm1d	Ppm1d	rev	85339796	85326863	+
chr11|Ppp1r9b:95002132|Ppp1r9b:94996534|rev|+	0	0	Ppp1r9b	Ppp1r9b	rev	95002132	94996534	+
chr11|Ppp2ca:52119304|Ppp2ca:52113119|rev|+	0	0	Ppp2ca	Ppp2ca	rev	52119304	52113119	+
chr11|Prkca:108053974|Prkca:108057873|rev|-	0	0	Prkca	Prkca	rev	108053974	108057873	-
chr14|Diap3:86965441|Diap3:86986125|rev|-	3	0	Diap3	Diap3	rev	86965441	86986125	-
chr11|Psme4:30792038|Psme4:30791091|rev|+	0	0	Psme4	Psme4	rev	30792038	30791091	+
chr11|Psme4:30802858|Psme4:30791091|rev|+	0	0	Psme4	Psme4	rev	30802858	30791091	+
chr2|Dnajc1:18284622|Dnajc1:18308949|rev|-	2	0	Dnajc1	Dnajc1	rev	18284622	18308949	-
chr11|Psme4:30856115|Psme4:30841568|rev|+	0	0	Psme4	Psme4	rev	30856115	30841568	+
chr9|Dpy19l1:24424725|Dpy19l1:24430480|rev|-	2	0	Dpy19l1	Dpy19l1	rev	24424725	24430480	-
chr18|Dpysl3:43342241|Dpysl3:43363591|rev|-	0	2	Dpysl3	Dpysl3	rev	43342241	43363591	-
chr11|Rabep1:70887171|Rabep1:70874745|rev|+	0	0	Rabep1	Rabep1	rev	70887171	70874745	+
chr11|Rabep1:70900607|Rabep1:70874745|rev|+	0	0	Rabep1	Rabep1	rev	70900607	70874745	+
chr12|Dtnb:3648389|Dtnb:3617605|rev|+	3	0	Dtnb	Dtnb	rev	3648389	3617605	+
chr9|Dync2h1:7001340|Dync2h1:7006876|rev|-	0	3	Dync2h1	Dync2h1	rev	7001340	7006876	-
chr11|Rad51c:87395265|Rad51c:87402856|rev|-	0	0	Rad51c	Rad51c	rev	87395265	87402856	-
chr11|Rapgef6:54568496|Rapgef6:54543578|rev|+	0	0	Rapgef6	Rapgef6	rev	54568496	54543578	+
chr16|Dzip3:48972221|Dzip3:48984635|rev|-	0	2	Dzip3	Dzip3	rev	48972221	48984635	-
chr6|Eefsec:88355482|Eefsec:88358642|rev|-	0	2	Eefsec	Eefsec	rev	88355482	88358642	-
chr11|Rhot1:80251126|Rhot1:80250207|rev|+	0	0	Rhot1	Rhot1	rev	80251126	80250207	+
chr11|Rnf157:116358668|Rnf157:116362373|rev|-	0	0	Rnf157	Rnf157	rev	116358668	116362373	-
chr11|Rps6kb1:86511588|Rps6kb1:86535460|rev|-	0	0	Rps6kb1	Rps6kb1	rev	86511588	86535460	-
chr15|Eif3h:51796387|Eif3h:51799359|rev|-	2	0	Eif3h	Eif3h	rev	51796387	51799359	-
chr11|Rtn4:29708770|Rtn4:29706409|dup|+	0	0	Rtn4	Rtn4	dup	29708770	29706409	+
chr11|Rufy1:50414516|Rufy1:50417307|rev|-	0	0	Rufy1	Rufy1	rev	50414516	50417307	-
chr16|Eif4a2:23111263|Eif4a2:23110579|rev|+	0	6	Eif4a2	Eif4a2	rev	23111263	23110579	+
chr11|Sec14l2:4103387|Sec14l2:4111937|rev|-	0	0	Sec14l2	Sec14l2	rev	4103387	4111937	-
chr11|Sec24a:51696648|Sec24a:51717779|rev|-	0	0	Sec24a	Sec24a	rev	51696648	51717779	-
chr11|Sec24a:51712188|Sec24a:51734661|rev|-	0	0	Sec24a	Sec24a	rev	51712188	51734661	-
chr11|Sec24a:51721814|Sec24a:51733927|rev|-	0	0	Sec24a	Sec24a	rev	51721814	51733927	-
chr11|Sec24a:51726484|Sec24a:51736521|rev|-	0	0	Sec24a	Sec24a	rev	51726484	51736521	-
chr11|Sec24a:51729451|Sec24a:51734661|rev|-	0	0	Sec24a	Sec24a	rev	51729451	51734661	-
chr11|Sec24a:51733391|Sec24a:51736521|rev|-	0	0	Sec24a	Sec24a	rev	51733391	51736521	-
chr3|Elf2:51323221|Elf2:51326035|rev|-	2	0	Elf2	Elf2	rev	51323221	51326035	-
chr11|Sfi1:3140136|Sfi1:3153498|rev|-	0	0	Sfi1	Sfi1	rev	3140136	3153498	-
chr11|Skp1a:52245121|Skp1a:52236836|rev|+	0	0	Skp1a	Skp1a	rev	52245121	52236836	+
chr11|Slc1a4:20318659|Slc1a4:20320234|rev|-	0	0	Slc1a4	Slc1a4	rev	20318659	20320234	-
chr11|Slc38a10:120128422|Slc38a10:120134882|rev|-	0	0	Slc38a10	Slc38a10	rev	120128422	120134882	-
chr11|Slc38a10:120128422|Slc38a10:120147838|rev|-	0	0	Slc38a10	Slc38a10	rev	120128422	120147838	-
chr11|Slc38a10:120132676|Slc38a10:120141645|rev|-	0	0	Slc38a10	Slc38a10	rev	120132676	120141645	-
chr11|Slc43a2:75545830|Slc43a2:75543157|rev|+	0	0	Slc43a2	Slc43a2	rev	75545830	75543157	+
chr11|Slc43a2:75568490|Slc43a2:75543157|rev|+	0	0	Slc43a2	Slc43a2	rev	75568490	75543157	+
chr11|Slfn8:83013364|Slfn10-ps:83030513|rev|-	0	0	Slfn8	Slfn10-ps	rev	83013364	83030513	-
chr11|Slfn9:82991587|Slfn8:83020028|rev|-	0	0	Slfn9	Slfn8	rev	82991587	83020028	-
chr11|Slit3:35612436|Slit3:35610591|rev|+	0	0	Slit3	Slit3	rev	35612436	35610591	+
chr5|Ep400:110755396|Ep400:110756766|dup|-	2	3	Ep400	Ep400	dup	110755396	110756766	-
chr11|Smek2:29211791|Smek2:29205545|rev|+	0	0	Smek2	Smek2	rev	29211791	29205545	+
chr11|Smg6:74981913|Smg6:74928992|rev|+	0	0	Smg6	Smg6	rev	74981913	74928992	+
chr17|Epb4.1l3:69257468|Epb4.1l3:69253395|rev|+	0	2	Epb4.1l3	Epb4.1l3	rev	69257468	69253395	+
chr8|Eps15l1:72367903|Eps15l1:72380306|rev|-	1	1	Eps15l1	Eps15l1	rev	72367903	72380306	-
chr5|Ept1:30257820|Ept1:30247462|rev|+	0	2	Ept1	Ept1	rev	30257820	30247462	+
chr13|Erbb2ip:103854818|Erbb2ip:103862343|rev|-	2	0	Erbb2ip	Erbb2ip	rev	103854818	103862343	-
chr11|Smurf2:106845982|Smurf2:106875939|rev|-	0	0	Smurf2	Smurf2	rev	106845982	106875939	-
chr6|Erc1:119824385|Erc1:119825819|rev|-	1	1	Erc1	Erc1	rev	119824385	119825819	-
chr11|Smyd4:75391227|Smyd4:75390071|dup|+	0	0	Smyd4	Smyd4	dup	75391227	75390071	+
chr11|Snap47:59437977|Snap47:59438513|dup|-	0	0	Snap47	Snap47	dup	59437977	59438513	-
chr11|Socs7:97378711|Socs7:97377935|rev|+	0	0	Socs7	Socs7	rev	97378711	97377935	+
chr4|Errfi1:150855271|Rere:150570215|rev|+	0	2	Errfi1	Rere	rev	150855271	150570215	+
chr11|Spag9:94048558|Spag9:94036599|rev|+	0	0	Spag9	Spag9	rev	94048558	94036599	+
chr11|Spag9:94071686|Spag9:94067892|rev|+	0	0	Spag9	Spag9	rev	94071686	94067892	+
chr11|Spdl1:34819122|Spdl1:34825539|rev|-	0	0	Spdl1	Spdl1	rev	34819122	34825539	-
chr11|Specc1:62119282|Specc1:62117699|dup|+	0	0	Specc1	Specc1	dup	62119282	62117699	+
chr11|Specc1:62211703|Specc1:62146305|rev|+	0	0	Specc1	Specc1	rev	62211703	62146305	+
chr4|Eya3:132673032|Eya3:132656692|rev|+	2	0	Eya3	Eya3	rev	132673032	132656692	+
chr11|Sptbn1:30109870|Sptbn1:30114920|rev|-	0	0	Sptbn1	Sptbn1	rev	30109870	30114920	-
chr11|Sptbn1:30219578|Sptbn1:30219772|dup|-	0	0	Sptbn1	Sptbn1	dup	30219578	30219772	-
chr11|Stxbp4:90571721|Stxbp4:90592423|rev|-	0	0	Stxbp4	Stxbp4	rev	90571721	90592423	-
chr11|Syngr2:117812696|Syngr2:117812458|dup|+	0	0	Syngr2	Syngr2	dup	117812696	117812458	+
chr11|Taf15:83485079|Taf15:83484976|dup|+	0	0	Taf15	Taf15	dup	83485079	83484976	+
chr11|Taf15:83487413|Taf15:83484650|rev|+	0	0	Taf15	Taf15	rev	83487413	83484650	+
chr11|Taf15:83497926|Taf15:83484976|rev|+	0	0	Taf15	Taf15	rev	83497926	83484976	+
chr11|Taok1:77541624|Taok1:77553909|rev|-	0	0	Taok1	Taok1	rev	77541624	77553909	-
chr11|Taok1:77541624|Taok1:77585494|rev|-	0	0	Taok1	Taok1	rev	77541624	77585494	-
chr11|Taok1:77553672|Taok1:77577368|rev|-	0	0	Taok1	Taok1	rev	77553672	77577368	-
chr11|Taok1:77571606|Taok1:77579845|rev|-	0	0	Taok1	Taok1	rev	77571606	77579845	-
chr11|Taok1:77571606|Taok1:77585494|rev|-	0	0	Taok1	Taok1	rev	77571606	77585494	-
chr11|Taok1:77575572|Taok1:77579845|rev|-	0	0	Taok1	Taok1	rev	77575572	77579845	-
chr11|Tbc1d16:119208770|Tbc1d16:119210740|rev|-	0	0	Tbc1d16	Tbc1d16	rev	119208770	119210740	-
chr11|Tbcd:121503787|Tbcd:121459400|rev|+	0	0	Tbcd	Tbcd	rev	121503787	121459400	+
chr10|Eya4:23138190|Eya4:23159154|rev|-	0	3	Eya4	Eya4	rev	23138190	23159154	-
chr6|Ezh2:47576535|Ezh2:47577667|rev|-	4	0	Ezh2	Ezh2	rev	47576535	47577667	-
chr11|Tex2:106544171|Tex2:106568627|rev|-	0	0	Tex2	Tex2	rev	106544171	106568627	-
chr11|Tlk2:105249637|Tlk2:105221185|rev|+	0	0	Tlk2	Tlk2	rev	105249637	105221185	+
chr11|Tnrc6c:117702400|Tnrc6c:117700724|rev|+	0	0	Tnrc6c	Tnrc6c	rev	117702400	117700724	+
chr11|Tnrc6c:117723550|Tnrc6c:117700724|rev|+	0	0	Tnrc6c	Tnrc6c	rev	117723550	117700724	+
chr6|Ezh2:47540676|Ezh2:47577667|rev|-	2	1	Ezh2	Ezh2	rev	47540676	47577667	-
chr6|Ezh2:47551731|Ezh2:47577667|rev|-	0	2	Ezh2	Ezh2	rev	47551731	47577667	-
chr11|Tns3:8518198|Tns3:8519570|rev|-	0	0	Tns3	Tns3	rev	8518198	8519570	-
chr11|Top2a:98993763|Top2a:99016527|rev|-	0	0	Top2a	Top2a	rev	98993763	99016527	-
chr11|Top2a:99009589|Top2a:99010599|rev|-	0	0	Top2a	Top2a	rev	99009589	99010599	-
chr11|Trim37:87186515|Trim37:87182420|rev|+	0	0	Trim37	Trim37	rev	87186515	87182420	+
chr4|Faf1:109935698|Faf1:109925297|rev|+	0	2	Faf1	Faf1	rev	109935698	109925297	+
chr11|Trim37:87209887|Trim37:87159820|rev|+	0	0	Trim37	Trim37	rev	87209887	87159820	+
chr11|Ube2g1:72677883|Ube2g1:72663070|rev|+	0	0	Ube2g1	Ube2g1	rev	72677883	72663070	+
chr11|Ube2g1:72679492|Ube2g1:72672959|rev|+	0	0	Ube2g1	Ube2g1	rev	72679492	72672959	+
chr2|Fam188a:12355276|Fam188a:12386679|rev|-	0	2	Fam188a	Fam188a	rev	12355276	12386679	-
chr11|Usp32:85032068|Usp32:85042680|rev|-	0	0	Usp32	Usp32	rev	85032068	85042680	-
chr11|Usp32:85077264|Usp32:85104026|rev|-	0	0	Usp32	Usp32	rev	85077264	85104026	-
chr11|Usp34:23333859|Usp34:23333438|dup|+	0	0	Usp34	Usp34	dup	23333859	23333438	+
chr11|Usp34:23355098|Usp34:23343319|rev|+	0	0	Usp34	Usp34	rev	23355098	23343319	+
chr11|Usp34:23385172|Usp34:23343319|rev|+	0	0	Usp34	Usp34	rev	23385172	23343319	+
chr11|Usp34:23401578|Usp34:23382553|rev|+	0	0	Usp34	Usp34	rev	23401578	23382553	+
chr11|Usp34:23421366|Usp34:23418978|rev|+	0	0	Usp34	Usp34	rev	23421366	23418978	+
chr11|Usp34:23446983|Usp34:23421097|rev|+	0	0	Usp34	Usp34	rev	23446983	23421097	+
chr5|Fbxl5:43758221|Fbxl5:43773659|rev|-	1	2	Fbxl5	Fbxl5	rev	43758221	43773659	-
chr11|Usp34:23459228|Usp34:23451995|rev|+	0	0	Usp34	Usp34	rev	23459228	23451995	+
chr3|Fbxw7:84904079|Fbxw7:84903500|dup|+	0	4	Fbxw7	Fbxw7	dup	84904079	84903500	+
chr11|Vezf1:88076374|Vezf1:88073056|rev|+	0	0	Vezf1	Vezf1	rev	88076374	88073056	+
chr5|Fbxw8:118092495|Fbxw8:118095729|rev|-	6	0	Fbxw8	Fbxw8	rev	118092495	118095729	-
chr3|Fndc3b:27620604|Fndc3b:27643089|rev|-	0	2	Fndc3b	Fndc3b	rev	27620604	27643089	-
chr11|Vmp1:86661122|Vmp1:86665878|rev|-	0	0	Vmp1	Vmp1	rev	86661122	86665878	-
chr11|Vps54:21271738|Vps54:21263198|rev|+	0	0	Vps54	Vps54	rev	21271738	21263198	+
chr11|Vps54:21278060|Vps54:21263198|rev|+	0	0	Vps54	Vps54	rev	21278060	21263198	+
chr11|Vps54:21300318|Vps54:21263198|rev|+	0	0	Vps54	Vps54	rev	21300318	21263198	+
chr11|Vps54:21308802|Vps54:21263198|rev|+	0	0	Vps54	Vps54	rev	21308802	21263198	+
chr11|Vrk2:26534210|Vrk2:26550075|rev|-	0	0	Vrk2	Vrk2	rev	26534210	26550075	-
chr11|Wdpcp:21724636|Wdpcp:21711461|rev|+	0	0	Wdpcp	Wdpcp	rev	21724636	21711461	+
chr11|Wdpcp:21748941|Wdpcp:21711461|rev|+	0	0	Wdpcp	Wdpcp	rev	21748941	21711461	+
chr11|Wipi1:109603672|Wipi1:109605967|rev|-	0	0	Wipi1	Wipi1	rev	109603672	109605967	-
chr11|Wsb1:79241983|Wsb1:79248659|rev|-	0	0	Wsb1	Wsb1	rev	79241983	79248659	-
chr11|Wsb1:79241983|Wsb1:79251149|rev|-	0	0	Wsb1	Wsb1	rev	79241983	79251149	-
chr11|Wwc1:35883247|Wwc1:35915285|rev|-	0	0	Wwc1	Wwc1	rev	35883247	35915285	-
chr11|Fnip1:54493394|Fnip1:54480609|rev|+	0	2	Fnip1	Fnip1	rev	54493394	54480609	+
chr17|Foxn2:88479340|Foxn2:88462712|rev|+	2	0	Foxn2	Foxn2	rev	88479340	88462712	+
chr11|Ykt6:5964662|Ykt6:5959296|rev|+	0	0	Ykt6	Ykt6	rev	5964662	5959296	+
chr11|Ywhae:75759428|Ywhae:75751880|rev|+	0	0	Ywhae	Ywhae	rev	75759428	75751880	+
chr11|Zfp207:80395573|Zfp207:80387801|rev|+	0	0	Zfp207	Zfp207	rev	80395573	80387801	+
chr12|G2e3:51357192|G2e3:51351404|rev|+	2	0	G2e3	G2e3	rev	51357192	51351404	+
chr8|Galnt2:124305668|Galnt2:124295357|rev|+	0	3	Galnt2	Galnt2	rev	124305668	124295357	+
chr5|Gigyf1:137524413|Gigyf1:137523798|rev|+	0	2	Gigyf1	Gigyf1	rev	137524413	137523798	+
chr11|Zzef1:72917869|Zzef1:72872603|rev|+	0	0	Zzef1	Zzef1	rev	72917869	72872603	+
chr12|1110057K04Rik:8268598|1110057K04Rik:8227219|rev|+	0	0	1110057K04Rik	1110057K04Rik	rev	8268598	8227219	+
chr12|1110057K04Rik:8275890|1110057K04Rik:8268363|rev|+	0	0	1110057K04Rik	1110057K04Rik	rev	8275890	8268363	+
chr12|2700049A03Rik:71170706|Mir4660:70308533|rev|+	0	0	2700049A03Rik	Mir4660	rev	71170706	70308533	+
chr12|2700049A03Rik:71219299|2700049A03Rik:71216041|rev|+	0	0	2700049A03Rik	2700049A03Rik	rev	71219299	71216041	+
chr12|2700097O09Rik:55057241|2700097O09Rik:55061193|rev|-	0	0	2700097O09Rik	2700097O09Rik	rev	55057241	55061193	-
chr12|2700097O09Rik:55057241|2700097O09Rik:55063109|rev|-	0	0	2700097O09Rik	2700097O09Rik	rev	55057241	55063109	-
chr1|Gigyf2:87374111|Gigyf2:87364103|rev|+	0	2	Gigyf2	Gigyf2	rev	87374111	87364103	+
chr12|9030617O03Rik:100850373|9030617O03Rik:100844729|rev|+	0	0	9030617O03Rik	9030617O03Rik	rev	100850373	100844729	+
chr12|Actn1:80192367|Actn1:80209473|rev|-	0	0	Actn1	Actn1	rev	80192367	80209473	-
chr12|Adam17:21328044|Adam17:21342977|rev|-	0	0	Adam17	Adam17	rev	21328044	21342977	-
chr12|Adam17:21353882|Adam17:21361791|rev|-	0	0	Adam17	Adam17	rev	21353882	21361791	-
chr12|Arhgap5:52519967|Nubpl:52271038|rev|+	0	0	Arhgap5	Nubpl	rev	52519967	52271038	+
chr16|Glis2:4610430|Glis2:4608597|rev|+	3	0	Glis2	Glis2	rev	4610430	4608597	+
chr12|Asxl2:3469593|Asxl2:3442473|rev|+	0	0	Asxl2	Asxl2	rev	3469593	3442473	+
chr12|Asxl2:3474613|Asxl2:3442473|rev|+	0	0	Asxl2	Asxl2	rev	3474613	3442473	+
chr12|Asxl2:3484608|Asxl2:3442473|rev|+	0	0	Asxl2	Asxl2	rev	3484608	3442473	+
chr12|Asxl2:3496936|Asxl2:3442473|rev|+	0	0	Asxl2	Asxl2	rev	3496936	3442473	+
chr12|Atad2b:4952706|Atad2b:4937386|rev|+	0	0	Atad2b	Atad2b	rev	4952706	4937386	+
chr12|Atad2b:5006791|Atad2b:4961217|rev|+	0	0	Atad2b	Atad2b	rev	5006791	4961217	+
chr12|Atxn3:101945399|Atxn3:101948439|rev|-	0	0	Atxn3	Atxn3	rev	101945399	101948439	-
chr12|Bcap29:31617074|Bcap29:31626876|rev|-	0	0	Bcap29	Bcap29	rev	31617074	31626876	-
chr12|Btbd7:102793745|Btbd7:102795316|rev|-	0	0	Btbd7	Btbd7	rev	102793745	102795316	-
chr12|Btbd7:102793745|Btbd7:102812843|rev|-	0	0	Btbd7	Btbd7	rev	102793745	102812843	-
chr12|Btbd7:102807899|Btbd7:102812843|rev|-	0	0	Btbd7	Btbd7	rev	102807899	102812843	-
chr12|Btbd7:102837617|Btbd7:102840287|rev|-	0	0	Btbd7	Btbd7	rev	102837617	102840287	-
chr12|Cep128:91213564|Cep128:91267086|rev|-	0	0	Cep128	Cep128	rev	91213564	91267086	-
chr12|Cog5:31820206|Cog5:31801982|rev|+	0	0	Cog5	Cog5	rev	31820206	31801982	+
chr12|Cog5:31839854|Cog5:31801982|rev|+	0	0	Cog5	Cog5	rev	31839854	31801982	+
chr12|Ctage5:59149568|Ctage5:59136063|rev|+	0	0	Ctage5	Ctage5	rev	59149568	59136063	+
chr19|Glis3:28530872|Glis3:28531986|dup|-	10	4	Glis3	Glis3	dup	28530872	28531986	-
chr12|Dcaf5:80364003|Dcaf5:80397782|rev|-	0	0	Dcaf5	Dcaf5	rev	80364003	80397782	-
chr12|Dcaf5:80364003|Dcaf5:80404698|rev|-	0	0	Dcaf5	Dcaf5	rev	80364003	80404698	-
chr12|Dcaf5:80397652|Dcaf5:80404698|rev|-	0	0	Dcaf5	Dcaf5	rev	80397652	80404698	-
chr12|Dlst:85123871|Dlst:85121986|rev|+	0	0	Dlst	Dlst	rev	85123871	85121986	+
chr19|Glis3:28530872|Glis3:28540408|rev|-	2	2	Glis3	Glis3	rev	28530872	28540408	-
chr12|Dtnb:3686862|Dtnb:3617605|rev|+	0	0	Dtnb	Dtnb	rev	3686862	3617605	+
chr12|Efcab11:99854609|Efcab11:99855639|rev|-	0	0	Efcab11	Efcab11	rev	99854609	99855639	-
chr12|Elmsan1:84171459|Elmsan1:84174423|rev|-	0	0	Elmsan1	Elmsan1	rev	84171459	84174423	-
chr12|Eml5:98828706|Eml5:98837384|rev|-	0	0	Eml5	Eml5	rev	98828706	98837384	-
chr12|Esyt2:116324210|Esyt2:116317829|rev|+	0	0	Esyt2	Esyt2	rev	116324210	116317829	+
chr12|Esyt2:116324210|Esyt2:116321126|rev|+	0	0	Esyt2	Esyt2	rev	116324210	116321126	+
chr12|Esyt2:116334256|Esyt2:116317829|rev|+	0	0	Esyt2	Esyt2	rev	116334256	116317829	+
chr19|Glis3:28665752|Glis3:28666236|dup|-	2	0	Glis3	Glis3	dup	28665752	28666236	-
chr12|Esyt2:116367839|Esyt2:116363394|rev|+	0	0	Esyt2	Esyt2	rev	116367839	116363394	+
chr12|Evl:108653099|Evl:108648314|rev|+	0	0	Evl	Evl	rev	108653099	108648314	+
chr4|Gnb1:155543193|Gnb1:155527412|rev|+	0	2	Gnb1	Gnb1	rev	155543193	155527412	+
chr12|F730043M19Rik:33135965|F730043M19Rik:33141116|rev|-	0	0	F730043M19Rik	F730043M19Rik	rev	33135965	33141116	-
chr12|Fam179b:65016670|Fam179b:65012834|rev|+	0	0	Fam179b	Fam179b	rev	65016670	65012834	+
chr12|Fam228b:4762326|Fam228b:4764147|rev|-	0	0	Fam228b	Fam228b	rev	4762326	4764147	-
chr12|Fkbp3:65065736|Fkbp3:65070052|rev|-	0	0	Fkbp3	Fkbp3	rev	65065736	65070052	-
chr12|Foxn3:99291236|Foxn3:99388917|rev|-	0	0	Foxn3	Foxn3	rev	99291236	99388917	-
chr1|Gpatch2:187233826|Gpatch2:187225502|rev|+	0	2	Gpatch2	Gpatch2	rev	187233826	187225502	+
chr12|Frmd6:70883821|Frmd6:70872490|rev|+	0	0	Frmd6	Frmd6	rev	70883821	70872490	+
chr12|Fut8:77332329|Fut8:77277360|rev|+	0	0	Fut8	Fut8	rev	77332329	77277360	+
chr12|Fut8:77332329|Fut8:77323844|rev|+	0	0	Fut8	Fut8	rev	77332329	77323844	+
chr12|Fut8:77332329|Fut8:77331895|dup|+	0	0	Fut8	Fut8	dup	77332329	77331895	+
chr12|Fut8:77365359|Fut8:77277360|rev|+	0	0	Fut8	Fut8	rev	77365359	77277360	+
chr12|Fut8:77365359|Fut8:77331895|rev|+	0	0	Fut8	Fut8	rev	77365359	77331895	+
chr4|Gpbp1l1:116581443|Gpbp1l1:116569163|rev|+	0	2	Gpbp1l1	Gpbp1l1	rev	116581443	116569163	+
chr12|G2e3:51359848|G2e3:51351404|rev|+	0	0	G2e3	G2e3	rev	51359848	51351404	+
chr12|Gpatch2l:86269061|Gpatch2l:86260576|rev|+	0	0	Gpatch2l	Gpatch2l	rev	86269061	86260576	+
chr12|Gphn:78504751|Gphn:78343351|rev|+	0	0	Gphn	Gphn	rev	78504751	78343351	+
chr2|Gpd2:57345424|Gpd2:57338846|rev|+	0	2	Gpd2	Gpd2	rev	57345424	57338846	+
chr12|Gphn:78590671|Gphn:78504616|rev|+	0	0	Gphn	Gphn	rev	78590671	78504616	+
chr12|Gphn:78627260|Gphn:78590533|rev|+	0	0	Gphn	Gphn	rev	78627260	78590533	+
chr12|Gphn:78680394|Gphn:78669823|rev|+	0	0	Gphn	Gphn	rev	78680394	78669823	+
chr12|Heatr5a:51947754|Heatr5a:51950087|rev|-	0	0	Heatr5a	Heatr5a	rev	51947754	51950087	-
chr12|Hectd1:51759218|Hectd1:51761170|rev|-	0	0	Hectd1	Hectd1	rev	51759218	51761170	-
chr12|Hectd1:51782481|Hectd1:51790248|rev|-	0	0	Hectd1	Hectd1	rev	51782481	51790248	-
chr12|Hectd1:51785808|Hectd1:51802816|rev|-	0	0	Hectd1	Hectd1	rev	51785808	51802816	-
chr12|Hif1a:73932476|Hif1a:73926556|rev|+	0	0	Hif1a	Hif1a	rev	73932476	73926556	+
chr12|Hif1a:73936296|Hif1a:73932273|rev|+	0	0	Hif1a	Hif1a	rev	73936296	73932273	+
chr12|Hif1a:73945037|Hif1a:73940347|rev|+	0	0	Hif1a	Hif1a	rev	73945037	73940347	+
chr12|Hpcal1:17787650|Hpcal1:17786146|rev|+	0	0	Hpcal1	Hpcal1	rev	17787650	17786146	+
chr12|Ifrd1:40216189|Ifrd1:40217482|rev|-	0	0	Ifrd1	Ifrd1	rev	40216189	40217482	-
chr12|Itsn2:4633562|Itsn2:4630636|rev|+	0	0	Itsn2	Itsn2	rev	4633562	4630636	+
chr12|Kcnk10:98489904|Kcnk10:98518832|rev|-	0	0	Kcnk10	Kcnk10	rev	98489904	98518832	-
chr12|Klc1:111782043|Klc1:111781651|rev|+	0	0	Klc1	Klc1	rev	111782043	111781651	+
chr12|Klc1:111789459|Klc1:111778019|rev|+	0	0	Klc1	Klc1	rev	111789459	111778019	+
chr12|Klc1:111795678|Klc1:111772318|rev|+	0	0	Klc1	Klc1	rev	111795678	111772318	+
chr12|Klc1:111795678|Klc1:111793648|rev|+	0	0	Klc1	Klc1	rev	111795678	111793648	+
chr12|Klhdc2:69303962|Klhdc2:69302323|rev|+	0	0	Klhdc2	Klhdc2	rev	69303962	69302323	+
chr7|Gtf2h1:46805123|Gtf2h1:46801671|rev|+	0	2	Gtf2h1	Gtf2h1	rev	46805123	46801671	+
chr12|Ltbp2:84784753|Ltbp2:84789227|rev|-	0	0	Ltbp2	Ltbp2	rev	84784753	84789227	-
chr12|Ltbp2:84790994|Ltbp2:84791117|dup|-	0	0	Ltbp2	Ltbp2	dup	84790994	84791117	-
chr12|Ltbp2:84792956|Ltbp2:84793744|rev|-	0	0	Ltbp2	Ltbp2	rev	84792956	84793744	-
chr12|Ltbp2:84828447|Ltbp2:84831923|rev|-	0	0	Ltbp2	Ltbp2	rev	84828447	84831923	-
chr6|Hibadh:52619976|Hibadh:52630349|rev|-	0	2	Hibadh	Hibadh	rev	52619976	52630349	-
chr6|Hipk2:38818229|Hipk2:38819313|dup|-	2	5	Hipk2	Hipk2	dup	38818229	38819313	-
chr2|Hipk3:104470748|Hipk3:104471847|dup|-	1	6	Hipk3	Hipk3	dup	104470748	104471847	-
chr12|Mipol1:57364234|Mipol1:57325523|rev|+	0	0	Mipol1	Mipol1	rev	57364234	57325523	+
chr13|Homer1:93356079|Homer1:93341755|rev|+	0	2	Homer1	Homer1	rev	93356079	93341755	+
chr12|Mis18bp1:65158394|Mis18bp1:65162028|rev|-	0	0	Mis18bp1	Mis18bp1	rev	65158394	65162028	-
chr12|Mlh3:85266151|Mlh3:85269474|dup|-	0	0	Mlh3	Mlh3	dup	85266151	85269474	-
chr2|Ino80:119434148|Ino80:119445656|rev|-	1	2	Ino80	Ino80	rev	119434148	119445656	-
chr12|Mnat1:73219142|Mnat1:73179204|rev|+	0	0	Mnat1	Mnat1	rev	73219142	73179204	+
chr14|Kat6b:21517498|Kat6b:21516625|dup|+	1	1	Kat6b	Kat6b	dup	21517498	21516625	+
chr12|Mta1:113135828|Mta1:113130884|rev|+	0	0	Mta1	Mta1	rev	113135828	113130884	+
chr12|Nbas:13300231|Nbas:13273787|rev|+	0	0	Nbas	Nbas	rev	13300231	13273787	+
chr12|Nbas:13310304|Nbas:13285182|rev|+	0	0	Nbas	Nbas	rev	13310304	13285182	+
chr12|Nbas:13310304|Nbas:13306903|rev|+	0	0	Nbas	Nbas	rev	13310304	13306903	+
chr12|Nbas:13379769|Nbas:13374695|rev|+	0	0	Nbas	Nbas	rev	13379769	13374695	+
chr12|Nbas:13433061|Nbas:13405373|rev|+	0	0	Nbas	Nbas	rev	13433061	13405373	+
chr12|Nbas:13484044|Nbas:13453052|rev|+	0	0	Nbas	Nbas	rev	13484044	13453052	+
chr6|Kcmf1:72858773|Kcmf1:72861925|rev|-	0	2	Kcmf1	Kcmf1	rev	72858773	72861925	-
chr12|Nbas:13484044|Nbas:13482385|rev|+	0	0	Nbas	Nbas	rev	13484044	13482385	+
chr12|Papola:105800750|Papola:105799650|rev|+	0	0	Papola	Papola	rev	105800750	105799650	+
chr12|Papola:105807218|Papola:105799650|rev|+	0	0	Papola	Papola	rev	105807218	105799650	+
chr12|Papola:105833162|Papola:105813197|rev|+	0	0	Papola	Papola	rev	105833162	105813197	+
chr12|Pcnx:81956263|Pcnx:81946930|rev|+	0	0	Pcnx	Pcnx	rev	81956263	81946930	+
chr12|Pcnx:81993232|Pcnx:81987892|rev|+	0	0	Pcnx	Pcnx	rev	81993232	81987892	+
chr12|Plekhg3:76533818|Zbtb1:76385225|rev|+	0	0	Plekhg3	Zbtb1	rev	76533818	76385225	+
chr12|Pnn:59069191|Pnn:59068284|rev|+	0	0	Pnn	Pnn	rev	59069191	59068284	+
chr12|Pnpla8:44290660|Pnpla8:44282577|rev|+	0	0	Pnpla8	Pnpla8	rev	44290660	44282577	+
chr12|Pnpla8:44308114|Pnpla8:44295897|rev|+	0	0	Pnpla8	Pnpla8	rev	44308114	44295897	+
chr13|Kif2a:106964340|Kif2a:106975481|rev|-	2	0	Kif2a	Kif2a	rev	106964340	106975481	-
chr12|Ppp1r13b:111858209|Ppp1r13b:111872433|rev|-	0	0	Ppp1r13b	Ppp1r13b	rev	111858209	111872433	-
chr12|Ppp2r3c:55297777|Ppp2r3c:55299021|rev|-	0	0	Ppp2r3c	Ppp2r3c	rev	55297777	55299021	-
chr12|Ppp2r5e:75466627|Ppp2r5e:75469862|rev|-	0	0	Ppp2r5e	Ppp2r5e	rev	75466627	75469862	-
chr12|Prpf39:65056519|Prpf39:65053970|rev|+	0	0	Prpf39	Prpf39	rev	65056519	65053970	+
chr12|Psma6:55414498|Psma6:55407468|rev|+	0	0	Psma6	Psma6	rev	55414498	55407468	+
chr12|Pum2:8713937|Pum2:8698090|rev|+	0	0	Pum2	Pum2	rev	8713937	8698090	+
chr12|Pum2:8733509|Pum2:8698090|rev|+	0	0	Pum2	Pum2	rev	8733509	8698090	+
chr12|Pxdn:30006734|Pxdn:29999891|rev|+	0	0	Pxdn	Pxdn	rev	30006734	29999891	+
chr12|Rad51b:79327404|Rad51b:79300541|rev|+	0	0	Rad51b	Rad51b	rev	79327404	79300541	+
chr1|Klf7:64078706|Klf7:64079334|dup|-	1	2	Klf7	Klf7	dup	64078706	64079334	-
chr12|Rad51b:79327404|Rad51b:79324966|rev|+	0	0	Rad51b	Rad51b	rev	79327404	79324966	+
chr12|Ralgapa1:55676403|Ralgapa1:55677265|dup|-	0	0	Ralgapa1	Ralgapa1	dup	55676403	55677265	-
chr12|Lamb1:31308046|Lamb1:31306974|rev|+	2	0	Lamb1	Lamb1	rev	31308046	31306974	+
chr12|Rian:109654432|Rian:109654285|dup|+	0	0	Rian	Rian	dup	109654432	109654285	+
chr12|Rock2:16942954|Rock2:16926938|rev|+	0	0	Rock2	Rock2	rev	16942954	16926938	+
chr12|Rock2:16975558|Rock2:16968210|rev|+	0	0	Rock2	Rock2	rev	16975558	16968210	+
chr12|Rps6ka5:100595814|Rps6ka5:100619641|rev|-	0	0	Rps6ka5	Rps6ka5	rev	100595814	100619641	-
chr14|Lats2:57733877|Lats2:57734418|dup|-	3	0	Lats2	Lats2	dup	57733877	57734418	-
chr12|Scfd1:51393910|Scfd1:51389281|rev|+	0	0	Scfd1	Scfd1	rev	51393910	51389281	+
chr12|Sec23a:58997135|Sec23a:59002055|rev|-	0	0	Sec23a	Sec23a	rev	58997135	59002055	-
chr12|Sec23a:58997135|Sec23a:59005316|rev|-	0	0	Sec23a	Sec23a	rev	58997135	59005316	-
chr9|Lca5:83423022|Lca5:83426961|rev|-	0	2	Lca5	Lca5	rev	83423022	83426961	-
chr12|Sipa1l1:82342499|Sipa1l1:82311348|rev|+	0	0	Sipa1l1	Sipa1l1	rev	82342499	82311348	+
chr18|Ldlrad4:68064686|Ldlrad4:68064216|dup|+	2	0	Ldlrad4	Ldlrad4	dup	68064686	68064216	+
chr12|Sipa1l1:82363131|Sipa1l1:82340661|rev|+	0	0	Sipa1l1	Sipa1l1	rev	82363131	82340661	+
chr12|Sipa1l1:82372542|Sipa1l1:82357232|rev|+	0	0	Sipa1l1	Sipa1l1	rev	82372542	82357232	+
chr12|Sipa1l1:82387712|Sipa1l1:82357232|rev|+	0	0	Sipa1l1	Sipa1l1	rev	82387712	82357232	+
chr12|Sipa1l1:82403179|Sipa1l1:82357232|rev|+	0	0	Sipa1l1	Sipa1l1	rev	82403179	82357232	+
chr12|Sipa1l1:82403179|Sipa1l1:82384650|rev|+	0	0	Sipa1l1	Sipa1l1	rev	82403179	82384650	+
chr12|Sipa1l1:82403179|Sipa1l1:82396192|rev|+	0	0	Sipa1l1	Sipa1l1	rev	82403179	82396192	+
chr12|Slc25a47:108855618|Slc25a47:108853348|rev|+	0	0	Slc25a47	Slc25a47	rev	108855618	108853348	+
chr12|Slc8a3:81314259|Slc8a3:81316104|dup|-	0	0	Slc8a3	Slc8a3	dup	81314259	81316104	-
chr12|Smc6:11299429|Smc6:11289636|rev|+	0	0	Smc6	Smc6	rev	11299429	11289636	+
chr12|Smc6:11301667|Smc6:11289891|rev|+	0	0	Smc6	Smc6	rev	11301667	11289891	+
chr11|Lig3:82788915|Lig3:82783345|rev|+	2	0	Lig3	Lig3	rev	82788915	82783345	+
chr12|Snx13:35086984|Snx13:35078899|rev|+	0	0	Snx13	Snx13	rev	35086984	35078899	+
chr12|Snx13:35107556|Snx13:35085938|rev|+	0	0	Snx13	Snx13	rev	35107556	35085938	+
chr12|Snx13:35112504|Snx13:35098229|rev|+	0	0	Snx13	Snx13	rev	35112504	35098229	+
chr12|Snx6:54765583|Snx6:54770840|rev|-	0	0	Snx6	Snx6	rev	54765583	54770840	-
chr12|Sos2:69603475|Sos2:69607412|rev|-	0	0	Sos2	Sos2	rev	69603475	69607412	-
chr12|Sos2:69632059|Sos2:69658078|rev|-	0	0	Sos2	Sos2	rev	69632059	69658078	-
chr12|Sos2:69640053|Sos2:69658078|rev|-	0	0	Sos2	Sos2	rev	69640053	69658078	-
chr5|Lin54:100475688|Lin54:100485855|rev|-	3	1	Lin54	Lin54	rev	100475688	100485855	-
chr12|Srp54b:55255612|Srp54a:55105616|rev|+	0	0	Srp54b	Srp54a	rev	55255612	55105616	+
chr12|Srp54b:55257595|Srp54a:55111085|rev|+	0	0	Srp54b	Srp54a	rev	55257595	55111085	+
chr12|Srp54b:55260498|Srp54b:55187859|rev|+	0	0	Srp54b	Srp54b	rev	55260498	55187859	+
chr2|Lnp:74568940|Lnp:74573626|rev|-	4	4	Lnp	Lnp	rev	74568940	74573626	-
chr1|Lrrfip1:91112297|Lrrfip1:91093559|rev|+	2	0	Lrrfip1	Lrrfip1	rev	91112297	91093559	+
chr5|Mad1l1:140261497|Mad1l1:140303697|rev|-	2	0	Mad1l1	Mad1l1	rev	140261497	140303697	-
chr12|Strn3:51627109|Strn3:51629507|rev|-	0	0	Strn3	Strn3	rev	51627109	51629507	-
chr12|Strn3:51647993|Strn3:51661713|rev|-	0	0	Strn3	Strn3	rev	51647993	51661713	-
chr12|Syne3:104955526|Syne3:104963332|rev|-	0	0	Syne3	Syne3	rev	104955526	104963332	-
chr12|Syne3:104967881|Syne3:104969373|rev|-	0	0	Syne3	Syne3	rev	104967881	104969373	-
chr2|Mapkap1:34444406|Mapkap1:34432002|rev|+	0	2	Mapkap1	Mapkap1	rev	34444406	34432002	+
chr2|Mbd5:49170013|Mbd5:49018253|rev|+	2	0	Mbd5	Mbd5	rev	49170013	49018253	+
chr12|Tc2n:101665552|Tc2n:101709536|rev|-	0	0	Tc2n	Tc2n	rev	101665552	101709536	-
chr12|Tecpr2:110919026|Tecpr2:110896086|rev|+	0	0	Tecpr2	Tecpr2	rev	110919026	110896086	+
chr12|Tecpr2:110954822|Tecpr2:110896086|rev|+	0	0	Tecpr2	Tecpr2	rev	110954822	110896086	+
chr12|Traf3:111243538|Traf3:111219810|rev|+	0	0	Traf3	Traf3	rev	111243538	111219810	+
chr12|Traf3:111255363|Traf3:111237561|rev|+	0	0	Traf3	Traf3	rev	111255363	111237561	+
chr12|Trip11:101883255|Trip11:101890618|rev|-	0	0	Trip11	Trip11	rev	101883255	101890618	-
chr12|Ttc7b:100446859|Ttc7b:100495440|rev|-	0	0	Ttc7b	Ttc7b	rev	100446859	100495440	-
chr12|Ttc8:98964607|Ttc8:98957280|rev|+	0	0	Ttc8	Ttc8	rev	98964607	98957280	+
chr12|Ttll5:85879475|Ttll5:85863563|rev|+	0	0	Ttll5	Ttll5	rev	85879475	85863563	+
chr12|Mboat2:24882794|Mboat2:24878190|rev|+	0	2	Mboat2	Mboat2	rev	24882794	24878190	+
chr12|Vrk1:106042892|Vrk1:106036539|rev|+	0	0	Vrk1	Vrk1	rev	106042892	106036539	+
chr5|Med13l:118593570|Med13l:118593332|dup|+	1	3	Med13l	Med13l	dup	118593570	118593332	+
chr12|Vrk1:106070615|Vrk1:106055801|rev|+	0	0	Vrk1	Vrk1	rev	106070615	106055801	+
chr12|Ylpm1:85015593|Ylpm1:85012888|rev|+	0	0	Ylpm1	Ylpm1	rev	85015593	85012888	+
chr12|Ylpm1:85043060|Ylpm1:85033916|rev|+	0	0	Ylpm1	Ylpm1	rev	85043060	85033916	+
chr12|Ylpm1:85050372|Ylpm1:85040572|rev|+	0	0	Ylpm1	Ylpm1	rev	85050372	85040572	+
chr12|Ylpm1:85050372|Ylpm1:85049691|rev|+	0	0	Ylpm1	Ylpm1	rev	85050372	85049691	+
chr12|Ylpm1:85057302|Ylpm1:85033916|rev|+	0	0	Ylpm1	Ylpm1	rev	85057302	85033916	+
chr12|Ylpm1:85060314|Ylpm1:85057221|rev|+	0	0	Ylpm1	Ylpm1	rev	85060314	85057221	+
chr12|Ywhaq:21394964|Ywhaq:21398364|rev|-	0	0	Ywhaq	Ywhaq	rev	21394964	21398364	-
chr12|Zc3h14:98763978|Zc3h14:98752777|rev|+	0	0	Zc3h14	Zc3h14	rev	98763978	98752777	+
chr12|Zc3h14:98763978|Zc3h14:98756184|rev|+	0	0	Zc3h14	Zc3h14	rev	98763978	98756184	+
chr12|Zc3h14:98774319|Spata7:98668831|rev|+	0	0	Zc3h14	Spata7	rev	98774319	98668831	+
chr12|Zc3h14:98774319|Zc3h14:98752777|rev|+	0	0	Zc3h14	Zc3h14	rev	98774319	98752777	+
chr12|Zfyve1:83550820|Zfyve1:83575136|rev|-	0	0	Zfyve1	Zfyve1	rev	83550820	83575136	-
chr12|Zfyve1:83554942|Zfyve1:83575136|rev|-	0	0	Zfyve1	Zfyve1	rev	83554942	83575136	-
chr12|Zfyve1:83568848|Zfyve1:83575136|rev|-	0	0	Zfyve1	Zfyve1	rev	83568848	83575136	-
chr7|Mef2a:67264864|Mef2a:67268400|rev|-	0	3	Mef2a	Mef2a	rev	67264864	67268400	-
chr12|Zfyve1:83594397|Zfyve1:83595322|dup|-	0	0	Zfyve1	Zfyve1	dup	83594397	83595322	-
chr7|Mettl9:121057399|Mettl9:121047837|rev|+	0	2	Mettl9	Mettl9	rev	121057399	121047837	+
chr13|2010111I01Rik:63068285|2010111I01Rik:63061034|rev|+	0	0	2010111I01Rik	2010111I01Rik	rev	63068285	63061034	+
chr13|2010111I01Rik:63191173|2010111I01Rik:63190478|rev|+	0	0	2010111I01Rik	2010111I01Rik	rev	63191173	63190478	+
chr13|2010111I01Rik:63210166|2010111I01Rik:63156545|rev|+	0	0	2010111I01Rik	2010111I01Rik	rev	63210166	63156545	+
chr13|2210408I21Rik:77193223|2210408I21Rik:77183600|rev|+	0	0	2210408I21Rik	2210408I21Rik	rev	77193223	77183600	+
chr1|Mff:82735507|Mff:82727227|rev|+	0	2	Mff	Mff	rev	82735507	82727227	+
chr13|2810429I04Rik:3485220|2810429I04Rik:3485048|dup|+	0	0	2810429I04Rik	2810429I04Rik	dup	3485220	3485048	+
chr2|Mga:119921842|Mga:119919625|rev|+	0	2	Mga	Mga	rev	119921842	119919625	+
chr13|Adamts6:104400006|Adamts6:104375641|rev|+	0	0	Adamts6	Adamts6	rev	104400006	104375641	+
chr13|Adamts6:104462357|Adamts6:104429789|rev|+	0	0	Adamts6	Adamts6	rev	104462357	104429789	+
chr13|Agtpbp1:59460468|Agtpbp1:59544451|rev|-	0	0	Agtpbp1	Agtpbp1	rev	59460468	59544451	-
chr13|Agtpbp1:59495332|Agtpbp1:59528518|rev|-	0	0	Agtpbp1	Agtpbp1	rev	59495332	59528518	-
chr13|Agtpbp1:59495332|Agtpbp1:59544451|rev|-	0	0	Agtpbp1	Agtpbp1	rev	59495332	59544451	-
chr13|Agtpbp1:59500013|Agtpbp1:59544451|rev|-	0	0	Agtpbp1	Agtpbp1	rev	59500013	59544451	-
chr13|Agtpbp1:59504193|Agtpbp1:59544451|rev|-	0	0	Agtpbp1	Agtpbp1	rev	59504193	59544451	-
chr2|Mllt10:18109891|Mllt10:18071124|rev|+	0	2	Mllt10	Mllt10	rev	18109891	18071124	+
chr13|Ankrd32:77083440|Ankrd32:77092411|rev|-	0	0	Ankrd32	Ankrd32	rev	77083440	77092411	-
chr6|Mpp6:50163649|Mpp6:50143718|rev|+	7	3	Mpp6	Mpp6	rev	50163649	50143718	+
chr13|Msh3:92235573|Msh3:92312686|rev|-	0	2	Msh3	Msh3	rev	92235573	92312686	-
chr13|Ankrd32:77105975|Ankrd32:77126714|rev|-	0	0	Ankrd32	Ankrd32	rev	77105975	77126714	-
chr13|Ap3b1:94408843|Ap3b1:94390791|rev|+	0	0	Ap3b1	Ap3b1	rev	94408843	94390791	+
chr13|Ap3b1:94408843|Ap3b1:94394718|rev|+	0	0	Ap3b1	Ap3b1	rev	94408843	94394718	+
chr15|Mtbp:55603301|Mtbp:55577447|rev|+	0	2	Mtbp	Mtbp	rev	55603301	55577447	+
chr13|Ap3b1:94532066|Ap3b1:94528164|rev|+	0	0	Ap3b1	Ap3b1	rev	94532066	94528164	+
chr13|Mterfd1:66929884|Mterfd1:66930223|dup|-	0	2	Mterfd1	Mterfd1	dup	66929884	66930223	-
chr13|Arhgef28:98043799|Arhgef28:98053974|rev|-	0	0	Arhgef28	Arhgef28	rev	98043799	98053974	-
chr13|Arl15:113934123|Arl15:113922246|rev|+	0	0	Arl15	Arl15	rev	113934123	113922246	+
chr13|Atxn1:45697820|Atxn1:45956575|rev|-	0	0	Atxn1	Atxn1	rev	45697820	45956575	-
chr13|Atxn1:45795508|Atxn1:45956575|rev|-	0	0	Atxn1	Atxn1	rev	45795508	45956575	-
chr13|Atxn1:45852327|Atxn1:45956575|rev|-	0	0	Atxn1	Atxn1	rev	45852327	45956575	-
chr13|Atxn1:45956454|Atxn1:45956575|dup|-	0	0	Atxn1	Atxn1	dup	45956454	45956575	-
chr13|Auh:52887240|Auh:52919266|rev|-	0	0	Auh	Auh	rev	52887240	52919266	-
chr13|B3galnt2:13980696|B3galnt2:13966309|rev|+	0	0	B3galnt2	B3galnt2	rev	13980696	13966309	+
chr13|Bdp1:100084140|Bdp1:100093545|rev|-	0	0	Bdp1	Bdp1	rev	100084140	100093545	-
chr13|Cdk13:17738916|Cdk13:17772957|rev|-	0	0	Cdk13	Cdk13	rev	17738916	17772957	-
chr15|Myh9:77807867|Myh9:77813231|rev|-	2	0	Myh9	Myh9	rev	77807867	77813231	-
chr12|Nbas:13484044|Nbas:13469840|rev|+	0	3	Nbas	Nbas	rev	13484044	13469840	+
chr13|Cdkal1:29354629|Cdkal1:29552395|rev|-	0	0	Cdkal1	Cdkal1	rev	29354629	29552395	-
chr13|Cdkal1:29444007|Cdkal1:29552395|rev|-	0	0	Cdkal1	Cdkal1	rev	29444007	29552395	-
chr13|Cdkal1:29691598|Cdkal1:29717817|rev|-	0	0	Cdkal1	Cdkal1	rev	29691598	29717817	-
chr3|Nbea:55934512|Nbea:56008428|rev|-	0	2	Nbea	Nbea	rev	55934512	56008428	-
chr13|Depdc1b:108363663|Depdc1b:108357393|rev|+	0	0	Depdc1b	Depdc1b	rev	108363663	108357393	+
chr13|Dip2c:9571114|Dip2c:9560670|rev|+	0	0	Dip2c	Dip2c	rev	9571114	9560670	+
chr11|Nf1:79540532|Nf1:79535602|rev|+	0	2	Nf1	Nf1	rev	79540532	79535602	+
chr13|Ell2:75756534|Ell2:75746291|rev|+	0	0	Ell2	Ell2	rev	75756534	75746291	+
chr13|Ell2:75762002|Ell2:75746291|rev|+	0	0	Ell2	Ell2	rev	75762002	75746291	+
chr13|Erap1:74675906|Erap1:74671307|rev|+	0	0	Erap1	Erap1	rev	74675906	74671307	+
chr13|Erbb2ip:103833497|Erbb2ip:103835028|dup|-	0	0	Erbb2ip	Erbb2ip	dup	103833497	103835028	-
chr8|Nfix:84771783|Nfix:84772315|dup|-	9	13	Nfix	Nfix	dup	84771783	84772315	-
chr3|Nfkb1:135655499|Nfkb1:135669339|rev|-	0	4	Nfkb1	Nfkb1	rev	135655499	135669339	-
chr13|Exoc2:30817997|Exoc2:30886314|rev|-	0	0	Exoc2	Exoc2	rev	30817997	30886314	-
chr13|Exoc2:30925722|Exoc2:30940770|rev|-	0	0	Exoc2	Exoc2	rev	30925722	30940770	-
chr13|Exoc2:30935494|Exoc2:30940770|rev|-	0	0	Exoc2	Exoc2	rev	30935494	30940770	-
chr13|Exoc3:74180434|Exoc3:74199675|rev|-	0	0	Exoc3	Exoc3	rev	74180434	74199675	-
chr13|Fam120a:48902057|Fam120a:48914949|rev|-	0	0	Fam120a	Fam120a	rev	48902057	48914949	-
chr11|Npepps:97213770|Npepps:97238258|rev|-	0	2	Npepps	Npepps	rev	97213770	97238258	-
chr13|Fam120a:48914861|Fam120a:48932393|rev|-	0	0	Fam120a	Fam120a	rev	48914861	48932393	-
chr13|Fam120a:48921681|Fam120a:48934078|rev|-	0	0	Fam120a	Fam120a	rev	48921681	48934078	-
chr13|Fam120a:48932296|Fam120a:48934078|rev|-	0	0	Fam120a	Fam120a	rev	48932296	48934078	-
chr13|Fam120a:48945941|Fam120a:48949303|rev|-	0	0	Fam120a	Fam120a	rev	48945941	48949303	-
chr11|Npepps:97229829|Npepps:97238258|rev|-	0	2	Npepps	Npepps	rev	97229829	97238258	-
chr13|Fam172a:77902875|Fam172a:77902653|dup|+	0	0	Fam172a	Fam172a	dup	77902875	77902653	+
chr13|Fam172a:78006472|Fam172a:77902653|rev|+	0	0	Fam172a	Fam172a	rev	78006472	77902653	+
chr15|Nudcd1:44388468|Nudcd1:44420873|rev|-	0	2	Nudcd1	Nudcd1	rev	44388468	44420873	-
chr11|Nufip2:77693254|Nufip2:77691541|dup|+	1	2	Nufip2	Nufip2	dup	77693254	77691541	+
chr13|Fcho2:98755079|Fcho2:98764549|rev|-	0	0	Fcho2	Fcho2	rev	98755079	98764549	-
chr13|Gli3:15548642|Gli3:15477999|rev|+	0	0	Gli3	Gli3	rev	15548642	15477999	+
chr13|Gli3:15613884|Gli3:15477999|rev|+	0	0	Gli3	Gli3	rev	15613884	15477999	+
chr13|Gli3:15648722|Gli3:15641068|rev|+	0	0	Gli3	Gli3	rev	15648722	15641068	+
chr13|Gli3:15662530|Gli3:15477999|rev|+	0	0	Gli3	Gli3	rev	15662530	15477999	+
chr13|Gli3:15662530|Gli3:15641068|rev|+	0	0	Gli3	Gli3	rev	15662530	15641068	+
chr13|Gpr137b-ps:12619765|Gpr137b:13361422|rev|-	0	0	Gpr137b-ps	Gpr137b	rev	12619765	13361422	-
chr13|Gpr137b-ps:12630694|Gpr137b:13367811|rev|-	0	0	Gpr137b-ps	Gpr137b	rev	12630694	13367811	-
chr13|Gpr137b-ps:12649916|Gpr137b:13374408|rev|-	0	0	Gpr137b-ps	Gpr137b	rev	12649916	13374408	-
chr13|Grk6:55458930|Grk6:55454605|rev|+	0	0	Grk6	Grk6	rev	55458930	55454605	+
chr13|Hivep1:42055542|Hivep1:42055399|dup|+	0	0	Hivep1	Hivep1	dup	42055542	42055399	+
chr13|Hivep1:42167663|Hivep1:42154379|rev|+	0	0	Hivep1	Hivep1	rev	42167663	42154379	+
chr13|Homer1:93349297|Homer1:93341755|rev|+	0	0	Homer1	Homer1	rev	93349297	93341755	+
chr6|Nup205:35192038|Nup205:35189854|rev|+	0	2	Nup205	Nup205	rev	35192038	35189854	+
chr13|Iars:49705885|Iars:49704270|rev|+	0	0	Iars	Iars	rev	49705885	49704270	+
chr13|Iars:49719669|Iars:49704270|rev|+	0	0	Iars	Iars	rev	49719669	49704270	+
chr13|Il6st:112490642|Il6st:112487708|rev|+	0	0	Il6st	Il6st	rev	112490642	112487708	+
chrX|Ofd1:166400919|Ofd1:166415095|rev|-	0	2	Ofd1	Ofd1	rev	166400919	166415095	-
chr13|Ipo11:106822955|Ipo11:106848336|rev|-	0	0	Ipo11	Ipo11	rev	106822955	106848336	-
chr13|Ipo11:106822955|Ipo11:106925156|rev|-	0	0	Ipo11	Ipo11	rev	106822955	106925156	-
chr13|Ipo11:106842088|Ipo11:106848336|rev|-	0	0	Ipo11	Ipo11	rev	106842088	106848336	-
chr13|Ipo11:106865864|Ipo11:106891768|rev|-	0	0	Ipo11	Ipo11	rev	106865864	106891768	-
chr13|Ippk:49450083|Ippk:49441952|rev|+	0	0	Ippk	Ippk	rev	49450083	49441952	+
chr13|Jmy:93452806|Jmy:93472794|rev|-	0	0	Jmy	Jmy	rev	93452806	93472794	-
chr13|Kif13a:46788057|Kif13a:46791507|rev|-	0	0	Kif13a	Kif13a	rev	46788057	46791507	-
chr11|Ogdh:6317080|Ogdh:6313787|rev|+	1	2	Ogdh	Ogdh	rev	6317080	6313787	+
chr13|Kif2a:106964340|Kif2a:106978115|rev|-	0	0	Kif2a	Kif2a	rev	106964340	106978115	-
chr13|Kif2a:106974494|Kif2a:106988075|rev|-	0	0	Kif2a	Kif2a	rev	106974494	106988075	-
chr13|Kif2a:106978023|Kif2a:106987369|rev|-	0	0	Kif2a	Kif2a	rev	106978023	106987369	-
chr13|Kif2a:106982523|Kif2a:106987369|rev|-	0	0	Kif2a	Kif2a	rev	106982523	106987369	-
chr13|Kif2a:106982523|Kif2a:106988075|rev|-	0	0	Kif2a	Kif2a	rev	106982523	106988075	-
chr13|Kif2a:106990037|Kif2a:106997129|rev|-	0	0	Kif2a	Kif2a	rev	106990037	106997129	-
chr13|Larp4b:9151224|Larp4b:9143753|rev|+	0	0	Larp4b	Larp4b	rev	9151224	9143753	+
chr13|Msh3:92235573|Msh3:92274917|rev|-	0	0	Msh3	Msh3	rev	92235573	92274917	-
chrX|Ogt:101673712|Ogt:101672447|rev|+	0	2	Ogt	Ogt	rev	101673712	101672447	+
chr13|Msh3:92249826|Msh3:92265991|rev|-	0	0	Msh3	Msh3	rev	92249826	92265991	-
chr15|Oxr1:41826052|Oxr1:41797473|rev|+	3	4	Oxr1	Oxr1	rev	41826052	41797473	+
chr5|Pan3:147455188|Pan3:147450652|rev|+	2	3	Pan3	Pan3	rev	147455188	147450652	+
chr13|Mtr:12241564|Mtr:12250691|rev|-	0	0	Mtr	Mtr	rev	12241564	12250691	-
chr13|Mtr:12241564|Mtr:12253978|rev|-	0	0	Mtr	Mtr	rev	12241564	12253978	-
chr13|Naa35:59601071|Naa35:59598039|rev|+	0	0	Naa35	Naa35	rev	59601071	59598039	+
chr13|Naip2:100166468|Naip1:100428014|rev|-	0	0	Naip2	Naip1	rev	100166468	100428014	-
chr13|Nid1:13502525|Nid1:13468230|rev|+	0	0	Nid1	Nid1	rev	13502525	13468230	+
chr13|Nln:104035586|Nln:104037484|rev|-	0	0	Nln	Nln	rev	104035586	104037484	-
chr13|Nln:104046188|Nln:104052639|rev|-	0	0	Nln	Nln	rev	104046188	104052639	-
chr13|Nnt:119381675|Nnt:119396976|rev|-	0	0	Nnt	Nnt	rev	119381675	119396976	-
chr13|Nsd1:55234030|Nsd1:55213203|rev|+	0	0	Nsd1	Nsd1	rev	55234030	55213203	+
chr13|Nsd1:55238862|Nsd1:55233894|rev|+	0	0	Nsd1	Nsd1	rev	55238862	55233894	+
chr13|Parp8:116910864|Parp8:116938781|rev|-	3	0	Parp8	Parp8	rev	116910864	116938781	-
chr13|Nsd1:55282782|Nsd1:55213203|rev|+	0	0	Nsd1	Nsd1	rev	55282782	55213203	+
chr13|Papd4:93150683|Papd4:93171892|rev|-	0	0	Papd4	Papd4	rev	93150683	93171892	-
chr13|Papd7:69510619|Papd7:69515903|rev|-	0	0	Papd7	Papd7	rev	69510619	69515903	-
chr13|Papd7:69512889|Papd7:69515903|rev|-	0	0	Papd7	Papd7	rev	69512889	69515903	-
chr15|Parvb:84312775|Parvb:84303407|rev|+	0	2	Parvb	Parvb	rev	84312775	84303407	+
chr13|Pde4d:109939361|Pde4d:109933867|rev|+	0	0	Pde4d	Pde4d	rev	109939361	109933867	+
chr13|Phactr1:43096806|Phactr1:42956616|rev|+	0	0	Phactr1	Phactr1	rev	43096806	42956616	+
chr2|Pbx3:34204779|Pbx3:34224646|rev|-	0	2	Pbx3	Pbx3	rev	34204779	34224646	-
chr13|Pik3r1:101701446|Pik3r1:101709742|rev|-	0	0	Pik3r1	Pik3r1	rev	101701446	101709742	-
chr13|Pik3r1:101757325|Pik3r1:101758039|dup|-	0	0	Pik3r1	Pik3r1	dup	101757325	101758039	-
chr13|Pitrm1:6556702|Pitrm1:6552633|rev|+	0	0	Pitrm1	Pitrm1	rev	6556702	6552633	+
chr13|Polk:96501518|Polk:96519187|rev|-	0	0	Polk	Polk	rev	96501518	96519187	-
chr13|Ppap2a:112859701|Ppap2a:112834858|rev|+	0	0	Ppap2a	Ppap2a	rev	112859701	112834858	+
chr13|Ptch1:63540681|Ptch1:63542312|rev|-	0	0	Ptch1	Ptch1	rev	63540681	63542312	-
chr2|Pdia3:121426702|Pdia3:121422448|rev|+	2	0	Pdia3	Pdia3	rev	121426702	121422448	+
chr13|Ranbp9:43406611|Ranbp9:43419766|rev|-	0	0	Ranbp9	Ranbp9	rev	43406611	43419766	-
chr13|Ranbp9:43412410|Ranbp9:43425214|rev|-	0	0	Ranbp9	Ranbp9	rev	43412410	43425214	-
chr13|Ranbp9:43419575|Ranbp9:43425214|rev|-	0	0	Ranbp9	Ranbp9	rev	43419575	43425214	-
chr10|Pdss2:43395692|Pdss2:43393870|rev|+	0	2	Pdss2	Pdss2	rev	43395692	43393870	+
chr11|Pfas:68992654|Polr2a:69745044|rev|-	4	0	Pfas	Polr2a	rev	68992654	69745044	-
chr13|Rhobtb3:75892905|Rhobtb3:75939638|rev|-	0	0	Rhobtb3	Rhobtb3	rev	75892905	75939638	-
chr13|Rreb1:37899787|Rreb1:37888870|rev|+	0	0	Rreb1	Rreb1	rev	37899787	37888870	+
chr13|Scamp1:94224894|Scamp1:94233180|rev|-	0	0	Scamp1	Scamp1	rev	94224894	94233180	-
chr13|Secisbp2:51654635|Secisbp2:51652606|rev|+	0	0	Secisbp2	Secisbp2	rev	51654635	51652606	+
chr13|Serpinb6c:33895268|Serpinb6a:33923068|rev|-	0	0	Serpinb6c	Serpinb6a	rev	33895268	33923068	-
chr13|Simc1:54529223|Simc1:54523969|rev|+	0	0	Simc1	Simc1	rev	54529223	54523969	+
chr13|Slc35b3:38934737|Slc35b3:38955936|rev|-	0	0	Slc35b3	Slc35b3	rev	38934737	38955936	-
chr13|Slc35b3:38954108|Slc35b3:38955936|rev|-	0	0	Slc35b3	Slc35b3	rev	38954108	38955936	-
chr13|Smad5:56736056|Smad5:56723428|rev|+	0	0	Smad5	Smad5	rev	56736056	56723428	+
chr13|Spin1:51127973|Spin1:51123087|rev|+	0	0	Spin1	Spin1	rev	51127973	51123087	+
chr13|Spin1:51139610|Spin1:51127924|rev|+	0	0	Spin1	Spin1	rev	51139610	51127924	+
chr13|Spin1:51144535|Spin1:51123087|rev|+	0	0	Spin1	Spin1	rev	51144535	51123087	+
chr6|Phf14:11962789|Phf14:11933252|rev|+	0	2	Phf14	Phf14	rev	11962789	11933252	+
chr13|Syk:52638247|Syk:52631656|rev|+	0	0	Syk	Syk	rev	52638247	52631656	+
chr13|Tdp2:24840558|Tdp2:24836015|rev|+	0	0	Tdp2	Tdp2	rev	24840558	24836015	+
chr13|Tmem161b:84260240|Tmem161b:84251229|rev|+	0	0	Tmem161b	Tmem161b	rev	84260240	84251229	+
chr13|Tnpo1:98870239|Tnpo1:98884664|rev|-	0	0	Tnpo1	Tnpo1	rev	98870239	98884664	-
chr13|Ttc37:76139562|Ttc37:76118083|rev|+	0	0	Ttc37	Ttc37	rev	76139562	76118083	+
chr13|Txndc5:38503430|Txndc5:38523478|rev|-	0	0	Txndc5	Txndc5	rev	38503430	38523478	-
chr2|Phf21a:92230724|Phf21a:92214048|rev|+	0	2	Phf21a	Phf21a	rev	92230724	92214048	+
chr13|Uimc1:55050740|Uimc1:55093281|rev|-	0	0	Uimc1	Uimc1	rev	55050740	55093281	-
chr13|Utp15:98254918|Utp15:98260970|rev|-	0	0	Utp15	Utp15	rev	98254918	98260970	-
chr13|Vcan:89678074|Vcan:89693501|rev|-	0	0	Vcan	Vcan	rev	89678074	89693501	-
chr13|Vcan:89688284|Vcan:89693501|dup|-	0	0	Vcan	Vcan	dup	89688284	89693501	-
chr13|Vcan:89688284|Vcan:89705797|rev|-	0	0	Vcan	Vcan	rev	89688284	89705797	-
chr9|Phip:82945757|Phip:82959851|rev|-	2	0	Phip	Phip	rev	82945757	82959851	-
chr13|Vps41:18830793|Vps41:18810431|rev|+	0	0	Vps41	Vps41	rev	18830793	18810431	+
chr13|Wdr37:8819862|Wdr37:8847686|rev|-	0	0	Wdr37	Wdr37	rev	8819862	8847686	-
chr7|Pik3c2a:116358635|Pik3c2a:116368189|rev|-	2	0	Pik3c2a	Pik3c2a	rev	116358635	116368189	-
chr13|Wdr37:8844786|Wdr37:8861265|rev|-	0	0	Wdr37	Wdr37	rev	8844786	8861265	-
chr13|Wdr41:94978585|Tbca:94832359|rev|+	0	0	Wdr41	Tbca	rev	94978585	94832359	+
chr13|Wdr41:95018965|Wdr41:95008807|rev|+	0	0	Wdr41	Wdr41	rev	95018965	95008807	+
chr13|Zcchc6:59796819|Zcchc6:59816387|rev|-	0	0	Zcchc6	Zcchc6	rev	59796819	59816387	-
chr13|Zfp367:64142207|Zfp367:64145680|rev|-	0	0	Zfp367	Zfp367	rev	64142207	64145680	-
chr13|Zfp87:67526076|Zfp738:67673688|rev|-	0	0	Zfp87	Zfp738	rev	67526076	67673688	-
chr13|Zkscan3:21393961|Zkscan3:21396577|rev|-	0	0	Zkscan3	Zkscan3	rev	21393961	21396577	-
chr13|Zmynd11:9710145|Zmynd11:9735466|rev|-	0	0	Zmynd11	Zmynd11	rev	9710145	9735466	-
chr13|Zmynd11:9720772|Zmynd11:9735466|rev|-	0	0	Zmynd11	Zmynd11	rev	9720772	9735466	-
chr13|Zswim6:107738371|Zswim6:107748363|rev|-	0	0	Zswim6	Zswim6	rev	107738371	107748363	-
chr13|Zswim6:107743535|Zswim6:107748363|rev|-	0	0	Zswim6	Zswim6	rev	107743535	107748363	-
chr13|Zswim6:107769559|Zswim6:107788009|rev|-	0	0	Zswim6	Zswim6	rev	107769559	107788009	-
chr14|Abcc4:118499965|Abcc4:118516588|rev|-	0	0	Abcc4	Abcc4	rev	118499965	118516588	-
chr14|Abcc4:118499965|Abcc4:118553363|rev|-	0	0	Abcc4	Abcc4	rev	118499965	118553363	-
chr14|Abcc4:118654149|Abcc4:118669107|rev|-	0	0	Abcc4	Abcc4	rev	118654149	118669107	-
chr7|Pik3c2a:116359995|Pik3c2a:116368189|rev|-	2	0	Pik3c2a	Pik3c2a	rev	116359995	116368189	-
chr14|Acin1:54662167|Acin1:54667161|rev|-	0	0	Acin1	Acin1	rev	54662167	54667161	-
chr3|Pkn2:142820536|Pkn2:142839362|rev|-	0	4	Pkn2	Pkn2	rev	142820536	142839362	-
chr14|Anxa11:25884264|Anxa11:25868863|rev|+	0	0	Anxa11	Anxa11	rev	25884264	25868863	+
chr14|Appl1:26959424|Appl1:26964957|rev|-	0	0	Appl1	Appl1	rev	26959424	26964957	-
chr14|Arhgef40:51996407|Arhgef40:51994879|rev|+	0	0	Arhgef40	Arhgef40	rev	51996407	51994879	+
chr14|Atxn7:14053023|Atxn7:14013072|rev|+	0	0	Atxn7	Atxn7	rev	14053023	14013072	+
chr14|Atxn7:14090109|Atxn7:14087282|rev|+	0	0	Atxn7	Atxn7	rev	14090109	14087282	+
chr14|Ccdc122:77068949|Ccdc122:77067859|rev|+	0	0	Ccdc122	Ccdc122	rev	77068949	77067859	+
chr14|Ccdc66:27483807|Ccdc66:27486950|rev|-	0	0	Ccdc66	Ccdc66	rev	27483807	27486950	-
chr14|Ccser2:36896254|Ccser2:36909212|rev|-	0	0	Ccser2	Ccser2	rev	36896254	36909212	-
chr14|Ccser2:36918433|Ccser2:36941264|rev|-	0	0	Ccser2	Ccser2	rev	36918433	36941264	-
chr14|Ccser2:36926838|Ccser2:36941264|rev|-	0	0	Ccser2	Ccser2	rev	36926838	36941264	-
chr14|Ccser2:36938583|Ccser2:36941264|rev|-	0	0	Ccser2	Ccser2	rev	36938583	36941264	-
chr14|Cdca2:67707352|Cdca2:67715005|rev|-	0	0	Cdca2	Cdca2	rev	67707352	67715005	-
chr14|Cdkn3:46768897|Cdkn3:46762527|rev|+	0	0	Cdkn3	Cdkn3	rev	46768897	46762527	+
chr14|Chd8:52215172|Chd8:52221424|rev|-	0	0	Chd8	Chd8	rev	52215172	52221424	-
chr14|Cog3:75724710|Cog3:75740628|rev|-	0	0	Cog3	Cog3	rev	75724710	75740628	-
chr4|Polr1e:45029471|Polr1e:45022207|rev|+	0	2	Polr1e	Polr1e	rev	45029471	45022207	+
chr14|Dennd6a:26619404|Dennd6a:26604673|rev|+	0	0	Dennd6a	Dennd6a	rev	26619404	26604673	+
chr14|Dennd6a:26628746|Dennd6a:26606904|rev|+	0	0	Dennd6a	Dennd6a	rev	26628746	26606904	+
chr14|Diap3:86772085|Diap3:86810471|rev|-	0	0	Diap3	Diap3	rev	86772085	86810471	-
chr14|Diap3:86772085|Diap3:86866642|rev|-	0	0	Diap3	Diap3	rev	86772085	86866642	-
chr14|Diap3:86772085|Diap3:86910123|rev|-	0	0	Diap3	Diap3	rev	86772085	86910123	-
chr14|Diap3:86772085|Diap3:86918864|rev|-	0	0	Diap3	Diap3	rev	86772085	86918864	-
chr15|Pphln1:93465245|Pphln1:93424013|rev|+	0	2	Pphln1	Pphln1	rev	93465245	93424013	+
chr14|Diap3:86810335|Diap3:86910123|rev|-	0	0	Diap3	Diap3	rev	86810335	86910123	-
chr17|Ppm1b:85005566|Ppm1b:84993679|rev|+	3	3	Ppm1b	Ppm1b	rev	85005566	84993679	+
chr14|Diap3:86828991|Diap3:86910123|rev|-	0	0	Diap3	Diap3	rev	86828991	86910123	-
chr14|Diap3:86852071|Diap3:86866642|rev|-	0	0	Diap3	Diap3	rev	86852071	86866642	-
chr2|Ppp6c:39204832|Ppp6c:39211053|rev|-	0	3	Ppp6c	Ppp6c	rev	39204832	39211053	-
chr6|Prdm5:65901859|Prdm5:65881048|rev|+	1	3	Prdm5	Prdm5	rev	65901859	65881048	+
chr14|Diap3:86965441|Diap3:87007400|rev|-	0	0	Diap3	Diap3	rev	86965441	87007400	-
chr14|Diap3:86978613|Diap3:87007400|rev|-	0	0	Diap3	Diap3	rev	86978613	87007400	-
chr14|Diap3:87000008|Diap3:87007400|rev|-	0	0	Diap3	Diap3	rev	87000008	87007400	-
chr14|Dis3:99085873|Dis3:99095340|rev|-	0	0	Dis3	Dis3	rev	99085873	99095340	-
chr14|Dleu2:61632436|Dleu2:61635591|rev|-	0	0	Dleu2	Dleu2	rev	61632436	61635591	-
chr14|Dlg5:24190317|Dlg5:24192954|rev|-	0	0	Dlg5	Dlg5	rev	24190317	24192954	-
chr14|Dlg5:24192791|Dlg5:24202366|rev|-	0	0	Dlg5	Dlg5	rev	24192791	24202366	-
chr6|Prdm5:65901859|Prdm5:65862914|rev|+	0	2	Prdm5	Prdm5	rev	65901859	65862914	+
chr14|Dpysl2:66828770|Dpysl2:66834376|rev|-	0	0	Dpysl2	Dpysl2	rev	66828770	66834376	-
chr14|Ecd:20333328|Ecd:20338496|rev|-	0	0	Ecd	Ecd	rev	20333328	20338496	-
chr14|Elf1:79536422|Elf1:79536122|dup|+	0	0	Elf1	Elf1	dup	79536422	79536122	+
chr14|Elf1:79570915|Elf1:79560746|rev|+	0	0	Elf1	Elf1	rev	79570915	79560746	+
chr14|Elf1:79573618|Elf1:79565461|rev|+	0	0	Elf1	Elf1	rev	79573618	79565461	+
chr1|Prim2:33512015|Prim2:33514217|rev|-	0	2	Prim2	Prim2	rev	33512015	33514217	-
chr14|Entpd4:69572802|Entpd4:69355393|rev|+	0	0	Entpd4	Entpd4	rev	69572802	69355393	+
chr14|Entpd4:69575022|Entpd4:69356994|rev|+	0	0	Entpd4	Entpd4	rev	69575022	69356994	+
chr14|Ero1l:45301692|Ero1l:45306631|rev|-	0	0	Ero1l	Ero1l	rev	45301692	45306631	-
chr14|Exoc5:49033270|Exoc5:49042549|rev|-	0	0	Exoc5	Exoc5	rev	49033270	49042549	-
chr8|Prmt10:77572726|Prmt10:77560806|rev|+	2	0	Prmt10	Prmt10	rev	77572726	77560806	+
chr14|Fam208a:27442620|Fam208a:27438598|rev|+	0	0	Fam208a	Fam208a	rev	27442620	27438598	+
chr14|Fam208a:27450049|Fam208a:27438598|rev|+	0	0	Fam208a	Fam208a	rev	27450049	27438598	+
chr14|Fam208a:27466311|Fam208a:27438598|rev|+	0	0	Fam208a	Fam208a	rev	27466311	27438598	+
chr14|Farp1:121230726|Farp1:121207253|rev|+	0	0	Farp1	Farp1	rev	121230726	121207253	+
chr7|Prmt3:49829030|Prmt3:49818031|rev|+	0	4	Prmt3	Prmt3	rev	49829030	49818031	+
chr4|Ptbp3:59514273|Ptbp3:59524476|rev|-	5	4	Ptbp3	Ptbp3	rev	59514273	59524476	-
chr14|Fermt2:45482431|Fermt2:45482566|dup|-	0	0	Fermt2	Fermt2	dup	45482431	45482566	-
chr14|Fermt2:45504496|Fermt2:45504730|dup|-	0	0	Fermt2	Fermt2	dup	45504496	45504730	-
chr14|Flnb:7915384|Flnb:7907152|rev|+	0	0	Flnb	Flnb	rev	7915384	7907152	+
chr14|Flnb:7924313|Flnb:7867536|rev|+	0	0	Flnb	Flnb	rev	7924313	7867536	+
chr14|Flnb:7933980|Flnb:7930762|rev|+	0	0	Flnb	Flnb	rev	7933980	7930762	+
chr14|Fndc3a:72552471|Fndc3a:72574680|rev|-	0	0	Fndc3a	Fndc3a	rev	72552471	72574680	-
chr14|Fndc3a:72563483|Fndc3a:72584844|rev|-	0	0	Fndc3a	Fndc3a	rev	72563483	72584844	-
chr14|Fndc3a:72589753|Fndc3a:72599142|rev|-	0	0	Fndc3a	Fndc3a	rev	72589753	72599142	-
chr14|Fndc3a:72652015|Fndc3a:72683771|rev|-	0	0	Fndc3a	Fndc3a	rev	72652015	72683771	-
chr14|Gfra2:70926072|Gfra2:70895771|rev|+	0	0	Gfra2	Gfra2	rev	70926072	70895771	+
chr14|Gfra2:70926072|Gfra2:70901488|rev|+	0	0	Gfra2	Gfra2	rev	70926072	70901488	+
chr14|Gfra2:70968416|Gfra2:70895771|rev|+	0	0	Gfra2	Gfra2	rev	70968416	70895771	+
chr14|Gfra2:70968416|Gfra2:70966206|rev|+	0	0	Gfra2	Gfra2	rev	70968416	70966206	+
chr14|Gfra2:70977309|Gfra2:70895771|rev|+	0	0	Gfra2	Gfra2	rev	70977309	70895771	+
chr15|Ptk2:73343132|Ptk2:73365195|rev|-	3	0	Ptk2	Ptk2	rev	73343132	73365195	-
chr14|Gpc6:117436043|Gpc6:117435651|dup|+	0	0	Gpc6	Gpc6	dup	117436043	117435651	+
chr14|Hmbox1:64825600|Hmbox1:64828668|rev|-	0	0	Hmbox1	Hmbox1	rev	64825600	64828668	-
chr14|Hmbox1:64896649|Hmbox1:64903318|rev|-	0	0	Hmbox1	Hmbox1	rev	64896649	64903318	-
chr4|Pum1:130719351|Pum1:130718153|rev|+	1	1	Pum1	Pum1	rev	130719351	130718153	+
chr14|Ipo5:120923585|Ipo5:120917355|rev|+	0	0	Ipo5	Ipo5	rev	120923585	120917355	+
chr4|Pum1:130730548|Pum1:130718153|rev|+	0	2	Pum1	Pum1	rev	130730548	130718153	+
chr14|Kat6b:21637640|Kat6b:21609753|rev|+	0	0	Kat6b	Kat6b	rev	21637640	21609753	+
chr14|Kat6b:21637640|Kat6b:21618890|rev|+	0	0	Kat6b	Kat6b	rev	21637640	21618890	+
chr14|Kctd9:67733442|Kctd9:67724557|rev|+	0	0	Kctd9	Kctd9	rev	67733442	67724557	+
chr4|Pum1:130730548|Pum1:130727997|rev|+	0	2	Pum1	Pum1	rev	130730548	130727997	+
chr14|Ktn1:47676825|Ktn1:47663755|rev|+	0	0	Ktn1	Ktn1	rev	47676825	47663755	+
chr15|Pvt1:62107465|Pvt1:62107147|dup|+	7	6	Pvt1	Pvt1	dup	62107465	62107147	+
chr14|Mapk8:33408047|Mapk8:33411024|rev|-	0	0	Mapk8	Mapk8	rev	33408047	33411024	-
chr11|Pwwp2a:43705477|Pwwp2a:43704533|dup|+	1	4	Pwwp2a	Pwwp2a	dup	43705477	43704533	+
chr14|Mettl6:31482790|Mettl6:31492456|rev|-	0	0	Mettl6	Mettl6	rev	31482790	31492456	-
chr14|Mipep:60846503|Mipep:60787294|rev|+	0	0	Mipep	Mipep	rev	60846503	60787294	+
chr14|Mphosph8:56678818|Mphosph8:56673890|rev|+	0	0	Mphosph8	Mphosph8	rev	56678818	56673890	+
chr14|Mycbp2:103174765|Mycbp2:103243216|rev|-	0	0	Mycbp2	Mycbp2	rev	103174765	103243216	-
chr9|Qrich1:108544977|Qrich1:108528588|rev|+	0	3	Qrich1	Qrich1	rev	108544977	108528588	+
chr14|Mycbp2:103204321|Mycbp2:103232617|rev|-	0	0	Mycbp2	Mycbp2	rev	103204321	103232617	-
chr14|Mycbp2:103260195|Mycbp2:103276518|rev|-	0	0	Mycbp2	Mycbp2	rev	103260195	103276518	-
chr14|Mycbp2:103262701|Mycbp2:103276518|rev|-	0	0	Mycbp2	Mycbp2	rev	103262701	103276518	-
chr14|Naa16:79339533|Naa16:79341095|rev|-	0	0	Naa16	Naa16	rev	79339533	79341095	-
chr14|Naa16:79339533|Naa16:79345108|rev|-	0	0	Naa16	Naa16	rev	79339533	79345108	-
chr14|Naa16:79355720|Naa16:79370097|rev|-	0	0	Naa16	Naa16	rev	79355720	79370097	-
chr14|Naa16:79381494|Naa16:79387106|rev|-	0	0	Naa16	Naa16	rev	79381494	79387106	-
chr14|Naa16:79383235|Naa16:79384758|rev|-	0	0	Naa16	Naa16	rev	79383235	79384758	-
chr14|Nek10:14865735|Nek10:14859294|rev|+	0	0	Nek10	Nek10	rev	14865735	14859294	+
chr14|Ngly1:16294673|Ngly1:16254641|rev|+	0	0	Ngly1	Ngly1	rev	16294673	16254641	+
chr14|Nr1d2:18207918|Nr1d2:18222253|rev|-	0	0	Nr1d2	Nr1d2	rev	18207918	18222253	-
chr14|Nr1d2:18211778|Nr1d2:18222253|rev|-	0	0	Nr1d2	Nr1d2	rev	18211778	18222253	-
chr14|Nupl1:60238451|Nupl1:60247466|rev|-	0	0	Nupl1	Nupl1	rev	60238451	60247466	-
chr14|Parg:32217734|Parg:32208156|rev|+	0	0	Parg	Parg	rev	32217734	32208156	+
chr14|Parg:32262831|Parg:32258077|rev|+	0	0	Parg	Parg	rev	32262831	32258077	+
chr14|Pbrm1:31036059|Pbrm1:31030843|rev|+	0	0	Pbrm1	Pbrm1	rev	31036059	31030843	+
chr14|Pbrm1:31061745|Pbrm1:31040432|rev|+	0	0	Pbrm1	Pbrm1	rev	31061745	31040432	+
chr14|Pbrm1:31061745|Pbrm1:31044623|rev|+	0	0	Pbrm1	Pbrm1	rev	31061745	31044623	+
chr14|Pbrm1:31074982|Pbrm1:31061468|rev|+	0	0	Pbrm1	Pbrm1	rev	31074982	31061468	+
chr14|Pbrm1:31089622|Pbrm1:31087515|rev|+	0	0	Pbrm1	Pbrm1	rev	31089622	31087515	+
chr14|Pcca:122616885|Pcca:122557714|rev|+	0	0	Pcca	Pcca	rev	122616885	122557714	+
chr14|Pcca:122714125|Pcca:122684881|rev|+	0	0	Pcca	Pcca	rev	122714125	122684881	+
chr14|Pcca:122738004|Pcca:122701054|rev|+	0	0	Pcca	Pcca	rev	122738004	122701054	+
chr14|Peli2:48252765|Peli2:48250509|rev|+	0	0	Peli2	Peli2	rev	48252765	48250509	+
chr14|Phf7:31248042|Phf7:31249717|rev|-	0	0	Phf7	Phf7	rev	31248042	31249717	-
chr14|Pibf1:99211070|Pibf1:99186480|rev|+	0	0	Pibf1	Pibf1	rev	99211070	99186480	+
chr14|Pinx1:63878188|Pinx1:63872301|rev|+	0	0	Pinx1	Pinx1	rev	63878188	63872301	+
chr2|Qser1:104760493|Qser1:104780260|rev|-	0	2	Qser1	Qser1	rev	104760493	104780260	-
chr11|Rabep1:70925912|Rabep1:70917314|rev|+	2	2	Rabep1	Rabep1	rev	70925912	70917314	+
chr14|Ppp3cb:20520553|Ppp3cb:20531860|rev|-	0	0	Ppp3cb	Ppp3cb	rev	20520553	20531860	-
chr14|Psmc6:45343727|Psmc6:45334652|rev|+	0	0	Psmc6	Psmc6	rev	45343727	45334652	+
chr14|Pspc1:56748834|Pspc1:56772006|rev|-	0	0	Pspc1	Pspc1	rev	56748834	56772006	-
chr14|Pspc1:56758629|Pspc1:56764244|rev|-	0	0	Pspc1	Pspc1	rev	56758629	56764244	-
chr14|Ptk2b:66187442|Ptk2b:66190234|rev|-	0	0	Ptk2b	Ptk2b	rev	66187442	66190234	-
chr14|Rbm26:105141195|Rbm26:105150393|rev|-	0	0	Rbm26	Rbm26	rev	105141195	105150393	-
chr14|Rbm26:105150252|Rbm26:105154950|rev|-	0	0	Rbm26	Rbm26	rev	105150252	105154950	-
chr2|Rabgap1:37475466|Rabgap1:37469376|rev|+	1	1	Rabgap1	Rabgap1	rev	37475466	37469376	+
chr14|Samd4:47066474|Samd4:47052849|rev|+	0	0	Samd4	Samd4	rev	47066474	47052849	+
chr14|Samd4:47077592|Samd4:47052849|rev|+	0	0	Samd4	Samd4	rev	47077592	47052849	+
chr14|Sec24c:20682851|Fam149b:20356354|rev|+	0	0	Sec24c	Fam149b	rev	20682851	20356354	+
chr14|Setdb2:59406645|Setdb2:59419561|rev|-	0	0	Setdb2	Setdb2	rev	59406645	59419561	-
chr14|Sfmbt1:30774125|Sfmbt1:30765962|rev|+	0	0	Sfmbt1	Sfmbt1	rev	30774125	30765962	+
chr14|Sfmbt1:30784789|Sfmbt1:30738538|rev|+	0	0	Sfmbt1	Sfmbt1	rev	30784789	30738538	+
chr14|Sh2d4b:40840224|Sh2d4b:40874239|rev|-	0	0	Sh2d4b	Sh2d4b	rev	40840224	40874239	-
chr14|Slc4a7:14765710|Slc4a7:14729201|rev|+	0	0	Slc4a7	Slc4a7	rev	14765710	14729201	+
chr14|Slc4a7:14765710|Slc4a7:14745967|rev|+	0	0	Slc4a7	Slc4a7	rev	14765710	14745967	+
chr14|Slmap:26418112|Slmap:26429910|rev|-	0	0	Slmap	Slmap	rev	26418112	26429910	-
chr14|Slmap:26438678|Slmap:26473971|rev|-	0	0	Slmap	Slmap	rev	26438678	26473971	-
chr14|Slmap:26463575|Slmap:26482966|rev|-	0	0	Slmap	Slmap	rev	26463575	26482966	-
chr14|Spata13:60692548|Spata13:60690853|dup|+	0	0	Spata13	Spata13	dup	60692548	60690853	+
chr14|Stab1:31149388|Nisch:31187244|rev|-	0	0	Stab1	Nisch	rev	31149388	31187244	-
chr14|Supt16:52179473|Supt16:52182309|rev|-	0	0	Supt16	Supt16	rev	52179473	52182309	-
chr14|Tbc1d4:101505107|Tbc1d4:101507690|rev|-	0	0	Tbc1d4	Tbc1d4	rev	101505107	101507690	-
chr14|Tdrd3:87474840|Tdrd3:87472075|rev|+	0	0	Tdrd3	Tdrd3	rev	87474840	87472075	+
chr14|Tdrd3:87487287|Tdrd3:87472075|rev|+	0	0	Tdrd3	Tdrd3	rev	87487287	87472075	+
chr14|Tdrd3:87511770|Tdrd3:87457033|rev|+	0	0	Tdrd3	Tdrd3	rev	87511770	87457033	+
chr14|Tdrd3:87511770|Tdrd3:87472075|rev|+	0	0	Tdrd3	Tdrd3	rev	87511770	87472075	+
chr14|Tkt:30572330|Tkt:30569955|rev|+	0	0	Tkt	Tkt	rev	30572330	30569955	+
chr14|Tmem110:30872699|Tmem110:30871480|rev|+	0	0	Tmem110	Tmem110	rev	30872699	30871480	+
chr14|Tmem260:48486910|Tmem260:48483249|rev|+	0	0	Tmem260	Tmem260	rev	48486910	48483249	+
chr14|Tmem260:48496463|Tmem260:48480303|rev|+	0	0	Tmem260	Tmem260	rev	48496463	48480303	+
chr14|Tmtc4:122941304|Tmtc4:122973285|rev|-	0	0	Tmtc4	Tmtc4	rev	122941304	122973285	-
chr4|Rad23b:55370472|Rad23b:55366776|rev|+	0	3	Rad23b	Rad23b	rev	55370472	55366776	+
chr6|Rad52:119921028|Rad52:119920109|rev|+	1	3	Rad52	Rad52	rev	119921028	119920109	+
chr14|Top2b:16387418|Top2b:16387272|dup|+	0	0	Top2b	Top2b	dup	16387418	16387272	+
chr14|Top2b:16400127|Top2b:16383061|rev|+	0	0	Top2b	Top2b	rev	16400127	16383061	+
chr14|Top2b:16400496|Top2b:16383061|rev|+	0	0	Top2b	Top2b	rev	16400496	16383061	+
chr14|Ubac2:121908320|Ubac2:121905122|rev|+	0	0	Ubac2	Ubac2	rev	121908320	121905122	+
chr12|Ralgapa1:55786169|Ralgapa1:55795776|rev|-	0	2	Ralgapa1	Ralgapa1	rev	55786169	55795776	-
chr11|Rapgef6:54649339|Rapgef6:54568352|rev|+	4	0	Rapgef6	Rapgef6	rev	54649339	54568352	+
chr9|Rasa2:96591949|Rasa2:96611499|rev|-	1	3	Rasa2	Rasa2	rev	96591949	96611499	-
chr14|Usp54:20560845|Usp54:20562242|dup|-	0	0	Usp54	Usp54	dup	20560845	20562242	-
chr14|Usp54:20583321|Usp54:20591613|rev|-	0	0	Usp54	Usp54	rev	20583321	20591613	-
chr4|Rbbp4:129317647|Rbbp4:129322869|rev|-	0	2	Rbbp4	Rbbp4	rev	129317647	129322869	-
chr14|Vcl:20985749|Vcl:20983367|rev|+	0	0	Vcl	Vcl	rev	20985749	20983367	+
chr19|Rbm4:4792397|Rbm4:4794009|rev|-	2	1	Rbm4	Rbm4	rev	4792397	4794009	-
chr14|Vcl:21010166|Vcl:21007113|rev|+	0	0	Vcl	Vcl	rev	21010166	21007113	+
chrX|Rbm41:139954906|Rbm41:139995228|rev|-	0	2	Rbm41	Rbm41	rev	139954906	139995228	-
chr14|Vwa8:78949577|Vwa8:78925261|rev|+	0	0	Vwa8	Vwa8	rev	78949577	78925261	+
chr14|Vwa8:78984302|Vwa8:78947140|rev|+	0	0	Vwa8	Vwa8	rev	78984302	78947140	+
chr2|Rbms1:60779730|Rbms1:60797742|rev|-	0	3	Rbms1	Rbms1	rev	60779730	60797742	-
chr14|Vwa8:79038201|Vwa8:78933665|rev|+	0	0	Vwa8	Vwa8	rev	79038201	78933665	+
chr14|Vwa8:79038201|Vwa8:78994399|rev|+	0	0	Vwa8	Vwa8	rev	79038201	78994399	+
chr2|Rbms1:60779730|Rbms1:60792780|rev|-	0	2	Rbms1	Rbms1	rev	60779730	60792780	-
chr14|Wapal:34692734|Wapal:34691681|dup|+	0	0	Wapal	Wapal	dup	34692734	34691681	+
chr14|Wapal:34695105|Wapal:34676953|rev|+	0	0	Wapal	Wapal	rev	34695105	34676953	+
chr1|Rc3h1:160963840|Rc3h1:160954783|rev|+	0	2	Rc3h1	Rc3h1	rev	160963840	160954783	+
chr14|Wapal:34729407|Wapal:34722263|rev|+	0	0	Wapal	Wapal	rev	34729407	34722263	+
chr14|Wapal:34729407|Wapal:34724705|rev|+	0	0	Wapal	Wapal	rev	34729407	34724705	+
chr14|Wapal:34731609|Wapal:34730548|rev|+	0	0	Wapal	Wapal	rev	34731609	34730548	+
chr14|Wapal:34741145|Wapal:34722263|rev|+	0	0	Wapal	Wapal	rev	34741145	34722263	+
chr14|Wapal:34744904|Wapal:34739230|rev|+	0	0	Wapal	Wapal	rev	34744904	34739230	+
chr14|Wdhd1:47243802|Wdhd1:47252032|rev|-	0	0	Wdhd1	Wdhd1	rev	47243802	47252032	-
chr14|Wdhd1:47256103|Wdhd1:47261581|rev|-	0	0	Wdhd1	Wdhd1	rev	47256103	47261581	-
chr14|Wdhd1:47256103|Wdhd1:47274855|rev|-	0	0	Wdhd1	Wdhd1	rev	47256103	47274855	-
chr14|Wdhd1:47258520|Wdhd1:47270227|rev|-	0	0	Wdhd1	Wdhd1	rev	47258520	47270227	-
chr14|Wdhd1:47263438|Wdhd1:47268762|rev|-	0	0	Wdhd1	Wdhd1	rev	47263438	47268762	-
chr10|Reps1:18094908|Reps1:18092844|rev|+	1	1	Reps1	Reps1	rev	18094908	18092844	+
chr4|Rere:150439468|Rere:150406195|rev|+	1	3	Rere	Rere	rev	150439468	150406195	+
chr14|Xpo7:70681238|Xpo7:70701785|rev|-	0	0	Xpo7	Xpo7	rev	70681238	70701785	-
chr14|Xpo7:70698941|Xpo7:70704757|rev|-	0	0	Xpo7	Xpo7	rev	70698941	70704757	-
chr4|Rere:150439468|Rere:150431522|rev|+	1	3	Rere	Rere	rev	150439468	150431522	+
chr14|Zdhhc20:57857627|Zdhhc20:57865641|rev|-	0	0	Zdhhc20	Zdhhc20	rev	57857627	57865641	-
chr14|Zmiz1:25536824|Zmiz1:25502654|rev|+	0	0	Zmiz1	Zmiz1	rev	25536824	25502654	+
chr14|Zmiz1:25581673|Zmiz1:25502654|rev|+	0	0	Zmiz1	Zmiz1	rev	25581673	25502654	+
chr14|Zmiz1:25581673|Zmiz1:25572019|rev|+	0	0	Zmiz1	Zmiz1	rev	25581673	25572019	+
chr14|Zmym2:56914168|Zmym2:56902695|rev|+	0	0	Zmym2	Zmym2	rev	56914168	56902695	+
chr14|Zmym2:56914168|Zmym2:56911077|rev|+	0	0	Zmym2	Zmym2	rev	56914168	56911077	+
chr14|Zmym2:56921617|Zmym2:56911077|rev|+	0	0	Zmym2	Zmym2	rev	56921617	56911077	+
chr4|Rere:150406664|Rere:150406195|dup|+	0	2	Rere	Rere	dup	150406664	150406195	+
chr14|Zmym5:56796603|Zmym5:56804863|rev|-	0	0	Zmym5	Zmym5	rev	56796603	56804863	-
chr14|Zmym5:56804414|Zmym5:56804863|dup|-	0	0	Zmym5	Zmym5	dup	56804414	56804863	-
chr14|Zswim8:20717992|Zswim8:20716498|rev|+	0	0	Zswim8	Zswim8	rev	20717992	20716498	+
chr4|Rere:150477468|Rere:150406195|rev|+	2	0	Rere	Rere	rev	150477468	150406195	+
chr15|Acvr1b:101204577|Acvr1b:101198783|rev|+	0	0	Acvr1b	Acvr1b	rev	101204577	101198783	+
chr15|Adamts12:11311645|Adamts12:11310535|dup|+	0	0	Adamts12	Adamts12	dup	11311645	11310535	+
chr15|Adamts12:11331861|Adamts12:11277335|rev|+	0	0	Adamts12	Adamts12	rev	11331861	11277335	+
chr15|Ago2:73116302|Ago2:73121248|rev|-	0	0	Ago2	Ago2	rev	73116302	73121248	-
chr15|Ago2:73124129|Ago2:73146565|rev|-	0	0	Ago2	Ago2	rev	73124129	73146565	-
chr15|Alg12:88811296|Alg12:88812159|rev|-	0	0	Alg12	Alg12	rev	88811296	88812159	-
chr15|Ank:27571654|Ank:27544250|rev|+	0	0	Ank	Ank	rev	27571654	27544250	+
chr15|Ank:27571654|Ank:27562723|rev|+	0	0	Ank	Ank	rev	27571654	27562723	+
chr15|Ano6:95894541|Ano6:95864224|rev|+	0	0	Ano6	Ano6	rev	95894541	95864224	+
chr15|Ano6:95920378|Ano6:95912304|rev|+	0	0	Ano6	Ano6	rev	95920378	95912304	+
chr15|Ano6:95931843|Ano6:95912304|rev|+	0	0	Ano6	Ano6	rev	95931843	95912304	+
chr15|Ano6:95949956|Ano6:95948271|rev|+	0	0	Ano6	Ano6	rev	95949956	95948271	+
chr4|Rere:150477468|Rere:150468694|rev|+	1	1	Rere	Rere	rev	150477468	150468694	+
chr15|Arfgap3:83322573|Arfgap3:83336726|rev|-	0	0	Arfgap3	Arfgap3	rev	83322573	83336726	-
chr15|Asap1:64119957|Asap1:64135854|rev|-	0	0	Asap1	Asap1	rev	64119957	64135854	-
chr15|Asap1:64135805|Asap1:64152930|rev|-	0	0	Asap1	Asap1	rev	64135805	64152930	-
chr15|Asap1:64135805|Asap1:64166545|rev|-	0	0	Asap1	Asap1	rev	64135805	64166545	-
chr15|Asap1:64191483|Asap1:64208556|rev|-	0	0	Asap1	Asap1	rev	64191483	64208556	-
chr1|Rev1:38053615|Rev1:38085652|rev|-	2	0	Rev1	Rev1	rev	38053615	38085652	-
chr15|Atad2:58104430|Atad2:58106911|rev|-	0	0	Atad2	Atad2	rev	58104430	58106911	-
chr15|Atad2:58105476|Atad2:58108617|rev|-	0	0	Atad2	Atad2	rev	58105476	58108617	-
chr15|Atad2:58106724|Atad2:58116883|rev|-	0	0	Atad2	Atad2	rev	58106724	58116883	-
chr15|Atad2:58118344|Atad2:58122602|rev|-	0	0	Atad2	Atad2	rev	58118344	58122602	-
chr15|Atf1:100254513|Atf1:100245244|rev|+	0	0	Atf1	Atf1	rev	100254513	100245244	+
chr15|Atf1:100254513|Atf1:100254093|rev|+	0	0	Atf1	Atf1	rev	100254513	100254093	+
chr4|Ripk2:16151916|Ripk2:16158430|rev|-	7	2	Ripk2	Ripk2	rev	16151916	16158430	-
chr15|Atxn10:85365359|Atxn10:85359453|rev|+	0	0	Atxn10	Atxn10	rev	85365359	85359453	+
chr15|Atxn10:85376702|Atxn10:85359453|rev|+	0	0	Atxn10	Atxn10	rev	85376702	85359453	+
chr15|Atxn10:85376702|Atxn10:85365276|rev|+	0	0	Atxn10	Atxn10	rev	85376702	85365276	+
chr15|Atxn10:85387156|Atxn10:85382903|rev|+	0	0	Atxn10	Atxn10	rev	85387156	85382903	+
chr15|Atxn10:85393506|Atxn10:85375321|rev|+	0	0	Atxn10	Atxn10	rev	85393506	85375321	+
chr18|Rnf14:38314803|Rnf14:38299753|rev|+	0	2	Rnf14	Rnf14	rev	38314803	38299753	+
chr15|Brd1:88689508|Brd1:88717062|rev|-	0	0	Brd1	Brd1	rev	88689508	88717062	-
chr15|Ccnt1:98546523|Ccnt1:98548711|rev|-	0	0	Ccnt1	Ccnt1	rev	98546523	98548711	-
chr15|Cct5:31592284|Cct5:31598060|rev|-	0	0	Cct5	Cct5	rev	31592284	31598060	-
chr15|Cdh18:23173929|Cdh18:23173450|dup|+	0	0	Cdh18	Cdh18	dup	23173929	23173450	+
chr15|Cers5:99738664|Cers5:99739512|rev|-	0	0	Cers5	Cers5	rev	99738664	99739512	-
chr15|Cpne8:90497064|Cpne8:90619735|rev|-	0	0	Cpne8	Cpne8	rev	90497064	90619735	-
chr15|Cpne8:90540231|Cpne8:90619735|rev|-	0	0	Cpne8	Cpne8	rev	90540231	90619735	-
chr15|Cpne8:90568248|Cpne8:90619735|rev|-	0	0	Cpne8	Cpne8	rev	90568248	90619735	-
chr1|Rnf149:39560692|Rnf149:39565332|rev|-	0	2	Rnf149	Rnf149	rev	39560692	39565332	-
chr4|Rnf38:44131543|Rnf38:44152553|rev|-	2	0	Rnf38	Rnf38	rev	44131543	44152553	-
chr15|Cpq:33497364|Cpq:33466625|rev|+	0	0	Cpq	Cpq	rev	33497364	33466625	+
chr15|Cyhr1:76648098|Cyhr1:76649179|rev|-	0	0	Cyhr1	Cyhr1	rev	76648098	76649179	-
chr5|Rnf4:34350838|Rnf4:34342521|rev|+	2	0	Rnf4	Rnf4	rev	34350838	34342521	+
chr15|Ddx17:79536996|Ddx17:79537545|rev|-	0	0	Ddx17	Ddx17	rev	79536996	79537545	-
chr12|Rps6ka5:100615996|Rps6ka5:100619641|rev|-	4	0	Rps6ka5	Rps6ka5	rev	100615996	100619641	-
chr15|Ddx17:79541033|Ddx17:79543856|rev|-	0	0	Ddx17	Ddx17	rev	79541033	79543856	-
chr15|Dip2b:100132027|Dip2b:100115844|rev|+	0	0	Dip2b	Dip2b	rev	100132027	100115844	+
chr15|Dip2b:100142147|Dip2b:100115844|rev|+	0	0	Dip2b	Dip2b	rev	100142147	100115844	+
chr15|Dip2b:100171213|Dip2b:100154156|rev|+	0	0	Dip2b	Dip2b	rev	100171213	100154156	+
chr15|Drosha:12890547|Drosha:12889618|rev|+	0	0	Drosha	Drosha	rev	12890547	12889618	+
chr15|Drosha:12905701|Drosha:12889618|rev|+	0	0	Drosha	Drosha	rev	12905701	12889618	+
chr15|Drosha:12915444|Drosha:12901102|rev|+	0	0	Drosha	Drosha	rev	12915444	12901102	+
chr1|Rps6kc1:190798651|Rps6kc1:190810121|rev|-	0	2	Rps6kc1	Rps6kc1	rev	190798651	190810121	-
chr15|Eif4b:102084795|Eif4b:102081975|rev|+	0	0	Eif4b	Eif4b	rev	102084795	102081975	+
chr15|Eif4b:102086639|Eif4b:102081975|rev|+	0	0	Eif4b	Eif4b	rev	102086639	102081975	+
chr7|Rras2:114058539|Rras2:114060419|rev|-	0	2	Rras2	Rras2	rev	114058539	114060419	-
chr15|Ep300:81601545|Ep300:81600907|dup|+	0	0	Ep300	Ep300	dup	81601545	81600907	+
chr16|Rsl1d1:11199384|Rsl1d1:11199719|rev|-	2	0	Rsl1d1	Rsl1d1	rev	11199384	11199719	-
chr2|Rsu1:13216769|Rsu1:13241795|rev|-	2	0	Rsu1	Rsu1	rev	13216769	13241795	-
chr15|Ep300:81627534|Ep300:81624524|rev|+	0	0	Ep300	Ep300	rev	81627534	81624524	+
chr19|Rtn3:7432451|Rtn3:7435138|rev|-	2	0	Rtn3	Rtn3	rev	7432451	7435138	-
chr15|Ep300:81636843|Ep300:81624524|rev|+	0	0	Ep300	Ep300	rev	81636843	81624524	+
chr15|Ep300:81643191|Ep300:81638979|rev|+	0	0	Ep300	Ep300	rev	81643191	81638979	+
chr11|Rtn4:29708770|Rtn4:29705534|rev|+	1	3	Rtn4	Rtn4	rev	29708770	29705534	+
chr15|Ext1:53073292|Ext1:53107571|rev|-	0	0	Ext1	Ext1	rev	53073292	53107571	-
chr15|Ext1:53083084|Ext1:53101804|rev|-	0	0	Ext1	Ext1	rev	53083084	53101804	-
chr15|Ext1:53083084|Ext1:53107571|rev|-	0	0	Ext1	Ext1	rev	53083084	53107571	-
chr15|Fam186b:99273689|Fam186b:99285665|rev|-	0	0	Fam186b	Fam186b	rev	99273689	99285665	-
chr15|Fam186b:99283813|Fam186b:99285665|rev|-	0	0	Fam186b	Fam186b	rev	99283813	99285665	-
chr15|Ghr:3333346|Ghr:3458008|rev|-	0	0	Ghr	Ghr	rev	3333346	3458008	-
chr15|Gtpbp1:79708043|Gtpbp1:79706991|rev|+	0	0	Gtpbp1	Gtpbp1	rev	79708043	79706991	+
chr14|Samd4:47016795|Samd4:47016276|dup|+	1	4	Samd4	Samd4	dup	47016795	47016276	+
chr15|Larp4:99994717|Larp4:99990292|rev|+	0	0	Larp4	Larp4	rev	99994717	99990292	+
chr15|Lifr:7154547|Fyb:6632264|rev|+	0	0	Lifr	Fyb	rev	7154547	6632264	+
chr15|Lmbr1l:98911495|Lmbr1l:98915221|rev|-	0	0	Lmbr1l	Lmbr1l	rev	98911495	98915221	-
chr12|Setd3:108157753|Setd3:108165172|rev|-	1	1	Setd3	Setd3	rev	108157753	108165172	-
chr15|Lrrk2:91775042|Lrrk2:91752141|rev|+	0	0	Lrrk2	Lrrk2	rev	91775042	91752141	+
chr15|Lrrk2:91780009|Lrrk2:91764631|rev|+	0	0	Lrrk2	Lrrk2	rev	91780009	91764631	+
chr15|Lrrk2:91787126|Lrrk2:91764631|rev|+	0	0	Lrrk2	Lrrk2	rev	91787126	91764631	+
chr15|Lrrk2:91806927|Lrrk2:91801838|rev|+	0	0	Lrrk2	Lrrk2	rev	91806927	91801838	+
chr19|Shoc2:53988383|Shoc2:53987453|dup|+	3	2	Shoc2	Shoc2	dup	53988383	53987453	+
chr5|Slain2:72948726|Slain2:72941291|rev|+	2	0	Slain2	Slain2	rev	72948726	72941291	+
chr15|Mtbp:55588763|Mtbp:55577447|rev|+	0	0	Mtbp	Mtbp	rev	55588763	55577447	+
chr15|Mtbp:55597503|Mtbp:55564612|rev|+	0	0	Mtbp	Mtbp	rev	55597503	55564612	+
chr15|Mtbp:55597503|Mtbp:55577447|rev|+	0	0	Mtbp	Mtbp	rev	55597503	55577447	+
chr8|Slc20a2:22545600|Slc20a2:22535018|rev|+	4	1	Slc20a2	Slc20a2	rev	22545600	22535018	+
chr15|Mtdh:34123766|Mtdh:34114023|rev|+	0	0	Mtdh	Mtdh	rev	34123766	34114023	+
chr15|Mtdh:34136827|Mtdh:34116310|rev|+	0	0	Mtdh	Mtdh	rev	34136827	34116310	+
chr15|Mtdh:34139897|Mtdh:34114023|rev|+	0	0	Mtdh	Mtdh	rev	34139897	34114023	+
chr15|Mtdh:34139897|Mtdh:34117879|rev|+	0	0	Mtdh	Mtdh	rev	34139897	34117879	+
chr15|Myh9:77766713|Myh9:77769973|rev|-	0	0	Myh9	Myh9	rev	77766713	77769973	-
chr15|Myh9:77795960|Myh9:77813231|rev|-	0	0	Myh9	Myh9	rev	77795960	77813231	-
chr11|Slit3:35634034|Slit3:35544728|rev|+	0	2	Slit3	Slit3	rev	35634034	35544728	+
chr15|Myo10:25714216|Myo10:25701561|rev|+	0	0	Myo10	Myo10	rev	25714216	25701561	+
chr15|Myo10:25739369|Myo10:25737449|rev|+	0	0	Myo10	Myo10	rev	25739369	25737449	+
chr15|Myo10:25744256|Myo10:25737449|rev|+	0	0	Myo10	Myo10	rev	25744256	25737449	+
chr15|Myo10:25804596|Myo10:25782917|rev|+	0	0	Myo10	Myo10	rev	25804596	25782917	+
chr15|Nadk2:9103379|Nadk2:9100105|rev|+	0	0	Nadk2	Nadk2	rev	9103379	9100105	+
chr15|Nipbl:8302835|Nipbl:8365943|rev|-	0	0	Nipbl	Nipbl	rev	8302835	8365943	-
chr15|Nipbl:8325683|Nipbl:8336957|rev|-	0	0	Nipbl	Nipbl	rev	8325683	8336957	-
chr15|Nipbl:8343474|Nipbl:8361012|rev|-	0	0	Nipbl	Nipbl	rev	8343474	8361012	-
chr15|Npr3:11883297|Npr3:11895804|rev|-	0	0	Npr3	Npr3	rev	11883297	11895804	-
chr15|Nudcd1:44388468|Nudcd1:44405992|rev|-	0	0	Nudcd1	Nudcd1	rev	44388468	44405992	-
chr8|Smad1:79371783|Smad1:79372364|dup|-	0	2	Smad1	Smad1	dup	79371783	79372364	-
chr15|Nudcd1:44396510|Nudcd1:44420873|rev|-	0	0	Nudcd1	Nudcd1	rev	44396510	44420873	-
chr15|Nudcd1:44400019|Nudcd1:44405529|rev|-	0	0	Nudcd1	Nudcd1	rev	44400019	44405529	-
chr15|Nup155:8137969|Nup155:8136632|rev|+	0	0	Nup155	Nup155	rev	8137969	8136632	+
chr15|Nup155:8141359|Nup155:8139850|rev|+	0	0	Nup155	Nup155	rev	8141359	8139850	+
chr15|Osmr:6823551|Osmr:6837069|rev|-	0	0	Osmr	Osmr	rev	6823551	6837069	-
chr15|Osmr:6836915|Osmr:6842917|rev|-	0	0	Osmr	Osmr	rev	6836915	6842917	-
chr15|Osmr:6847026|Osmr:6860377|rev|-	0	0	Osmr	Osmr	rev	6847026	6860377	-
chr15|Otulin:27611511|Otulin:27619623|rev|-	0	0	Otulin	Otulin	rev	27611511	27619623	-
chr15|Oxct1:4059996|Oxct1:4035259|rev|+	0	0	Oxct1	Oxct1	rev	4059996	4035259	+
chr15|Oxct1:4101879|Oxct1:4035259|rev|+	0	0	Oxct1	Oxct1	rev	4101879	4035259	+
chr15|Oxct1:4101879|Oxct1:4091167|rev|+	0	0	Oxct1	Oxct1	rev	4101879	4091167	+
chr15|Oxr1:41801695|Oxr1:41797473|rev|+	0	0	Oxr1	Oxr1	rev	41801695	41797473	+
chr18|Smad4:73675160|Smad4:73678039|rev|-	3	3	Smad4	Smad4	rev	73675160	73678039	-
chrX|Smc1a:152047968|Smc1a:152026237|rev|+	2	0	Smc1a	Smc1a	rev	152047968	152026237	+
chr15|Pcbp2:102478747|Pcbp2:102473260|rev|+	0	0	Pcbp2	Pcbp2	rev	102478747	102473260	+
chr15|Pcbp2:102478747|Pcbp2:102473284|rev|+	0	0	Pcbp2	Pcbp2	rev	102478747	102473284	+
chr3|Smc4:69025985|Smc4:69019174|rev|+	0	2	Smc4	Smc4	rev	69025985	69019174	+
chr15|Phf20l1:66609608|Efr3a:65871152|rev|+	0	0	Phf20l1	Efr3a	rev	66609608	65871152	+
chr15|Phf20l1:66632901|Phf20l1:66604026|rev|+	0	0	Phf20l1	Phf20l1	rev	66632901	66604026	+
chr15|Pla2g6:79312947|Pla2g6:79318010|rev|-	0	0	Pla2g6	Pla2g6	rev	79312947	79318010	-
chr12|Smek1:101051530|Smek1:101058941|rev|-	0	3	Smek1	Smek1	rev	101051530	101058941	-
chr15|Pphln1:93465245|Pphln1:93410691|rev|+	0	0	Pphln1	Pphln1	rev	93465245	93410691	+
chr11|Smg6:74990215|Smg6:74928992|rev|+	0	6	Smg6	Smg6	rev	74990215	74928992	+
chr11|Smurf2:106836069|Smurf2:106875939|rev|-	0	2	Smurf2	Smurf2	rev	106836069	106875939	-
chr15|Ppp6r2:89246340|Ppp6r2:89242159|rev|+	0	0	Ppp6r2	Ppp6r2	rev	89246340	89242159	+
chr6|Snd1:28545598|Snd1:28526052|rev|+	0	2	Snd1	Snd1	rev	28545598	28526052	+
chr15|Ppp6r2:89269962|Ppp6r2:89253018|rev|+	0	0	Ppp6r2	Ppp6r2	rev	89269962	89253018	+
chr7|Snord15a:99482784|Snord15a:99482932|dup|-	2	0	Snord15a	Snord15a	dup	99482784	99482932	-
chr15|Prkag1:98825687|Racgap1:99643523|rev|-	0	0	Prkag1	Racgap1	rev	98825687	99643523	-
chr15|Ptk2:73257033|Ptk2:73343359|rev|-	0	0	Ptk2	Ptk2	rev	73257033	73343359	-
chr15|Ptk2:73259547|Ptk2:73268893|rev|-	0	0	Ptk2	Ptk2	rev	73259547	73268893	-
chr15|Ptk2:73274486|Ptk2:73343359|rev|-	0	0	Ptk2	Ptk2	rev	73274486	73343359	-
chr15|Ptk2:73303819|Ptk2:73343359|rev|-	0	0	Ptk2	Ptk2	rev	73303819	73343359	-
chr15|Ptk2:73303819|Ptk2:73365195|rev|-	0	0	Ptk2	Ptk2	rev	73303819	73365195	-
chr15|Ptk2:73304406|Ptk2:73343359|rev|-	0	0	Ptk2	Ptk2	rev	73304406	73343359	-
chr15|Ptk2:73309814|Ptk2:73343359|rev|-	0	0	Ptk2	Ptk2	rev	73309814	73343359	-
chr15|Ptk2:73320774|Ptk2:73365195|rev|-	0	0	Ptk2	Ptk2	rev	73320774	73365195	-
chr15|Ptk2:73325748|Ptk2:73343359|rev|-	0	0	Ptk2	Ptk2	rev	73325748	73343359	-
chr2|Snx5:144255339|Snx5:144257993|rev|-	0	3	Snx5	Snx5	rev	144255339	144257993	-
chr2|Snx5:144255339|Snx5:144257195|rev|-	2	0	Snx5	Snx5	rev	144255339	144257195	-
chr15|Pvt1:62149352|Pvt1:62107147|rev|+	0	0	Pvt1	Pvt1	rev	62149352	62107147	+
chr17|Sos1:80445429|Sos1:80460047|rev|-	0	3	Sos1	Sos1	rev	80445429	80460047	-
chr15|Rad21:51967787|Rad21:51970144|rev|-	0	0	Rad21	Rad21	rev	51967787	51970144	-
chr15|Rad21:51976098|Rad21:51982703|rev|-	0	0	Rad21	Rad21	rev	51976098	51982703	-
chr15|Rbfox2:77094450|Rbfox2:77105669|rev|-	0	0	Rbfox2	Rbfox2	rev	77094450	77105669	-
chr15|Rbfox2:77094450|Rbfox2:77132941|rev|-	0	0	Rbfox2	Rbfox2	rev	77094450	77132941	-
chr15|Rbfox2:77132716|Rbfox2:77132941|dup|-	0	0	Rbfox2	Rbfox2	dup	77132716	77132941	-
chr15|Rictor:6774878|Rictor:6772131|rev|+	0	0	Rictor	Rictor	rev	6774878	6772131	+
chr15|Rictor:6778317|Rictor:6776049|rev|+	0	0	Rictor	Rictor	rev	6778317	6776049	+
chr15|Rnf19a:36260014|Rnf19a:36266031|rev|-	0	0	Rnf19a	Rnf19a	rev	36260014	36266031	-
chr15|Rrm2b:37931601|Rrm2b:37953754|rev|-	0	0	Rrm2b	Rrm2b	rev	37931601	37953754	-
chr15|Senp1:98075808|Senp1:98087133|rev|-	0	0	Senp1	Senp1	rev	98075808	98087133	-
chr15|Slc38a1:96609855|Slc38a1:96624169|rev|-	0	0	Slc38a1	Slc38a1	rev	96609855	96624169	-
chr15|Spats2:99167159|Spats2:99149633|rev|+	0	0	Spats2	Spats2	rev	99167159	99149633	+
chr11|Spag5:78321766|Spag5:78319985|rev|+	0	2	Spag5	Spag5	rev	78321766	78319985	+
chr15|Spats2:99186094|Spats2:99167079|rev|+	0	0	Spats2	Spats2	rev	99186094	99167079	+
chr15|Sqle:59326177|Sqle:59317795|rev|+	0	0	Sqle	Sqle	rev	59326177	59317795	+
chr15|Srebf2:82185433|Srebf2:82175096|rev|+	0	0	Srebf2	Srebf2	rev	82185433	82175096	+
chr15|Srebf2:82203296|Srebf2:82175096|rev|+	0	0	Srebf2	Srebf2	rev	82203296	82175096	+
chr15|Stk3:35072429|Stk3:35115645|rev|-	0	0	Stk3	Stk3	rev	35072429	35115645	-
chr15|Stk3:35099433|Stk3:35115645|rev|-	0	0	Stk3	Stk3	rev	35099433	35115645	-
chr15|Tars:11385083|Tars:11388460|rev|-	0	0	Tars	Tars	rev	11385083	11388460	-
chr15|Tbc1d31:57942449|Tbc1d31:57942369|dup|+	0	0	Tbc1d31	Tbc1d31	dup	57942449	57942369	+
chr15|Tbc1d31:57949082|Tbc1d31:57915969|rev|+	0	0	Tbc1d31	Tbc1d31	rev	57949082	57915969	+
chr15|Tbc1d31:57949082|Tbc1d31:57942369|rev|+	0	0	Tbc1d31	Tbc1d31	rev	57949082	57942369	+
chr15|Tbc1d31:57953640|Tbc1d31:57922956|rev|+	0	0	Tbc1d31	Tbc1d31	rev	57953640	57922956	+
chr4|Spata6:111806030|Spata6:111799069|rev|+	2	0	Spata6	Spata6	rev	111806030	111799069	+
chr4|Spen:141516835|Spen:141522392|rev|-	3	6	Spen	Spen	rev	141516835	141522392	-
chr11|Spred2:20008477|Spred2:19998119|rev|+	2	1	Spred2	Spred2	rev	20008477	19998119	+
chr15|Tmbim6:99407343|Tmbim6:99401579|rev|+	0	0	Tmbim6	Tmbim6	rev	99407343	99401579	+
chr12|Sptlc2:87355525|Sptlc2:87369125|rev|-	0	3	Sptlc2	Sptlc2	rev	87355525	87369125	-
chr15|Tnrc6b:80902712|Tnrc6b:80884206|rev|+	0	0	Tnrc6b	Tnrc6b	rev	80902712	80884206	+
chr17|Srpk1:28598901|Srpk1:28608764|rev|-	2	0	Srpk1	Srpk1	rev	28598901	28608764	-
chr15|Trappc9:72736775|Trappc9:72757358|rev|-	0	0	Trappc9	Trappc9	rev	72736775	72757358	-
chr15|Trappc9:72925505|Trappc9:72937125|rev|-	0	0	Trappc9	Trappc9	rev	72925505	72937125	-
chr15|Trappc9:72999971|Trappc9:73031643|rev|-	0	0	Trappc9	Trappc9	rev	72999971	73031643	-
chr15|Trio:27889287|Trio:27905331|rev|-	0	0	Trio	Trio	rev	27889287	27905331	-
chr15|Trio:27897833|Trio:27905331|rev|-	0	0	Trio	Trio	rev	27897833	27905331	-
chrX|Stag2:42229398|Stag2:42201854|rev|+	2	0	Stag2	Stag2	rev	42229398	42201854	+
chr15|Trps1:50822104|Trps1:50822708|dup|-	0	0	Trps1	Trps1	dup	50822104	50822708	-
chr15|Trps1:50822104|Trps1:50831958|rev|-	0	0	Trps1	Trps1	rev	50822104	50831958	-
chr15|Trps1:50822104|Trps1:50846942|rev|-	0	0	Trps1	Trps1	rev	50822104	50846942	-
chr15|Ttc33:5212130|Ttc33:5189581|rev|+	0	0	Ttc33	Ttc33	rev	5212130	5189581	+
chr15|Ttll1:83497319|Ttll1:83498286|rev|-	0	0	Ttll1	Ttll1	rev	83497319	83498286	-
chr15|Ubr5:37985877|Ubr5:37986199|rev|-	0	0	Ubr5	Ubr5	rev	37985877	37986199	-
chr15|Ubr5:38018278|Ubr5:38030938|rev|-	0	0	Ubr5	Ubr5	rev	38018278	38030938	-
chr15|Vps13b:35448721|Vps13b:35445569|rev|+	0	0	Vps13b	Vps13b	rev	35448721	35445569	+
chr15|Vps13b:35452267|Vps13b:35422307|rev|+	0	0	Vps13b	Vps13b	rev	35452267	35422307	+
chr15|Vps13b:35456739|Vps13b:35430109|rev|+	0	0	Vps13b	Vps13b	rev	35456739	35430109	+
chr15|Vps13b:35472064|Vps13b:35422307|rev|+	0	0	Vps13b	Vps13b	rev	35472064	35422307	+
chr12|Strn3:51621779|Strn3:51661713|rev|-	2	0	Strn3	Strn3	rev	51621779	51661713	-
chr15|Vps13b:35576526|Vps13b:35533295|rev|+	0	0	Vps13b	Vps13b	rev	35576526	35533295	+
chr15|Vps13b:35623805|Vps13b:35576378|rev|+	0	0	Vps13b	Vps13b	rev	35623805	35576378	+
chr15|Vps13b:35652366|Vps13b:35617597|rev|+	0	0	Vps13b	Vps13b	rev	35652366	35617597	+
chr15|Vps13b:35652366|Vps13b:35639852|rev|+	0	0	Vps13b	Vps13b	rev	35652366	35639852	+
chr7|Supt5:28328702|Supt5:28330645|rev|-	2	0	Supt5	Supt5	rev	28328702	28330645	-
chr15|Vps13b:35794489|Vps13b:35668700|rev|+	0	0	Vps13b	Vps13b	rev	35794489	35668700	+
chr15|Vps13b:35879957|Vps13b:35841248|rev|+	0	0	Vps13b	Vps13b	rev	35879957	35841248	+
chr15|Xpnpep3:81430892|Xpnpep3:81414431|rev|+	0	0	Xpnpep3	Xpnpep3	rev	81430892	81414431	+
chr15|Xrcc6:82023061|Xrcc6:82022444|rev|+	0	0	Xrcc6	Xrcc6	rev	82023061	82022444	+
chr12|Sypl:32967743|Sypl:32965372|rev|+	0	3	Sypl	Sypl	rev	32967743	32965372	+
chr15|Zfat:68101470|Zfat:68119074|rev|-	0	0	Zfat	Zfat	rev	68101470	68119074	-
chr15|Zfpm2:40774146|Zfpm2:40752895|rev|+	0	0	Zfpm2	Zfpm2	rev	40774146	40752895	+
chr15|Zfr:12156408|Zfr:12140433|rev|+	0	0	Zfr	Zfr	rev	12156408	12140433	+
chr15|Zfr:12156408|Zfr:12149527|rev|+	0	0	Zfr	Zfr	rev	12156408	12149527	+
chr15|Zfr:12171854|Zfr:12136395|rev|+	0	0	Zfr	Zfr	rev	12171854	12136395	+
chr15|Zhx2:57823751|Zhx2:57821031|dup|+	0	0	Zhx2	Zhx2	dup	57823751	57821031	+
chr16|Abcc1:14394090|Abcc1:14389806|rev|+	0	0	Abcc1	Abcc1	rev	14394090	14389806	+
chr16|Abcc1:14396476|Abcc1:14389806|rev|+	0	0	Abcc1	Abcc1	rev	14396476	14389806	+
chr7|Taldo1:141402329|Taldo1:141396048|rev|+	0	2	Taldo1	Taldo1	rev	141402329	141396048	+
chr16|Abcc1:14419792|Abcc1:14396350|rev|+	0	0	Abcc1	Abcc1	rev	14419792	14396350	+
chr16|Abcc1:14423260|Abcc1:14410699|rev|+	0	0	Abcc1	Abcc1	rev	14423260	14410699	+
chr16|Abcc1:14423260|Abcc1:14419699|rev|+	0	0	Abcc1	Abcc1	rev	14423260	14419699	+
chr16|Abcc1:14448583|Abcc1:14423056|rev|+	0	0	Abcc1	Abcc1	rev	14448583	14423056	+
chr2|Tasp1:140042093|Tasp1:140057499|rev|-	3	4	Tasp1	Tasp1	rev	140042093	140057499	-
chr16|Acap2:31127320|Acap2:31141797|rev|-	0	0	Acap2	Acap2	rev	31127320	31141797	-
chr16|Acap2:31131259|Acap2:31141797|rev|-	0	0	Acap2	Acap2	rev	31131259	31141797	-
chr16|Alcam:52268381|Alcam:52296984|rev|-	0	0	Alcam	Alcam	rev	52268381	52296984	-
chr2|Tasp1:140008698|Tasp1:140057499|rev|-	0	2	Tasp1	Tasp1	rev	140008698	140057499	-
chr16|Alg3:20607763|Alg3:20609086|rev|-	0	0	Alg3	Alg3	rev	20607763	20609086	-
chr16|Alg3:20608485|Alg3:20609086|rev|-	0	0	Alg3	Alg3	rev	20608485	20609086	-
chr16|App:85013626|App:85030365|rev|-	0	0	App	App	rev	85013626	85030365	-
chr16|Atp13a3:30339612|Atp13a3:30343796|rev|-	0	0	Atp13a3	Atp13a3	rev	30339612	30343796	-
chr16|Atp13a3:30349684|Atp13a3:30359749|rev|-	0	0	Atp13a3	Atp13a3	rev	30349684	30359749	-
chr16|Atp13a3:30361419|Atp13a3:30362749|rev|-	0	0	Atp13a3	Atp13a3	rev	30361419	30362749	-
chr10|Tbpl1:22731115|Eya4:23106288|rev|-	1	1	Tbpl1	Eya4	rev	22731115	23106288	-
chr16|Bach1:87722608|Bach1:87715330|rev|+	0	0	Bach1	Bach1	rev	87722608	87715330	+
chr16|Bbx:50247781|Bbx:50280539|rev|-	0	0	Bbx	Bbx	rev	50247781	50280539	-
chr3|Tbx15:99316358|Tbx15:99308829|rev|+	0	2	Tbx15	Tbx15	rev	99316358	99308829	+
chr16|Boc:44520224|Boc:44521335|rev|-	0	0	Boc	Boc	rev	44520224	44521335	-
chr16|Brwd1:96060998|Brwd1:96068627|rev|-	0	0	Brwd1	Brwd1	rev	96060998	96068627	-
chr15|Tcf20:82825230|Tcf20:82857284|rev|-	13	13	Tcf20	Tcf20	rev	82825230	82857284	-
chr16|Cblb:52166351|Cblb:52164295|rev|+	0	0	Cblb	Cblb	rev	52166351	52164295	+
chr15|Tcf20:82851512|Tcf20:82857284|dup|-	4	10	Tcf20	Tcf20	dup	82851512	82857284	-
chr16|Cblb:52174448|Cblb:52164295|rev|+	0	0	Cblb	Cblb	rev	52174448	52164295	+
chr15|Tcf20:82815610|Tcf20:82857284|rev|-	3	0	Tcf20	Tcf20	rev	82815610	82857284	-
chr16|Cd47:49884254|Cd47:49867764|rev|+	0	0	Cd47	Cd47	rev	49884254	49867764	+
chr7|Tead1:112759639|Tead1:112759383|dup|+	0	6	Tead1	Tead1	dup	112759639	112759383	+
chr16|Cep97:55918537|Cep97:55923040|rev|-	0	0	Cep97	Cep97	rev	55918537	55923040	-
chr16|Clec16a:10614600|Clec16a:10595801|rev|+	0	0	Clec16a	Clec16a	rev	10614600	10595801	+
chr16|Clec16a:10644881|Clec16a:10611002|rev|+	0	0	Clec16a	Clec16a	rev	10644881	10611002	+
chr16|Cluap1:3913369|Cluap1:3911450|rev|+	0	0	Cluap1	Cluap1	rev	3913369	3911450	+
chr16|Col8a1:57678336|Col8a1:57678455|dup|-	0	0	Col8a1	Col8a1	dup	57678336	57678455	-
chr16|Crebbp:4107427|Crebbp:4109218|rev|-	0	0	Crebbp	Crebbp	rev	4107427	4109218	-
chr16|Crebbp:4107427|Crebbp:4119856|rev|-	0	0	Crebbp	Crebbp	rev	4107427	4119856	-
chr16|Crebbp:4107427|Crebbp:4124214|rev|-	0	0	Crebbp	Crebbp	rev	4107427	4124214	-
chr16|Crkl:17469358|Crkl:17468892|dup|+	0	0	Crkl	Crkl	dup	17469358	17468892	+
chr16|Crybg3:59522083|Crybg3:59544165|rev|-	0	0	Crybg3	Crybg3	rev	59522083	59544165	-
chr16|Cryzl1:91712194|Cryzl1:91717475|rev|-	0	0	Cryzl1	Cryzl1	rev	91712194	91717475	-
chr4|Tex10:48451925|Tex10:48470072|rev|-	0	2	Tex10	Tex10	rev	48451925	48470072	-
chr17|Thada:84386510|Thada:84416387|rev|-	0	2	Thada	Thada	rev	84386510	84416387	-
chr16|Dcbld2:58451785|Dcbld2:58424560|rev|+	0	0	Dcbld2	Dcbld2	rev	58451785	58424560	+
chr16|Dcbld2:58463108|Dcbld2:58424560|rev|+	0	0	Dcbld2	Dcbld2	rev	58463108	58424560	+
chr16|Dgcr8:18272720|Dgcr8:18278516|rev|-	0	0	Dgcr8	Dgcr8	rev	18272720	18278516	-
chr16|Dlg1:31793640|Dlg1:31771756|rev|+	0	0	Dlg1	Dlg1	rev	31793640	31771756	+
chr16|Dlg1:31797010|Dlg1:31788081|rev|+	0	0	Dlg1	Dlg1	rev	31797010	31788081	+
chr16|Dlg1:31805734|Dlg1:31743105|rev|+	0	0	Dlg1	Dlg1	rev	31805734	31743105	+
chr16|Dlg1:31805734|Dlg1:31788081|rev|+	0	0	Dlg1	Dlg1	rev	31805734	31788081	+
chr16|Dlg1:31812824|Dlg1:31771756|rev|+	0	0	Dlg1	Dlg1	rev	31812824	31771756	+
chr16|Dlg1:31812824|Dlg1:31788081|rev|+	0	0	Dlg1	Dlg1	rev	31812824	31788081	+
chr17|Tiam2:3415185|Tiam2:3412631|rev|+	2	1	Tiam2	Tiam2	rev	3415185	3412631	+
chr16|Dyrk1a:94659693|Dyrk1a:94611418|rev|+	0	0	Dyrk1a	Dyrk1a	rev	94659693	94611418	+
chr16|Dyrk1a:94677592|Dyrk1a:94611418|rev|+	0	0	Dyrk1a	Dyrk1a	rev	94677592	94611418	+
chr16|Dyrk1a:94677592|Dyrk1a:94659496|rev|+	0	0	Dyrk1a	Dyrk1a	rev	94677592	94659496	+
chr16|Dzip3:48933793|Dzip3:48944928|rev|-	0	0	Dzip3	Dzip3	rev	48933793	48944928	-
chr16|Dzip3:48941651|Dzip3:48953803|rev|-	0	0	Dzip3	Dzip3	rev	48941651	48953803	-
chr19|Tm9sf3:41245443|Tm9sf3:41256340|rev|-	2	0	Tm9sf3	Tm9sf3	rev	41245443	41256340	-
chr4|Tmeff1:48617331|Tmeff1:48604580|rev|+	2	0	Tmeff1	Tmeff1	rev	48617331	48604580	+
chr16|Eif4g1:20675829|Eif4g1:20675343|rev|+	0	0	Eif4g1	Eif4g1	rev	20675829	20675343	+
chr16|Fgd4:16474226|Fgd4:16504216|rev|-	0	0	Fgd4	Fgd4	rev	16474226	16504216	-
chr16|Gbe1:70441319|Gbe1:70433544|rev|+	0	0	Gbe1	Gbe1	rev	70441319	70433544	+
chr4|Tmeff1:48650418|Tmeff1:48636839|rev|+	0	2	Tmeff1	Tmeff1	rev	48650418	48636839	+
chr16|Gsk3b:38193994|Gsk3b:38170663|rev|+	0	0	Gsk3b	Gsk3b	rev	38193994	38170663	+
chr16|Gspt1:11230509|Gspt1:11239096|rev|-	0	0	Gspt1	Gspt1	rev	11230509	11239096	-
chr16|Gspt1:11230509|Gspt1:11239099|rev|-	0	0	Gspt1	Gspt1	rev	11230509	11239099	-
chr16|Gspt1:11232531|Gspt1:11239099|rev|-	0	0	Gspt1	Gspt1	rev	11232531	11239099	-
chr16|Heg1:33684855|Zfp148:33456875|rev|+	0	0	Heg1	Zfp148	rev	33684855	33456875	+
chr16|Hlcs:94231063|Hlcs:94268698|rev|-	0	0	Hlcs	Hlcs	rev	94231063	94268698	-
chr16|Hlcs:94262591|Hlcs:94268698|rev|-	0	0	Hlcs	Hlcs	rev	94262591	94268698	-
chr16|Hspbap1:35818762|Hspbap1:35787189|rev|+	0	0	Hspbap1	Hspbap1	rev	35818762	35787189	+
chr16|Ifnar1:91496261|Ifnar1:91492630|rev|+	0	0	Ifnar1	Ifnar1	rev	91496261	91492630	+
chr16|Il1rap:26710630|Il1rap:26710480|dup|+	0	0	Il1rap	Il1rap	dup	26710630	26710480	+
chr16|Iqcb1:36867690|Iqcb1:36831501|rev|+	0	0	Iqcb1	Iqcb1	rev	36867690	36831501	+
chr16|Itgb5:33902883|Itgb5:33875801|rev|+	0	0	Itgb5	Itgb5	rev	33902883	33875801	+
chr16|Itgb5:33920214|Itgb5:33899240|rev|+	0	0	Itgb5	Itgb5	rev	33920214	33899240	+
chr16|Itsn1:91793767|Itsn1:91782160|rev|+	0	0	Itsn1	Itsn1	rev	91793767	91782160	+
chr16|Itsn1:91828333|Itsn1:91812089|rev|+	0	0	Itsn1	Itsn1	rev	91828333	91812089	+
chr16|Kalrn:33989767|Kalrn:33993030|rev|-	0	0	Kalrn	Kalrn	rev	33989767	33993030	-
chr16|Kalrn:34294117|Kalrn:34392109|rev|-	0	0	Kalrn	Kalrn	rev	34294117	34392109	-
chr16|Kalrn:34332123|Kalrn:34357397|rev|-	0	0	Kalrn	Kalrn	rev	34332123	34357397	-
chr16|Klhl22:17784395|Klhl22:17764383|rev|+	0	0	Klhl22	Klhl22	rev	17784395	17764383	+
chr16|Klhl24:20120298|Klhl24:20101991|rev|+	0	0	Klhl24	Klhl24	rev	20120298	20101991	+
chr16|Lpp:24456942|Lpp:24442780|rev|+	0	0	Lpp	Lpp	rev	24456942	24442780	+
chr16|Lpp:24608317|Lpp:24608115|dup|+	0	0	Lpp	Lpp	dup	24608317	24608115	+
chr16|Lpp:24681871|Lpp:24442780|rev|+	0	0	Lpp	Lpp	rev	24681871	24442780	+
chr16|Lpp:24681871|Lpp:24681745|dup|+	0	0	Lpp	Lpp	dup	24681871	24681745	+
chrX|Tmem164:142834393|Tmem164:142832500|rev|+	1	3	Tmem164	Tmem164	rev	142834393	142832500	+
chr16|Lpp:24762276|Lpp:24761592|dup|+	0	0	Lpp	Lpp	dup	24762276	24761592	+
chr16|Lpp:24889959|Lpp:24442780|rev|+	0	0	Lpp	Lpp	rev	24889959	24442780	+
chr16|Lpp:24889959|Lpp:24845090|rev|+	0	0	Lpp	Lpp	rev	24889959	24845090	+
chr16|Lrch3:32955405|Lrch3:32950291|rev|+	0	0	Lrch3	Lrch3	rev	32955405	32950291	+
chr16|Lrch3:32959531|Lrch3:32950291|rev|+	0	0	Lrch3	Lrch3	rev	32959531	32950291	+
chrX|Tmem164:142834393|Tmem164:142752039|rev|+	0	2	Tmem164	Tmem164	rev	142834393	142752039	+
chr16|Lrch3:32998641|Lrch3:32997381|rev|+	0	0	Lrch3	Lrch3	rev	32998641	32997381	+
chr16|Lrrc58:37878564|Lrrc58:37877048|rev|+	0	0	Lrrc58	Lrrc58	rev	37878564	37877048	+
chr15|Tmem184b:79377046|Tmem184b:79378713|rev|-	3	0	Tmem184b	Tmem184b	rev	79377046	79378713	-
chr16|Mapk1:17018475|Mapk1:17015897|rev|+	0	0	Mapk1	Mapk1	rev	17018475	17015897	+
chr16|Marf1:14138342|Marf1:14140372|rev|-	0	0	Marf1	Marf1	rev	14138342	14140372	-
chr16|Mcm4:15630260|Mcm4:15635325|rev|-	0	0	Mcm4	Mcm4	rev	15630260	15635325	-
chr16|Med15:17671544|Med15:17674658|rev|-	0	0	Med15	Med15	rev	17671544	17674658	-
chr16|Med15:17680548|Med15:17697694|rev|-	0	0	Med15	Med15	rev	17680548	17697694	-
chr4|Tmem201:149727226|Tmem201:149731956|rev|-	2	0	Tmem201	Tmem201	rev	149727226	149731956	-
chr16|Mgrn1:4932298|Mgrn1:4927674|rev|+	0	0	Mgrn1	Mgrn1	rev	4932298	4927674	+
chr16|Morc3:93855513|Morc3:93841370|rev|+	0	0	Morc3	Morc3	rev	93855513	93841370	+
chr16|Nde1:14188404|Nde1:14185693|rev|+	0	0	Nde1	Nde1	rev	14188404	14185693	+
chr14|Tmtc4:122950488|Tmtc4:122973285|rev|-	0	2	Tmtc4	Tmtc4	rev	122950488	122973285	-
chr16|Nxpe3:55860305|Nxpe3:55866550|rev|-	0	0	Nxpe3	Nxpe3	rev	55860305	55866550	-
chr16|Osbpl11:33210102|Osbpl11:33196073|rev|+	0	0	Osbpl11	Osbpl11	rev	33210102	33196073	+
chr14|Tmtc4:122971739|Tmtc4:122973285|rev|-	2	0	Tmtc4	Tmtc4	rev	122971739	122973285	-
chr16|Parn:13625508|Parn:13640330|rev|-	0	0	Parn	Parn	rev	13625508	13640330	-
chr16|Pdia5:35429732|Pdia5:35466657|rev|-	0	0	Pdia5	Pdia5	rev	35429732	35466657	-
chr16|Pdia5:35449402|Pdia5:35456545|rev|-	0	0	Pdia5	Pdia5	rev	35449402	35456545	-
chr16|Pdia5:35449402|Pdia5:35466657|rev|-	0	0	Pdia5	Pdia5	rev	35449402	35466657	-
chr16|Pdia5:35464334|Pdia5:35466657|rev|-	0	0	Pdia5	Pdia5	rev	35464334	35466657	-
chr16|Pdxdc1:13875977|Pdxdc1:13881958|rev|-	0	0	Pdxdc1	Pdxdc1	rev	13875977	13881958	-
chr16|Phldb2:45751345|Phldb2:45763114|rev|-	0	0	Phldb2	Phldb2	rev	45751345	45763114	-
chr16|Phldb2:45762909|Phldb2:45781457|rev|-	0	0	Phldb2	Phldb2	rev	45762909	45781457	-
chr16|Pi4ka:17373349|Pi4ka:17389457|rev|-	0	0	Pi4ka	Pi4ka	rev	17373349	17389457	-
chr16|Pkp2:16247043|Pkp2:16230640|rev|+	0	0	Pkp2	Pkp2	rev	16247043	16230640	+
chr16|Polq:37022842|Polq:37013106|rev|+	0	0	Polq	Polq	rev	37022842	37013106	+
chr16|Prkdc:15699023|Prkdc:15697122|rev|+	0	0	Prkdc	Prkdc	rev	15699023	15697122	+
chr16|Prkdc:15708931|Prkdc:15684136|rev|+	0	0	Prkdc	Prkdc	rev	15708931	15684136	+
chr2|Tnks1bp1:85072168|Tnks1bp1:85069987|rev|+	0	2	Tnks1bp1	Tnks1bp1	rev	85072168	85069987	+
chr16|Prkdc:15787333|Prkdc:15779377|rev|+	0	0	Prkdc	Prkdc	rev	15787333	15779377	+
chr16|Prkdc:15816894|Prkdc:15799866|rev|+	0	0	Prkdc	Prkdc	rev	15816894	15799866	+
chr8|Tnpo2:85047735|Tnpo2:85044411|rev|+	2	0	Tnpo2	Tnpo2	rev	85047735	85044411	+
chr16|Pros1:62913987|Pros1:62885400|rev|+	0	0	Pros1	Pros1	rev	62913987	62885400	+
chr6|Tpk1:43469001|Tpk1:43488970|rev|-	0	2	Tpk1	Tpk1	rev	43469001	43488970	-
chr16|Pvrl3:46436353|Pvrl3:46464159|rev|-	0	0	Pvrl3	Pvrl3	rev	46436353	46464159	-
chr16|Pvrl3:46454623|Pvrl3:46464159|rev|-	0	0	Pvrl3	Pvrl3	rev	46454623	46464159	-
chr16|Robo1:72935786|Robo1:72904629|rev|+	0	0	Robo1	Robo1	rev	72935786	72904629	+
chr16|Robo1:72935786|Robo1:72933212|rev|+	0	0	Robo1	Robo1	rev	72935786	72933212	+
chr16|Robo1:72972637|Robo1:72904629|rev|+	0	0	Robo1	Robo1	rev	72972637	72904629	+
chr16|Rrn3:13791989|Rrn3:13788777|rev|+	0	0	Rrn3	Rrn3	rev	13791989	13788777	+
chr16|Rrn3:13800016|Rrn3:13790620|rev|+	0	0	Rrn3	Rrn3	rev	13800016	13790620	+
chr16|Rrn3:13800016|Rrn3:13798611|rev|+	0	0	Rrn3	Rrn3	rev	13800016	13798611	+
chr3|Trim33:103311513|Trim33:103310308|rev|+	2	0	Trim33	Trim33	rev	103311513	103310308	+
chr16|Senp5:31968799|Senp5:31983873|rev|-	0	0	Senp5	Senp5	rev	31968799	31983873	-
chr16|Senp5:31977679|Senp5:31990465|rev|-	0	0	Senp5	Senp5	rev	31977679	31990465	-
chr16|Senp7:56111803|Senp7:56097339|rev|+	0	0	Senp7	Senp7	rev	56111803	56097339	+
chr16|Senp7:56139100|Senp7:56082355|rev|+	0	0	Senp7	Senp7	rev	56139100	56082355	+
chr16|Senp7:56139100|Senp7:56111605|rev|+	0	0	Senp7	Senp7	rev	56139100	56111605	+
chr16|Spidr:16114826|Spidr:16140863|rev|-	0	0	Spidr	Spidr	rev	16114826	16140863	-
chr16|St6gal1:23328439|St6gal1:23317563|rev|+	0	0	St6gal1	St6gal1	rev	23328439	23317563	+
chr16|Tango2:18307969|Tango2:18324450|rev|-	0	0	Tango2	Tango2	rev	18307969	18324450	-
chr16|Tfg:56701068|Tfg:56712840|rev|-	0	0	Tfg	Tfg	rev	56701068	56712840	-
chr15|Trio:27912619|Trio:27919291|rev|-	1	1	Trio	Trio	rev	27912619	27919291	-
chr16|Tiam1:89877037|Tiam1:89885125|rev|-	0	0	Tiam1	Tiam1	rev	89877037	89885125	-
chr16|Tnk2:32671633|Tnk2:32663738|rev|+	0	0	Tnk2	Tnk2	rev	32671633	32663738	+
chr16|Tnk2:32675716|Tnk2:32663738|rev|+	0	0	Tnk2	Tnk2	rev	32675716	32663738	+
chr16|Tomm70a:57142855|Tomm70a:57133076|rev|+	0	0	Tomm70a	Tomm70a	rev	57142855	57133076	+
chr16|Tomm70a:57147830|Tomm70a:57133076|rev|+	0	0	Tomm70a	Tomm70a	rev	57147830	57133076	+
chr16|Ttc3:94403368|Ttc3:94383911|rev|+	2	4	Ttc3	Ttc3	rev	94403368	94383911	+
chr16|Ttc3:94393174|Ttc3:94383911|rev|+	0	3	Ttc3	Ttc3	rev	94393174	94383911	+
chr16|Ttc3:94388385|Ttc3:94383911|rev|+	2	0	Ttc3	Ttc3	rev	94388385	94383911	+
chr9|Ttk:83850708|Ttk:83845912|rev|+	0	2	Ttk	Ttk	rev	83850708	83845912	+
chr16|Ttc3:94412123|Ttc3:94408553|rev|+	0	0	Ttc3	Ttc3	rev	94412123	94408553	+
chr12|Ttll5:85899484|Ttll5:85863563|rev|+	2	0	Ttll5	Ttll5	rev	85899484	85863563	+
chr16|Ttc3:94422347|Ttc3:94403313|rev|+	0	0	Ttc3	Ttc3	rev	94422347	94403313	+
chr16|Txndc11:11079703|Txndc11:11084893|rev|-	0	0	Txndc11	Txndc11	rev	11079703	11084893	-
chr16|Txndc11:11104565|Txndc11:11128703|rev|-	0	0	Txndc11	Txndc11	rev	11104565	11128703	-
chr1|Uap1:170156923|Uap1:170166948|rev|-	1	2	Uap1	Uap1	rev	170156923	170166948	-
chr16|Ubn1:5078115|Ubn1:5076891|dup|+	0	0	Ubn1	Ubn1	dup	5078115	5076891	+
chr16|Umps:33959052|Umps:33963925|rev|-	0	0	Umps	Umps	rev	33959052	33963925	-
chr16|Usp25:77083949|Usp25:77059162|rev|+	0	0	Usp25	Usp25	rev	77083949	77059162	+
chr5|Ube2k:65594548|Ube2k:65565988|rev|+	2	3	Ube2k	Ube2k	rev	65594548	65565988	+
chr16|Vgll3:65839733|Vgll3:65827893|rev|+	0	0	Vgll3	Vgll3	rev	65839733	65827893	+
chr16|Vgll3:65839733|Vgll3:65839208|dup|+	0	0	Vgll3	Vgll3	dup	65839733	65839208	+
chr6|Ubn2:38484125|Ubn2:38470151|rev|+	0	2	Ubn2	Ubn2	rev	38484125	38470151	+
chr16|Yeats2:20159252|Yeats2:20150441|rev|+	0	0	Yeats2	Yeats2	rev	20159252	20150441	+
chr16|Yeats2:20162137|Yeats2:20150441|rev|+	0	0	Yeats2	Yeats2	rev	20162137	20150441	+
chr16|Yeats2:20190489|Yeats2:20174494|rev|+	0	0	Yeats2	Yeats2	rev	20190489	20174494	+
chr16|Zbtb11:56002826|Zbtb11:55998005|rev|+	0	0	Zbtb11	Zbtb11	rev	56002826	55998005	+
chr13|Ubqln1:58191721|Ubqln1:58199070|rev|-	1	4	Ubqln1	Ubqln1	rev	58191721	58199070	-
chr16|Zbtb20:43577748|Zbtb20:43569680|rev|+	0	0	Zbtb20	Zbtb20	rev	43577748	43569680	+
chr16|Zbtb20:43577748|Zbtb20:43577029|rev|+	0	0	Zbtb20	Zbtb20	rev	43577748	43577029	+
chr16|Zbtb20:43610931|Zbtb20:43609326|dup|+	0	0	Zbtb20	Zbtb20	dup	43610931	43609326	+
chr16|Zc3h7a:11150594|Zc3h7a:11159124|rev|-	0	0	Zc3h7a	Zc3h7a	rev	11150594	11159124	-
chr16|Zc3h7a:11156019|Zc3h7a:11158763|rev|-	0	0	Zc3h7a	Zc3h7a	rev	11156019	11158763	-
chr2|Ubr1:120921377|Ubr1:120935315|rev|-	2	0	Ubr1	Ubr1	rev	120921377	120935315	-
chr16|Zfp148:33434974|Zfp148:33427193|rev|+	0	0	Zfp148	Zfp148	rev	33434974	33427193	+
chr16|Zfp148:33468183|Zfp148:33421320|rev|+	0	0	Zfp148	Zfp148	rev	33468183	33421320	+
chr14|Uggt2:119044499|Uggt2:119077751|rev|-	0	2	Uggt2	Uggt2	rev	119044499	119077751	-
chr17|1600002H07Rik:24218169|1600002H07Rik:24220133|rev|-	0	0	1600002H07Rik	1600002H07Rik	rev	24218169	24220133	-
chr17|1700011E24Rik:87422513|1700011E24Rik:87425702|rev|-	0	0	1700011E24Rik	1700011E24Rik	rev	87422513	87425702	-
chr17|Acat3:12925267|Acat2:12944032|rev|-	0	0	Acat3	Acat2	rev	12925267	12944032	-
chr17|Acat3:12927337|Acat2:12946415|rev|-	0	0	Acat3	Acat2	rev	12927337	12946415	-
chr10|Uhrf1bp1l:89794624|Uhrf1bp1l:89772586|rev|+	0	2	Uhrf1bp1l	Uhrf1bp1l	rev	89794624	89772586	+
chr17|Agpat4:12151949|Agpat4:12151691|dup|+	0	0	Agpat4	Agpat4	dup	12151949	12151691	+
chr17|Ankrd12:65972296|Ankrd12:65979600|rev|-	0	0	Ankrd12	Ankrd12	rev	65972296	65979600	-
chr17|Ankrd12:66024075|Ankrd12:66049933|rev|-	0	0	Ankrd12	Ankrd12	rev	66024075	66049933	-
chr17|Ankrd12:66024075|Ankrd12:66053091|rev|-	0	0	Ankrd12	Ankrd12	rev	66024075	66053091	-
chr19|Uhrf2:30039297|Uhrf2:30039063|dup|+	2	0	Uhrf2	Uhrf2	dup	30039297	30039063	+
chr17|Ankrd12:66049785|Ankrd12:66053091|rev|-	0	0	Ankrd12	Ankrd12	rev	66049785	66053091	-
chr17|Anks1:28008432|Anks1:27995933|rev|+	0	0	Anks1	Anks1	rev	28008432	27995933	+
chr9|Usp3:66562553|Usp3:66566903|rev|-	0	2	Usp3	Usp3	rev	66562553	66566903	-
chr17|Arid1b:5127024|Arid1b:5040579|rev|+	0	0	Arid1b	Arid1b	rev	5127024	5040579	+
chr17|Arid1b:5127024|Arid1b:5097573|rev|+	0	0	Arid1b	Arid1b	rev	5127024	5097573	+
chr11|Usp34:23449293|Usp34:23433179|rev|+	0	2	Usp34	Usp34	rev	23449293	23433179	+
chr17|Arid1b:5291283|Arid1b:5279202|rev|+	0	0	Arid1b	Arid1b	rev	5291283	5279202	+
chr17|Atat1:35901367|Atat1:35902054|rev|-	0	0	Atat1	Atat1	rev	35901367	35902054	-
chr14|Usp54:20604051|Usp54:20607905|rev|-	1	1	Usp54	Usp54	rev	20604051	20607905	-
chr17|Birc6:74558094|Birc6:74546236|rev|+	0	0	Birc6	Birc6	rev	74558094	74546236	+
chr17|Birc6:74622251|Birc6:74618435|rev|+	0	0	Birc6	Birc6	rev	74622251	74618435	+
chr17|Vapa:65592290|Vapa:65595054|rev|-	3	1	Vapa	Vapa	rev	65592290	65595054	-
chr17|Birc6:74623092|Birc6:74609636|rev|+	0	0	Birc6	Birc6	rev	74623092	74609636	+
chr15|Vps13b:35709813|Vps13b:35709125|dup|+	2	0	Vps13b	Vps13b	dup	35709813	35709125	+
chr17|Birc6:74625239|Birc6:74622908|rev|+	0	0	Birc6	Birc6	rev	74625239	74622908	+
chr17|Birc6:74635896|Birc6:74573572|rev|+	0	0	Birc6	Birc6	rev	74635896	74573572	+
chr17|Birc6:74635896|Birc6:74622908|rev|+	0	0	Birc6	Birc6	rev	74635896	74622908	+
chr17|Birc6:74638470|Birc6:74626961|rev|+	0	0	Birc6	Birc6	rev	74638470	74626961	+
chr17|Birc6:74652746|Birc6:74641632|rev|+	0	0	Birc6	Birc6	rev	74652746	74641632	+
chr17|Birc6:74655339|Birc6:74649622|rev|+	0	0	Birc6	Birc6	rev	74655339	74649622	+
chr17|Birc6:74662818|Birc6:74652616|rev|+	0	0	Birc6	Birc6	rev	74662818	74652616	+
chr17|Birc6:74670382|Birc6:74668758|rev|+	0	0	Birc6	Birc6	rev	74670382	74668758	+
chr17|Birc6:74689363|Birc6:74659158|rev|+	0	0	Birc6	Birc6	rev	74689363	74659158	+
chr17|Brd4:32211166|Brd4:32253200|rev|-	0	0	Brd4	Brd4	rev	32211166	32253200	-
chr17|Brd4:32225575|Brd4:32229735|rev|-	0	0	Brd4	Brd4	rev	32225575	32229735	-
chr4|Vps13d:145148316|Vps13d:145152798|rev|-	0	3	Vps13d	Vps13d	rev	145148316	145152798	-
chr17|Brpf3:28828441|Brpf3:28805928|rev|+	0	0	Brpf3	Brpf3	rev	28828441	28805928	+
chr1|Wdfy1:79724644|Wdfy1:79729710|rev|-	1	2	Wdfy1	Wdfy1	rev	79724644	79729710	-
chr17|Btbd9:30524712|Btbd9:30530365|rev|-	0	0	Btbd9	Btbd9	rev	30524712	30530365	-
chr17|C4b:34735403|C4a:34815573|rev|-	0	0	C4b	C4a	rev	34735403	34815573	-
chr18|Wdr7:63778297|Wdr7:63738742|rev|+	0	2	Wdr7	Wdr7	rev	63778297	63738742	+
chr17|Cd2ap:42838701|Cd2ap:42852528|rev|-	0	0	Cd2ap	Cd2ap	rev	42838701	42852528	-
chr7|Wee1:110126822|Wee1:110125806|rev|+	2	0	Wee1	Wee1	rev	110126822	110125806	+
chr17|Cebpz:78929277|Cebpz:78932341|rev|-	0	0	Cebpz	Cebpz	rev	78929277	78932341	-
chr7|Wee1:110130975|Wee1:110124455|rev|+	2	0	Wee1	Wee1	rev	110130975	110124455	+
chr5|Whsc1:33846267|Whsc1:33843111|rev|+	5	4	Whsc1	Whsc1	rev	33846267	33843111	+
chr17|Clip4:71810982|Clip4:71798956|rev|+	0	0	Clip4	Clip4	rev	71810982	71798956	+
chr17|Cramp1l:24992269|Cramp1l:25003405|rev|-	0	0	Cramp1l	Cramp1l	rev	24992269	25003405	-
chr17|Crebrf:26743131|Crebrf:26736788|rev|+	0	0	Crebrf	Crebrf	rev	26743131	26736788	+
chr17|Crebrf:26743131|Crebrf:26739542|rev|+	0	0	Crebrf	Crebrf	rev	26743131	26739542	+
chr5|Whsc1:33868878|Whsc1:33843111|rev|+	1	4	Whsc1	Whsc1	rev	33868878	33843111	+
chr17|Crim1:78281366|Crim1:78237741|rev|+	0	0	Crim1	Crim1	rev	78281366	78237741	+
chr17|Crim1:78281366|Crim1:78279972|rev|+	0	0	Crim1	Crim1	rev	78281366	78279972	+
chr17|Crim1:78303108|Crim1:78279972|rev|+	0	0	Crim1	Crim1	rev	78303108	78279972	+
chr17|Crim1:78303108|Crim1:78302986|dup|+	0	0	Crim1	Crim1	dup	78303108	78302986	+
chr17|Crim1:78315746|Crim1:78237741|rev|+	0	0	Crim1	Crim1	rev	78315746	78237741	+
chr17|Crim1:78315746|Crim1:78279972|rev|+	0	0	Crim1	Crim1	rev	78315746	78279972	+
chr17|Crim1:78315746|Crim1:78302986|rev|+	0	0	Crim1	Crim1	rev	78315746	78302986	+
chr8|Wrn:33284617|Wrn:33343125|rev|-	0	2	Wrn	Wrn	rev	33284617	33343125	-
chr17|Crim1:78315746|Crim1:78315548|dup|+	0	0	Crim1	Crim1	dup	78315746	78315548	+
chr17|Crim1:78335355|Crim1:78279972|rev|+	0	0	Crim1	Crim1	rev	78335355	78279972	+
chr17|Crim1:78335355|Crim1:78313123|rev|+	0	0	Crim1	Crim1	rev	78335355	78313123	+
chr17|Crim1:78345982|Crim1:78344349|rev|+	0	0	Crim1	Crim1	rev	78345982	78344349	+
chr17|Crim1:78355177|Crim1:78313123|rev|+	0	0	Crim1	Crim1	rev	78355177	78313123	+
chr9|Yap1:7962288|Yap1:7973911|rev|-	1	1	Yap1	Yap1	rev	7962288	7973911	-
chr17|Cyp4f37:32629156|Cyp4f16:32544882|rev|+	0	0	Cyp4f37	Cyp4f16	rev	32629156	32544882	+
chr17|D17Wsu92e:27786070|D17Wsu92e:27794063|rev|-	0	0	D17Wsu92e	D17Wsu92e	rev	27786070	27794063	-
chr17|Ddr1:35688538|Ddr1:35690180|rev|-	0	0	Ddr1	Ddr1	rev	35688538	35690180	-
chr17|Ddx39b:35243450|Bag6:35141425|rev|+	0	0	Ddx39b	Bag6	rev	35243450	35141425	+
chr17|Dpp9:56194415|Dpp9:56206889|rev|-	0	0	Dpp9	Dpp9	rev	56194415	56206889	-
chr17|Emilin2:71273373|Emilin2:71275287|dup|-	0	0	Emilin2	Emilin2	dup	71273373	71275287	-
chr17|Epb4.1l3:69210383|Epb4.1l3:69207858|rev|+	0	0	Epb4.1l3	Epb4.1l3	rev	69210383	69207858	+
chr9|Zbtb44:31054313|Zbtb44:31053239|dup|+	2	0	Zbtb44	Zbtb44	dup	31054313	31053239	+
chr17|Epb4.1l3:69248717|Epb4.1l3:69238344|rev|+	0	0	Epb4.1l3	Epb4.1l3	rev	69248717	69238344	+
chr14|Zdhhc20:57846920|Zdhhc20:57865641|rev|-	0	3	Zdhhc20	Zdhhc20	rev	57846920	57865641	-
chr17|Epb4.1l3:69257468|Epb4.1l3:69239746|rev|+	0	0	Epb4.1l3	Epb4.1l3	rev	69257468	69239746	+
chr4|Zdhhc21:82835445|Zdhhc21:82854115|rev|-	2	0	Zdhhc21	Zdhhc21	rev	82835445	82854115	-
chr17|Epb4.1l3:69274895|Epb4.1l3:69207858|rev|+	0	0	Epb4.1l3	Epb4.1l3	rev	69274895	69207858	+
chr17|Ergic1:26641704|Ergic1:26629554|rev|+	0	0	Ergic1	Ergic1	rev	26641704	26629554	+
chr17|Fbxl17:63471407|Fbxl17:63471539|dup|-	0	0	Fbxl17	Fbxl17	dup	63471407	63471539	-
chr17|Fbxl17:63471407|Fbxl17:63490887|rev|-	0	0	Fbxl17	Fbxl17	rev	63471407	63490887	-
chr17|Fbxo11:87996266|Fbxo11:88009121|rev|-	0	0	Fbxo11	Fbxo11	rev	87996266	88009121	-
chr17|Fbxo11:88008593|Fbxo11:88011376|rev|-	0	0	Fbxo11	Fbxo11	rev	88008593	88011376	-
chr17|Fbxo11:88008593|Fbxo11:88015712|rev|-	0	0	Fbxo11	Fbxo11	rev	88008593	88015712	-
chr6|Zfand4:116315642|Zfand4:116305616|rev|+	0	2	Zfand4	Zfand4	rev	116315642	116305616	+
chr17|Fert2:63941480|Fert2:63896017|rev|+	0	0	Fert2	Fert2	rev	63941480	63896017	+
chr17|Fert2:63973157|Fert2:63896017|rev|+	0	0	Fert2	Fert2	rev	63973157	63896017	+
chr17|Fert2:63991716|Fert2:63973064|rev|+	0	0	Fert2	Fert2	rev	63991716	63973064	+
chr17|Fert2:64029346|Fert2:63991593|rev|+	0	0	Fert2	Fert2	rev	64029346	63991593	+
chr17|Fert2:64037664|Fert2:63896017|rev|+	0	0	Fert2	Fert2	rev	64037664	63896017	+
chr17|Fert2:64078975|Fert2:63896017|rev|+	0	0	Fert2	Fert2	rev	64078975	63896017	+
chr17|Fert2:64078975|Fert2:64029289|rev|+	0	0	Fert2	Fert2	rev	64078975	64029289	+
chr6|Zfml:83962108|Zfml:83934948|rev|+	0	4	Zfml	Zfml	rev	83962108	83934948	+
chr17|Flywch1:23756546|Prss22:23994756|rev|-	0	0	Flywch1	Prss22	rev	23756546	23994756	-
chr16|Zfp148:33434974|Zfp148:33421320|rev|+	1	3	Zfp148	Zfp148	rev	33434974	33421320	+
chr17|Foxn2:88475950|Foxn2:88462712|rev|+	0	0	Foxn2	Foxn2	rev	88475950	88462712	+
chr16|Zfp148:33468183|Zfp148:33456875|rev|+	2	0	Zfp148	Zfp148	rev	33468183	33456875	+
chr17|H2-T22:36040477|H2-T10:36118054|rev|-	0	0	H2-T22	H2-T10	rev	36040477	36118054	-
chr17|Hnrnpll:80044493|Hnrnpll:80053641|rev|-	0	0	Hnrnpll	Hnrnpll	rev	80044493	80053641	-
chr17|Ift140:25055757|Ift140:25045504|rev|+	0	0	Ift140	Ift140	rev	25055757	25045504	+
chr17|Igf2r:12713960|Igf2r:12716047|rev|-	0	0	Igf2r	Igf2r	rev	12713960	12716047	-
chr17|Kat2b:53632718|Kat2b:53610863|rev|+	0	0	Kat2b	Kat2b	rev	53632718	53610863	+
chr17|Kat2b:53660172|Kat2b:53610863|rev|+	0	0	Kat2b	Kat2b	rev	53660172	53610863	+
chr17|Kat2b:53665907|Kat2b:53653021|rev|+	0	0	Kat2b	Kat2b	rev	53665907	53653021	+
chr17|Kctd5:24055924|Kctd5:24060351|rev|-	0	0	Kctd5	Kctd5	rev	24055924	24060351	-
chr17|Kif6:49758637|Kif6:49753821|rev|+	0	0	Kif6	Kif6	rev	49758637	49753821	+
chr18|Zfp407:84552869|Zfp407:84563046|rev|-	1	3	Zfp407	Zfp407	rev	84552869	84563046	-
chr17|Lmf1:25645316|Lmf1:25645148|dup|+	0	0	Lmf1	Lmf1	dup	25645316	25645148	+
chr17|Lpin2:71233927|Lpin2:71222054|rev|+	0	0	Lpin2	Lpin2	rev	71233927	71222054	+
chr17|Lpin2:71241726|Lpin2:71214963|rev|+	0	0	Lpin2	Lpin2	rev	71241726	71214963	+
chr17|Lrpprc:84710290|Lrpprc:84712894|rev|-	0	0	Lrpprc	Lrpprc	rev	84710290	84712894	-
chr17|Ltbp1:75066202|Ltbp1:75065910|dup|+	0	0	Ltbp1	Ltbp1	dup	75066202	75065910	+
chr17|Ltbp1:75227241|Ltbp1:75179036|rev|+	0	0	Ltbp1	Ltbp1	rev	75227241	75179036	+
chr17|Ltbp1:75227241|Ltbp1:75225155|rev|+	0	0	Ltbp1	Ltbp1	rev	75227241	75225155	+
chr17|Ltbp1:75252415|Ltbp1:75225155|rev|+	0	0	Ltbp1	Ltbp1	rev	75252415	75225155	+
chr17|Ltbp1:75252415|Ltbp1:75226966|rev|+	0	0	Ltbp1	Ltbp1	rev	75252415	75226966	+
chr17|Ltbp1:75296343|Ltbp1:75266487|rev|+	0	0	Ltbp1	Ltbp1	rev	75296343	75266487	+
chr17|Ltbp1:75296343|Ltbp1:75273866|rev|+	0	0	Ltbp1	Ltbp1	rev	75296343	75273866	+
chr17|Ltbp1:75296343|Ltbp1:75282327|rev|+	0	0	Ltbp1	Ltbp1	rev	75296343	75282327	+
chr17|Ltbp1:75313098|Ltbp1:75312975|dup|+	0	0	Ltbp1	Ltbp1	dup	75313098	75312975	+
chr17|Ltbp1:75321093|Ltbp1:75179036|rev|+	0	0	Ltbp1	Ltbp1	rev	75321093	75179036	+
chr17|Ltbp1:75321093|Ltbp1:75266487|rev|+	0	0	Ltbp1	Ltbp1	rev	75321093	75266487	+
chr17|Ltbp1:75321093|Ltbp1:75290014|rev|+	0	0	Ltbp1	Ltbp1	rev	75321093	75290014	+
chr17|Ltbp1:75327322|Ltbp1:75273866|rev|+	0	0	Ltbp1	Ltbp1	rev	75327322	75273866	+
chr17|Ltbp1:75327322|Ltbp1:75282327|rev|+	0	0	Ltbp1	Ltbp1	rev	75327322	75282327	+
chr17|Ltbp1:75327322|Ltbp1:75315002|rev|+	0	0	Ltbp1	Ltbp1	rev	75327322	75315002	+
chr17|Ltbp1:75364509|Ltbp1:75266487|rev|+	0	0	Ltbp1	Ltbp1	rev	75364509	75266487	+
chr17|Ltbp1:75364509|Ltbp1:75327196|rev|+	0	0	Ltbp1	Ltbp1	rev	75364509	75327196	+
chr17|Man2a1:64625451|Man2a1:64624527|rev|+	0	0	Man2a1	Man2a1	rev	64625451	64624527	+
chr17|Man2a1:64651323|Man2a1:64624527|rev|+	0	0	Man2a1	Man2a1	rev	64651323	64624527	+
chr17|Man2a1:64675247|Man2a1:64624527|rev|+	0	0	Man2a1	Man2a1	rev	64675247	64624527	+
chr17|Man2a1:64681625|Man2a1:64624527|rev|+	0	0	Man2a1	Man2a1	rev	64681625	64624527	+
chr17|Man2a1:64714712|Man2a1:64710703|rev|+	0	0	Man2a1	Man2a1	rev	64714712	64710703	+
chr17|Map3k4:12270862|Map3k4:12272220|dup|-	0	0	Map3k4	Map3k4	dup	12270862	12272220	-
chr17|Map4k3:80644131|Map4k3:80644845|rev|-	0	0	Map4k3	Map4k3	rev	80644131	80644845	-
chr17|March2:33703012|March2:33709972|rev|-	0	0	2021-03-02	2021-03-02	rev	33703012	33709972	-
chr17|Mdga1:29849156|Mdga1:29850688|rev|-	0	0	Mdga1	Mdga1	rev	29849156	29850688	-
chr17|Memo1:74217026|Memo1:74245087|rev|-	0	0	Memo1	Memo1	rev	74217026	74245087	-
chr17|Memo1:74225431|Memo1:74258505|rev|-	0	0	Memo1	Memo1	rev	74225431	74258505	-
chr17|Memo1:74241904|Memo1:74258505|rev|-	0	0	Memo1	Memo1	rev	74241904	74258505	-
chr17|Mllt4:13855412|Mllt4:13803938|rev|+	0	0	Mllt4	Mllt4	rev	13855412	13803938	+
chr17|Mllt4:13859976|Mllt4:13832367|rev|+	0	0	Mllt4	Mllt4	rev	13859976	13832367	+
chr17|Mllt4:13861855|Mllt4:13818120|rev|+	0	0	Mllt4	Mllt4	rev	13861855	13818120	+
chr17|Mrps18b:35914333|Mrps18b:35914804|rev|-	0	0	Mrps18b	Mrps18b	rev	35914333	35914804	-
chr17|Msh2:87682677|Msh2:87679799|rev|+	0	0	Msh2	Msh2	rev	87682677	87679799	+
chr17|Mtcl1:66346353|Mtcl1:66354377|rev|-	0	0	Mtcl1	Mtcl1	rev	66346353	66354377	-
chr17|Ndufa11:56721127|Ccdc94:55964485|rev|+	0	0	Ndufa11	Ccdc94	rev	56721127	55964485	+
chr17|Nudt3:27623086|D17Wsu92e:27753995|rev|-	0	0	Nudt3	D17Wsu92e	rev	27623086	27753995	-
chr18|Zfp516:82957449|Zfp516:82955523|dup|+	5	4	Zfp516	Zfp516	dup	82957449	82955523	+
chr17|Pdpk1:24091420|Pdpk1:24111117|rev|-	0	0	Pdpk1	Pdpk1	rev	24091420	24111117	-
chr17|Pdpk1:24093190|Pdpk1:24107271|rev|-	0	0	Pdpk1	Pdpk1	rev	24093190	24107271	-
chr17|Pdpk1:24100810|Pdpk1:24111117|rev|-	0	0	Pdpk1	Pdpk1	rev	24100810	24111117	-
chr17|Pja2:64287000|Pja2:64297909|rev|-	0	0	Pja2	Pja2	rev	64287000	64297909	-
chr17|Pja2:64287000|Pja2:64313118|rev|-	0	0	Pja2	Pja2	rev	64287000	64313118	-
chr17|Pkd1:24565970|Pkd1:24564149|rev|+	0	0	Pkd1	Pkd1	rev	24565970	24564149	+
chr17|Pknox1:31603359|Pknox1:31588459|rev|+	0	0	Pknox1	Pknox1	rev	31603359	31588459	+
chr17|Plcl2:50611195|Plcl2:50606294|rev|+	0	0	Plcl2	Plcl2	rev	50611195	50606294	+
chr17|Plekhh2:84577316|Plekhh2:84569875|rev|+	0	0	Plekhh2	Plekhh2	rev	84577316	84569875	+
chr17|Plekhh2:84577316|Plekhh2:84574930|rev|+	0	0	Plekhh2	Plekhh2	rev	84577316	84574930	+
chr17|Plin3:56281406|Plin3:56284430|rev|-	0	0	Plin3	Plin3	rev	56281406	56284430	-
chr18|Zfp532:65625334|Zfp532:65622983|dup|+	0	4	Zfp532	Zfp532	dup	65625334	65622983	+
chr17|Ppm1b:85005566|Ppm1b:85003265|rev|+	0	0	Ppm1b	Ppm1b	rev	85005566	85003265	+
chr17|Ppp4r1:65816050|Ppp4r1:65803210|rev|+	0	0	Ppp4r1	Ppp4r1	rev	65816050	65803210	+
chr17|Prkce:86476891|Prkce:86474316|rev|+	0	0	Prkce	Prkce	rev	86476891	86474316	+
chr17|Prkce:86496111|Prkce:86488159|rev|+	0	0	Prkce	Prkce	rev	86496111	86488159	+
chr17|Prkd3:78981773|Prkd3:78985353|rev|-	0	0	Prkd3	Prkd3	rev	78981773	78985353	-
chr17|Ptchd4:42377640|Ptchd4:42377159|dup|+	0	0	Ptchd4	Ptchd4	dup	42377640	42377159	+
chr17|Ptk7:46571602|Ptk7:46591802|rev|-	0	0	Ptk7	Ptk7	rev	46571602	46591802	-
chr17|Ptprm:66809465|Ptprm:66817977|rev|-	0	0	Ptprm	Ptprm	rev	66809465	66817977	-
chr17|Ptprm:66940482|Ptprm:66957118|rev|-	0	0	Ptprm	Ptprm	rev	66940482	66957118	-
chr17|Qk:10238892|Qk:10274063|rev|-	0	0	Qk	Qk	rev	10238892	10274063	-
chr17|Rab11fip3:26013773|Rab11fip3:26024466|rev|-	0	0	Rab11fip3	Rab11fip3	rev	26013773	26024466	-
chr17|Rab31:65667865|Rab31:65722087|rev|-	0	0	Rab31	Rab31	rev	65667865	65722087	-
chr17|Rftn1:50002631|Rftn1:50055627|rev|-	0	0	Rftn1	Rftn1	rev	50002631	50055627	-
chr17|Rftn1:50036940|Rftn1:50055627|rev|-	0	0	Rftn1	Rftn1	rev	50036940	50055627	-
chr17|Rftn1:50047296|Rftn1:50055627|rev|-	0	0	Rftn1	Rftn1	rev	50047296	50055627	-
chr9|Zfp609:65794621|Zfp609:65795495|dup|-	0	2	Zfp609	Zfp609	dup	65794621	65795495	-
chr17|Riok2:17390064|Riok2:17383285|rev|+	0	0	Riok2	Riok2	rev	17390064	17383285	+
chr17|Rmdn2:79659473|Rmdn2:79650301|rev|+	0	0	Rmdn2	Rmdn2	rev	79659473	79650301	+
chr17|Rmdn2:79672573|Rmdn2:79650301|rev|+	0	0	Rmdn2	Rmdn2	rev	79672573	79650301	+
chr17|Runx2:44717191|Runx2:44735618|rev|-	0	0	Runx2	Runx2	rev	44717191	44735618	-
chr17|Scaf8:3171220|Scaf8:3159162|rev|+	0	0	Scaf8	Scaf8	rev	3171220	3159162	+
chr17|Scaf8:3187745|Scaf8:3159162|rev|+	0	0	Scaf8	Scaf8	rev	3187745	3159162	+
chr17|Scaf8:3195993|Scaf8:3159162|rev|+	0	0	Scaf8	Scaf8	rev	3195993	3159162	+
chr17|Scube3:28153684|Scube3:28153558|dup|+	0	0	Scube3	Scube3	dup	28153684	28153558	+
chr17|Slc8a1:81388809|Slc8a1:81445593|rev|-	0	0	Slc8a1	Slc8a1	rev	81388809	81445593	-
chr5|Zfp644:106634830|Zfp644:106666845|rev|-	3	0	Zfp644	Zfp644	rev	106634830	106666845	-
chr17|Smchd1:71365088|Smchd1:71391500|rev|-	0	0	Smchd1	Smchd1	rev	71365088	71391500	-
chr17|Smchd1:71386944|Smchd1:71431405|rev|-	0	0	Smchd1	Smchd1	rev	71386944	71431405	-
chr17|Smchd1:71426154|Smchd1:71444048|rev|-	0	0	Smchd1	Smchd1	rev	71426154	71444048	-
chr17|Smchd1:71436705|Smchd1:71448846|rev|-	0	0	Smchd1	Smchd1	rev	71436705	71448846	-
chr17|Smchd1:71436705|Smchd1:71456500|rev|-	0	0	Smchd1	Smchd1	rev	71436705	71456500	-
chr17|Smchd1:71455604|Smchd1:71465669|rev|-	0	0	Smchd1	Smchd1	rev	71455604	71465669	-
chr17|Smchd1:71456417|Ndc80:71496353|rev|-	0	0	Smchd1	Ndc80	rev	71456417	71496353	-
chr17|Smoc2:14375519|Smoc2:14336546|rev|+	0	0	Smoc2	Smoc2	rev	14375519	14336546	+
chr17|Smoc2:14375519|Smoc2:14344326|rev|+	0	0	Smoc2	Smoc2	rev	14375519	14344326	+
chr17|Smoc2:14401582|Smoc2:14336546|rev|+	0	0	Smoc2	Smoc2	rev	14401582	14336546	+
chr17|Smoc2:14401582|Smoc2:14397520|rev|+	0	0	Smoc2	Smoc2	rev	14401582	14397520	+
chr5|Zfp644:106634830|Zfp644:106638635|rev|-	2	0	Zfp644	Zfp644	rev	106634830	106638635	-
chr17|Snx9:5899495|Snx9:5886996|rev|+	0	0	Snx9	Snx9	rev	5899495	5886996	+
chr17|Snx9:5904973|Snx9:5886996|rev|+	0	0	Snx9	Snx9	rev	5904973	5886996	+
chr17|Snx9:5920673|Snx9:5886996|rev|+	0	0	Snx9	Snx9	rev	5920673	5886996	+
chr17|Sos1:80433496|Sos1:80455183|rev|-	0	0	Sos1	Sos1	rev	80433496	80455183	-
chr17|Sos1:80433496|Sos1:80460047|rev|-	0	0	Sos1	Sos1	rev	80433496	80460047	-
chr11|Zfp652:95754055|Zfp652:95752874|rev|+	0	3	Zfp652	Zfp652	rev	95754055	95752874	+
chr17|Spast:74359349|Spast:74351952|rev|+	0	0	Spast	Spast	rev	74359349	74351952	+
chr17|Srbd1:86098511|Srbd1:86103000|rev|-	0	0	Srbd1	Srbd1	rev	86098511	86103000	-
chr17|Srbd1:86098511|Srbd1:86120746|rev|-	0	0	Srbd1	Srbd1	rev	86098511	86120746	-
chrX|Zfx:94098282|Zfx:94114263|rev|-	4	5	Zfx	Zfx	rev	94098282	94114263	-
chr17|Stk38:28975818|Stk38:28979305|rev|-	0	0	Stk38	Stk38	rev	28975818	28979305	-
chr17|Supt3:45048392|Supt3:45033237|rev|+	0	0	Supt3	Supt3	rev	45048392	45033237	+
chr17|Synj2:6035559|Synj2:6019285|rev|+	0	0	Synj2	Synj2	rev	6035559	6019285	+
chr17|Tap2:34214203|Tap1:34193484|rev|+	0	0	Tap2	Tap1	rev	34214203	34193484	+
chr17|Tbc1d5:50782260|Tbc1d5:50800195|rev|-	0	0	Tbc1d5	Tbc1d5	rev	50782260	50800195	-
chr17|Tbc1d5:50917526|Tbc1d5:50920603|rev|-	0	0	Tbc1d5	Tbc1d5	rev	50917526	50920603	-
chr17|Tbc1d5:50917526|Tbc1d5:50963760|rev|-	0	0	Tbc1d5	Tbc1d5	rev	50917526	50963760	-
chr17|Tbc1d5:50917526|Tbc1d5:51025204|rev|-	0	0	Tbc1d5	Tbc1d5	rev	50917526	51025204	-
chr17|Tceb2:23827467|D330041H03Rik:24413928|rev|-	0	0	Tceb2	D330041H03Rik	rev	23827467	24413928	-
chr17|Tcp1:12922732|Tcp1:12922102|rev|+	0	0	Tcp1	Tcp1	rev	12922732	12922102	+
chr17|Telo2:25110226|Telo2:25111184|rev|-	0	0	Telo2	Telo2	rev	25110226	25111184	-
chr17|Thada:84222673|Thada:84231164|rev|-	0	0	Thada	Thada	rev	84222673	84231164	-
chr17|Thada:84252333|Lrpprc:84777134|rev|-	0	0	Thada	Lrpprc	rev	84252333	84777134	-
chrX|Zfx:94098282|Zfx:94102380|rev|-	4	0	Zfx	Zfx	rev	94098282	94102380	-
chr3|Zgrf1:127590108|Zgrf1:127583583|rev|+	1	1	Zgrf1	Zgrf1	rev	127590108	127583583	+
chr17|Thada:84393359|Thada:84440117|rev|-	0	0	Thada	Thada	rev	84393359	84440117	-
chr17|Thada:84423031|Thada:84464501|rev|-	0	0	Thada	Thada	rev	84423031	84464501	-
chr17|Thada:84443817|Thada:84444509|dup|-	0	0	Thada	Thada	dup	84443817	84444509	-
chr14|Zmym2:56958302|Zmym2:56887794|rev|+	0	2	Zmym2	Zmym2	rev	56958302	56887794	+
chr17|Tiam2:3421708|Tiam2:3412631|rev|+	0	0	Tiam2	Tiam2	rev	3421708	3412631	+
chr9|Zwilch:64149398|Zwilch:64153650|rev|-	3	0	Zwilch	Zwilch	rev	64149398	64153650	-
chr17|Tjap1:46261135|Tjap1:46264978|rev|-	0	0	Tjap1	Tjap1	rev	46261135	46264978	-
chr17|Tsc2:24607436|Tsc2:24608188|rev|-	0	0	Tsc2	Tsc2	rev	24607436	24608188	-
chr17|Ttc7:87342139|Ttc7:87306928|rev|+	0	0	Ttc7	Ttc7	rev	87342139	87306928	+
chr17|Ttc7:87346701|Ttc7:87339890|rev|+	0	0	Ttc7	Ttc7	rev	87346701	87339890	+
chr17|Tulp4:6207057|Tulp4:6198671|rev|+	0	0	Tulp4	Tulp4	rev	6207057	6198671	+
chr17|Ube2i:25264765|Ube2i:25269479|rev|-	0	0	Ube2i	Ube2i	rev	25264765	25269479	-
chr17|Ubr2:46932452|Ubr2:46954963|rev|-	0	0	Ubr2	Ubr2	rev	46932452	46954963	-
chr17|Ubr2:46961498|Ubr2:46983341|rev|-	0	0	Ubr2	Ubr2	rev	46961498	46983341	-
chr17|Ubr2:46975926|Ubr2:46993069|rev|-	0	0	Ubr2	Ubr2	rev	46975926	46993069	-
chr17|Ubr2:46985988|Ubr2:46988783|rev|-	0	0	Ubr2	Ubr2	rev	46985988	46988783	-
chr17|Uhrf1:56318384|Uhrf1:56317990|rev|+	0	0	Uhrf1	Uhrf1	rev	56318384	56317990	+
chr17|Unkl:25218755|Unkl:25199766|rev|+	0	0	Unkl	Unkl	rev	25218755	25199766	+
chr3|Zzz3:152428832|Zzz3:152420014|rev|+	2	2	Zzz3	Zzz3	rev	152428832	152420014	+
chr17|Vapa:65613219|Rab31:65667975|rev|-	0	0	Vapa	Rab31	rev	65613219	65667975	-
chr17|Vapa:65613219|Ralbp1:65867830|rev|-	0	0	Vapa	Ralbp1	rev	65613219	65867830	-
chr17|Vars:35013747|Vars:35013264|rev|+	0	0	Vars	Vars	rev	35013747	35013264	+
chr17|Wdr43:71630281|Wdr43:71625352|rev|+	0	0	Wdr43	Wdr43	rev	71630281	71625352	+
chr10|Apaf1:91039784|Apaf1:91049484|rev|-	1	0	Apaf1	Apaf1	rev	91039784	91049484	-
chr17|Xpo5:46226454|Xpo5:46218544|rev|+	0	0	Xpo5	Xpo5	rev	46226454	46218544	+
chr17|Xpo5:46227929|Xpo5:46218544|rev|+	0	0	Xpo5	Xpo5	rev	46227929	46218544	+
chr10|Ascc3:50660726|Ascc3:50604750|rev|+	1	0	Ascc3	Ascc3	rev	50660726	50604750	+
chr17|Zfp942:21953887|Zfp945:22861561|rev|-	0	0	Zfp942	Zfp945	rev	21953887	22861561	-
chr17|Zfp942:21962255|Zfp944:22359524|rev|-	0	0	Zfp942	Zfp944	rev	21962255	22359524	-
chr18|8030462N17Rik:77673899|8030462N17Rik:77674684|dup|-	0	0	8030462N17Rik	8030462N17Rik	dup	77673899	77674684	-
chr18|AW554918:25344962|AW554918:25339713|rev|+	0	0	AW554918	AW554918	rev	25344962	25339713	+
chr18|Ankhd1:36581215|Ankhd1:36575018|rev|+	0	0	Ankhd1	Ankhd1	rev	36581215	36575018	+
chr18|Ankhd1:36594322|Ankhd1:36581067|rev|+	0	0	Ankhd1	Ankhd1	rev	36594322	36581067	+
chr18|Ankhd1:36614817|Ankhd1:36575018|rev|+	0	0	Ankhd1	Ankhd1	rev	36614817	36575018	+
chr10|Cabin1:75684291|Cabin1:75700095|rev|-	1	0	Cabin1	Cabin1	rev	75684291	75700095	-
chr10|Ccar1:62763439|Ccar1:62766782|rev|-	1	0	Ccar1	Ccar1	rev	62763439	62766782	-
chr18|Apc:34296129|Apc:34272438|rev|+	0	0	Apc	Apc	rev	34296129	34272438	+
chr18|Arhgap12:6039353|Arhgap12:6064421|rev|-	0	0	Arhgap12	Arhgap12	rev	6039353	6064421	-
chr10|Cep83:94750659|Cep83:94740056|rev|+	0	1	Cep83	Cep83	rev	94750659	94740056	+
chr10|Cnot2:116517316|Cnot2:116549175|rev|-	1	0	Cnot2	Cnot2	rev	116517316	116549175	-
chr10|Col6a1:76716260|Col6a1:76717462|rev|-	1	0	Col6a1	Col6a1	rev	76716260	76717462	-
chr18|Arhgap12:6111684|Arhgap12:6115850|rev|-	0	0	Arhgap12	Arhgap12	rev	6111684	6115850	-
chr18|Arhgap26:39111900|Arhgap26:39097629|rev|+	0	0	Arhgap26	Arhgap26	rev	39111900	39097629	+
chr10|Cry1:85146343|Cry1:85148798|rev|-	0	1	Cry1	Cry1	rev	85146343	85148798	-
chr18|Asxl3:22465540|Asxl3:22375132|rev|+	0	0	Asxl3	Asxl3	rev	22465540	22375132	+
chr18|Asxl3:22465540|Asxl3:22452328|rev|+	0	0	Asxl3	Asxl3	rev	22465540	22452328	+
chr18|Atp5a1:77780303|Atp5a1:77777518|rev|+	0	0	Atp5a1	Atp5a1	rev	77780303	77777518	+
chr18|Atp5a1:77781092|Loxhd1:77361721|rev|+	0	0	Atp5a1	Loxhd1	rev	77781092	77361721	+
chr18|Atp9b:80756453|Atp9b:80777046|rev|-	0	0	Atp9b	Atp9b	rev	80756453	80777046	-
chr18|Atp9b:80776797|Atp9b:80795432|rev|-	0	0	Atp9b	Atp9b	rev	80776797	80795432	-
chr18|Atp9b:80795289|Atp9b:80836431|rev|-	0	0	Atp9b	Atp9b	rev	80795289	80836431	-
chr18|Atp9b:80844526|Atp9b:80877373|rev|-	0	0	Atp9b	Atp9b	rev	80844526	80877373	-
chr18|Atp9b:80844526|Atp9b:80917878|rev|-	0	0	Atp9b	Atp9b	rev	80844526	80917878	-
chr18|Atp9b:80858543|Atp9b:80909705|rev|-	0	0	Atp9b	Atp9b	rev	80858543	80909705	-
chr10|Dctn2:127278408|Dctn2:127274713|rev|+	1	0	Dctn2	Dctn2	rev	127278408	127274713	+
chr10|Eya4:23151931|Eya4:23159154|rev|-	1	0	Eya4	Eya4	rev	23151931	23159154	-
chr18|Ccny:9332783|Ccny:9377828|rev|-	0	0	Ccny	Ccny	rev	9332783	9377828	-
chr18|Ccny:9345193|Ccny:9353507|rev|-	0	0	Ccny	Ccny	rev	9345193	9353507	-
chr18|Ccny:9345193|Ccny:9386809|rev|-	0	0	Ccny	Ccny	rev	9345193	9386809	-
chr18|Cdc25c:34738215|Cdc25c:34748960|rev|-	0	0	Cdc25c	Cdc25c	rev	34738215	34748960	-
chr10|Foxo3:42196465|Foxo3:42197901|dup|-	0	1	Foxo3	Foxo3	dup	42196465	42197901	-
chr18|Cep192:67850735|Cep192:67807256|rev|+	0	0	Cep192	Cep192	rev	67850735	67807256	+
chr10|Hbs1l:21358840|Hbs1l:21336966|rev|+	1	0	Hbs1l	Hbs1l	rev	21358840	21336966	+
chr10|Herc4:63299239|Herc4:63278334|rev|+	1	0	Herc4	Herc4	rev	63299239	63278334	+
chr18|Ctdp1:80445885|Ctdp1:80452395|rev|-	0	0	Ctdp1	Ctdp1	rev	80445885	80452395	-
chr18|Ctdp1:80445885|Ctdp1:80460013|rev|-	0	0	Ctdp1	Ctdp1	rev	80445885	80460013	-
chr18|Ctif:75519738|Ctif:75521869|rev|-	0	0	Ctif	Ctif	rev	75519738	75521869	-
chr10|Jmjd1c:67240941|Jmjd1c:67215269|rev|+	0	1	Jmjd1c	Jmjd1c	rev	67240941	67215269	+
chr18|Ctnna1:35175216|Ctnna1:35154344|rev|+	0	0	Ctnna1	Ctnna1	rev	35175216	35154344	+
chr18|Ctnna1:35182553|Ctnna1:35179684|rev|+	0	0	Ctnna1	Ctnna1	rev	35182553	35179684	+
chr10|Lss:76539920|Lss:76533512|rev|+	1	0	Lss	Lss	rev	76539920	76533512	+
chr10|Poc1b:99129662|Poc1b:99124830|rev|+	0	1	Poc1b	Poc1b	rev	99129662	99124830	+
chr18|Dtna:23597558|Dtna:23583083|rev|+	0	0	Dtna	Dtna	rev	23597558	23583083	+
chr18|Dtna:23631428|Dtna:23583083|rev|+	0	0	Dtna	Dtna	rev	23631428	23583083	+
chr10|Ppp1r12a:108214506|Ppp1r12a:108198832|rev|+	0	1	Ppp1r12a	Ppp1r12a	rev	108214506	108198832	+
chr18|Dtwd2:49723621|Dtwd2:49728459|rev|-	0	0	Dtwd2	Dtwd2	rev	49723621	49728459	-
chr18|Dym:75126919|Dym:75114789|rev|+	0	0	Dym	Dym	rev	75126919	75114789	+
chr18|Epb4.1l4a:33824458|Epb4.1l4a:33832685|rev|-	0	0	Epb4.1l4a	Epb4.1l4a	rev	33824458	33832685	-
chr18|Epb4.1l4a:33854235|Epb4.1l4a:33891476|rev|-	0	0	Epb4.1l4a	Epb4.1l4a	rev	33854235	33891476	-
chr18|Epc1:6448904|Epc1:6455334|rev|-	0	0	Epc1	Epc1	rev	6448904	6455334	-
chr18|Epg5:77981495|Epg5:77975836|rev|+	0	0	Epg5	Epg5	rev	77981495	77975836	+
chr18|Epg5:77997369|Epg5:77995511|rev|+	0	0	Epg5	Epg5	rev	77997369	77995511	+
chr18|Esco1:10574874|Esco1:10586041|rev|-	0	0	Esco1	Esco1	rev	10574874	10586041	-
chr18|Esco1:10574874|Esco1:10595875|rev|-	0	0	Esco1	Esco1	rev	10574874	10595875	-
chr18|Fam13b:34454033|Fam13b:34487139|rev|-	0	0	Fam13b	Fam13b	rev	34454033	34487139	-
chr18|Fam13b:34473549|Fam13b:34487139|rev|-	0	0	Fam13b	Fam13b	rev	34473549	34487139	-
chr18|Fhod3:25066425|Fhod3:24754218|rev|+	0	0	Fhod3	Fhod3	rev	25066425	24754218	+
chr18|Fhod3:25090907|Fhod3:25085333|rev|+	0	0	Fhod3	Fhod3	rev	25090907	25085333	+
chr18|Fhod3:25110237|Fhod3:25085333|rev|+	0	0	Fhod3	Fhod3	rev	25110237	25085333	+
chr18|Galnt1:24238485|Galnt1:24232598|rev|+	0	0	Galnt1	Galnt1	rev	24238485	24232598	+
chr18|Hmgxb3:61140790|Hmgxb3:61141790|rev|-	0	0	Hmgxb3	Hmgxb3	rev	61140790	61141790	-
chr18|Hmgxb3:61150368|Hmgxb3:61167693|rev|-	0	0	Hmgxb3	Hmgxb3	rev	61150368	61167693	-
chr18|Hmgxb3:61155027|Hmgxb3:61165583|rev|-	0	0	Hmgxb3	Hmgxb3	rev	61155027	61165583	-
chr18|Hspa9:34939342|Hspa9:34942092|rev|-	0	0	Hspa9	Hspa9	rev	34939342	34942092	-
chr18|Hspa9:34947910|Hspa9:34951405|rev|-	0	0	Hspa9	Hspa9	rev	34947910	34951405	-
chr18|Kdm3b:34799359|Kdm3b:34793003|rev|+	0	0	Kdm3b	Kdm3b	rev	34799359	34793003	+
chr18|Kif20a:34631341|Kif20a:34625457|rev|+	0	0	Kif20a	Kif20a	rev	34631341	34625457	+
chr18|Kif5b:6220223|Kif5b:6225442|rev|-	0	0	Kif5b	Kif5b	rev	6220223	6225442	-
chr18|Lars:42216851|Lars:42244910|rev|-	0	0	Lars	Lars	rev	42216851	42244910	-
chr10|Ptbp1:79859955|Ptbp1:79858751|rev|+	1	0	Ptbp1	Ptbp1	rev	79859955	79858751	+
chr18|Lman1:65991331|Lman1:65998720|rev|-	0	0	Lman1	Lman1	rev	65991331	65998720	-
chr18|Lman1:65997599|Lman1:65998720|rev|-	0	0	Lman1	Lman1	rev	65997599	65998720	-
chr18|Lmnb1:56733337|Lmnb1:56728400|rev|+	0	0	Lmnb1	Lmnb1	rev	56733337	56728400	+
chr18|Lmnb1:56743315|Lmnb1:56739820|rev|+	0	0	Lmnb1	Lmnb1	rev	56743315	56739820	+
chr18|Matr3:35582086|Matr3:35577557|rev|+	0	0	Matr3	Matr3	rev	35582086	35577557	+
chr18|Matr3:35584881|Matr3:35584514|dup|+	0	0	Matr3	Matr3	dup	35584881	35584514	+
chr18|Matr3:35587853|Matr3:35578415|rev|+	0	0	Matr3	Matr3	rev	35587853	35578415	+
chr18|Matr3:35588453|Matr3:35587630|rev|+	0	0	Matr3	Matr3	rev	35588453	35587630	+
chr18|Mbd2:70618013|Mbd2:70580652|rev|+	0	0	Mbd2	Mbd2	rev	70618013	70580652	+
chr18|Mcc:44442911|Mcc:44463941|rev|-	0	0	Mcc	Mcc	rev	44442911	44463941	-
chr18|Mcc:44473623|Mcc:44519659|rev|-	0	0	Mcc	Mcc	rev	44473623	44519659	-
chr18|Mcc:44510096|Mcc:44519659|rev|-	0	0	Mcc	Mcc	rev	44510096	44519659	-
chr18|Me2:73788353|Me2:73805169|rev|-	0	0	Me2	Me2	rev	73788353	73805169	-
chr18|Mib1:10752027|Mib1:10740982|rev|+	0	0	Mib1	Mib1	rev	10752027	10740982	+
chr10|R3hdm2:127485570|R3hdm2:127483975|rev|+	0	1	R3hdm2	R3hdm2	rev	127485570	127483975	+
chr18|Mib1:10763322|Mib1:10740982|rev|+	0	0	Mib1	Mib1	rev	10763322	10740982	+
chr18|Mib1:10768231|Mib1:10755503|rev|+	0	0	Mib1	Mib1	rev	10768231	10755503	+
chr18|Mib1:10778300|Mib1:10775528|rev|+	0	0	Mib1	Mib1	rev	10778300	10775528	+
chr18|Mtpap:4380887|Mtpap:4379568|rev|+	0	0	Mtpap	Mtpap	rev	4380887	4379568	+
chr18|Nars:64501302|Mir466p:65195516|rev|-	0	0	Nars	Mir466p	rev	64501302	65195516	-
chr18|Nfatc1:80697554|Nfatc1:80698656|dup|-	0	0	Nfatc1	Nfatc1	dup	80697554	80698656	-
chr18|Nr3c1:39420575|Nr3c1:39428780|rev|-	0	0	Nr3c1	Nr3c1	rev	39420575	39428780	-
chr18|Osbpl1a:12766802|Osbpl1a:12771433|rev|-	0	0	Osbpl1a	Osbpl1a	rev	12766802	12771433	-
chr18|Osbpl1a:12871077|Osbpl1a:12882277|rev|-	0	0	Osbpl1a	Osbpl1a	rev	12871077	12882277	-
chr10|Rab3ip:116937396|Rab3ip:116939481|rev|-	0	1	Rab3ip	Rab3ip	rev	116937396	116939481	-
chr18|Paip2:35613502|Paip2:35610870|rev|+	0	0	Paip2	Paip2	rev	35613502	35610870	+
chr18|Pias2:77097723|Pias2:77097248|dup|+	0	0	Pias2	Pias2	dup	77097723	77097248	+
chr18|Pias2:77105889|Pias2:77097248|rev|+	0	0	Pias2	Pias2	rev	77105889	77097248	+
chr18|Pias2:77150098|Pias2:77133090|rev|+	0	0	Pias2	Pias2	rev	77150098	77133090	+
chr18|Piezo2:63144914|Piezo2:63147006|rev|-	0	0	Piezo2	Piezo2	rev	63144914	63147006	-
chr10|Rbms2:128145672|Bloc1s1:128922726|rev|-	0	1	Rbms2	Bloc1s1	rev	128145672	128922726	-
chr10|Reep3:67034598|Reep3:67039577|rev|-	1	0	Reep3	Reep3	rev	67034598	67039577	-
chr18|Prrc1:57374690|Prrc1:57362432|rev|+	0	0	Prrc1	Prrc1	rev	57374690	57362432	+
chr18|Rbbp8:11718930|Rbbp8:11696742|rev|+	0	0	Rbbp8	Rbbp8	rev	11718930	11696742	+
chr10|Rpf2:40243855|Gtf3c6:40249831|rev|-	1	0	Rpf2	Gtf3c6	rev	40243855	40249831	-
chr18|Rbm27:42319946|Rbm27:42317600|rev|+	0	0	Rbm27	Rbm27	rev	42319946	42317600	+
chr18|Rbm27:42320917|Rbm27:42300249|rev|+	0	0	Rbm27	Rbm27	rev	42320917	42300249	+
chr18|Rnf14:38309713|Rnf14:38299753|rev|+	0	0	Rnf14	Rnf14	rev	38309713	38299753	+
chr10|Rwdd1:34008992|Rwdd1:34012137|rev|-	1	0	Rwdd1	Rwdd1	rev	34008992	34012137	-
chr18|Rock1:10079114|Rock1:10092223|rev|-	0	0	Rock1	Rock1	rev	10079114	10092223	-
chr18|Rock1:10119884|Rock1:10132272|rev|-	0	0	Rock1	Rock1	rev	10119884	10132272	-
chr18|Rock1:10119884|Rock1:10134500|rev|-	0	0	Rock1	Rock1	rev	10119884	10134500	-
chr18|Rock1:10129304|Rock1:10132272|rev|-	0	0	Rock1	Rock1	rev	10129304	10132272	-
chr18|Rock1:10129304|Rock1:10136271|rev|-	0	0	Rock1	Rock1	rev	10129304	10136271	-
chr18|Rock1:10134415|Rock1:10140888|rev|-	0	0	Rock1	Rock1	rev	10134415	10140888	-
chr18|Rprd1a:24506833|Rprd1a:24509922|rev|-	0	0	Rprd1a	Rprd1a	rev	24506833	24509922	-
chr18|Rttn:88989550|Rttn:88975687|rev|+	0	0	Rttn	Rttn	rev	88989550	88975687	+
chr18|Rttn:89010964|Rttn:88989434|rev|+	0	0	Rttn	Rttn	rev	89010964	88989434	+
chr18|Rttn:89017318|Rttn:89012971|rev|+	0	0	Rttn	Rttn	rev	89017318	89012971	+
chr18|Rttn:89065918|Rttn:89053519|rev|+	0	0	Rttn	Rttn	rev	89065918	89053519	+
chr18|Sap130:31650615|Sap130:31647040|rev|+	0	0	Sap130	Sap130	rev	31650615	31647040	+
chr18|Seh1l:67792014|Seh1l:67779204|rev|+	0	0	Seh1l	Seh1l	rev	67792014	67779204	+
chr18|Setbp1:78856483|Setbp1:78859931|dup|-	0	0	Setbp1	Setbp1	dup	78856483	78859931	-
chr18|Setbp1:78856483|Setbp1:79087180|rev|-	0	0	Setbp1	Setbp1	rev	78856483	79087180	-
chr18|Setbp1:79086550|Setbp1:79087180|dup|-	0	0	Setbp1	Setbp1	dup	79086550	79087180	-
chr18|Slc25a46:31594576|Slc25a46:31602800|rev|-	0	0	Slc25a46	Slc25a46	rev	31594576	31602800	-
chr18|Smad2:76292984|Smad2:76262439|rev|+	0	0	Smad2	Smad2	rev	76292984	76262439	+
chr18|Smad2:76292984|Smad2:76286859|rev|+	0	0	Smad2	Smad2	rev	76292984	76286859	+
chr18|Smad2:76292984|Smad2:76287927|rev|+	0	0	Smad2	Smad2	rev	76292984	76287927	+
chr18|Smad4:73648884|Smad4:73662867|rev|-	0	0	Smad4	Smad4	rev	73648884	73662867	-
chr18|Smad4:73648884|Smad4:73678039|rev|-	0	0	Smad4	Smad4	rev	73648884	73678039	-
chr18|Smad4:73657194|Smad4:73662867|rev|-	0	0	Smad4	Smad4	rev	73657194	73662867	-
chr18|Smad4:73657194|Smad4:73678039|rev|-	0	0	Smad4	Smad4	rev	73657194	73678039	-
chr18|Smad4:73662657|Smad4:73678039|rev|-	0	0	Smad4	Smad4	rev	73662657	73678039	-
chr10|Sec63:42797733|Sec63:42783441|rev|+	0	1	Sec63	Sec63	rev	42797733	42783441	+
chr18|Snx2:53203119|Snx2:53189654|rev|+	0	0	Snx2	Snx2	rev	53203119	53189654	+
chr18|Spire1:67519290|Spire1:67530484|rev|-	0	0	Spire1	Spire1	rev	67519290	67530484	-
chr18|Ss18:14633542|Ss18:14636618|rev|-	0	0	Ss18	Ss18	rev	14633542	14636618	-
chr18|Tcerg1:42538056|Tcerg1:42519367|rev|+	0	0	Tcerg1	Tcerg1	rev	42538056	42519367	+
chr18|Tcerg1:42568610|Tcerg1:42553407|rev|+	0	0	Tcerg1	Tcerg1	rev	42568610	42553407	+
chr18|Thoc1:9970328|Thoc1:9968750|rev|+	0	0	Thoc1	Thoc1	rev	9970328	9968750	+
chr18|Tmem241:12043213|Tmem241:12070131|rev|-	0	0	Tmem241	Tmem241	rev	12043213	12070131	-
chr18|Trappc8:20854944|Trappc8:20870752|rev|-	0	0	Trappc8	Trappc8	rev	20854944	20870752	-
chr18|Ttc39c:12689887|Ttc39c:12684836|rev|+	0	0	Ttc39c	Ttc39c	rev	12689887	12684836	+
chr18|Ttc39c:12698059|Ttc39c:12684836|rev|+	0	0	Ttc39c	Ttc39c	rev	12698059	12684836	+
chr18|Ttc39c:12730117|Ttc39c:12728619|rev|+	0	0	Ttc39c	Ttc39c	rev	12730117	12728619	+
chr18|Txnl1:63671581|Txnl1:63682307|rev|-	0	0	Txnl1	Txnl1	rev	63671581	63682307	-
chr18|Txnl4a:80207343|Pard6g:80116968|rev|+	0	0	Txnl4a	Pard6g	rev	80207343	80116968	+
chr10|Sgpl1:61104462|Sgpl1:61146331|rev|-	0	1	Sgpl1	Sgpl1	rev	61104462	61146331	-
chr18|Ube2d2a:35801367|Ube2d2a:35799840|rev|+	0	0	Ube2d2a	Ube2d2a	rev	35801367	35799840	+
chr18|Usp14:10000494|Rock1:10095597|rev|-	0	0	Usp14	Rock1	rev	10000494	10095597	-
chr18|Wac:7906044|Wac:7901495|rev|+	0	0	Wac	Wac	rev	7906044	7901495	+
chr18|Wac:7918581|Wac:7916051|rev|+	0	0	Wac	Wac	rev	7918581	7916051	+
chr18|Wdr33:31835481|Wdr33:31827261|rev|+	0	0	Wdr33	Wdr33	rev	31835481	31827261	+
chr18|Wdr36:32847317|Wdr36:32841042|rev|+	0	0	Wdr36	Wdr36	rev	32847317	32841042	+
chr18|Wdr36:32863262|Wdr36:32861026|rev|+	0	0	Wdr36	Wdr36	rev	32863262	32861026	+
chr18|Wdr36:32864840|Wdr36:32847141|rev|+	0	0	Wdr36	Wdr36	rev	32864840	32847141	+
chr10|Slc16a9:70275021|Slc16a9:70255959|rev|+	0	1	Slc16a9	Slc16a9	rev	70275021	70255959	+
chr18|Wdr7:63779957|Wdr7:63755035|rev|+	0	0	Wdr7	Wdr7	rev	63779957	63755035	+
chr18|Ythdc2:44847879|Ythdc2:44830151|rev|+	0	0	Ythdc2	Ythdc2	rev	44847879	44830151	+
chr10|Slc19a1:77042974|Slc19a1:77041815|rev|+	0	1	Slc19a1	Slc19a1	rev	77042974	77041815	+
chr10|Specc1l:75261957|Specc1l:75245078|rev|+	1	0	Specc1l	Specc1l	rev	75261957	75245078	+
chr18|Zfp236:82617709|Zfp236:82682287|rev|-	0	0	Zfp236	Zfp236	rev	82617709	82682287	-
chr18|Zfp236:82668571|Zfp236:82682287|rev|-	0	0	Zfp236	Zfp236	rev	82668571	82682287	-
chr18|Zfp407:84315805|Zfp407:84354691|rev|-	0	0	Zfp407	Zfp407	rev	84315805	84354691	-
chr10|Specc1l:75267589|Specc1l:75230681|rev|+	1	0	Specc1l	Specc1l	rev	75267589	75230681	+
chr18|Zfp407:84432359|Zfp407:84563046|rev|-	0	0	Zfp407	Zfp407	rev	84432359	84563046	-
chr10|Supv3l1:62433051|Supv3l1:62441246|rev|-	1	0	Supv3l1	Supv3l1	rev	62433051	62441246	-
chr10|Tbc1d32:56177491|Tbc1d32:56195500|rev|-	1	0	Tbc1d32	Tbc1d32	rev	56177491	56195500	-
chr18|Zfp516:82988198|Zfp516:82986743|dup|+	0	0	Zfp516	Zfp516	dup	82988198	82986743	+
chr18|Zfp516:82994537|Zfp516:82986743|rev|+	0	0	Zfp516	Zfp516	rev	82994537	82986743	+
chr10|Timeless:128242718|Timeless:128242309|rev|+	0	1	Timeless	Timeless	rev	128242718	128242309	+
chr18|Zfp608:54894450|Zfp608:54946808|rev|-	0	0	Zfp608	Zfp608	rev	54894450	54946808	-
[truncated: 2,733 more rows]
