# Supplementary material for: circCsnk1g3- and circAnkib1-regulated interferon responses in sarcoma promote tumorigenesis by shaping the immune microenvironment
Source: Nat Commun. 2022 Nov 25;13:7243. doi: 10.1038/s41467-022-34872-8 (PMC9700836; doi:10.1038/s41467-022-34872-8)
Supplement: Supplementary file 5 — Supplementary Data 3 [file 41467_2022_34872_MOESM5_ESM.xlsx]

## Sheet: Table 3
Target	sequence (Fw)
sgPkr	CACCGTGTAGATGTGACAACGCTAG
	CACCGTGAACAAATCGTGACCGGAG
sgRig-I	CACCGATGTCTTATCAGATCCGACA
	CACCGCTTGTGAACAATCTCAACAA
shCircBnc2	CCGGAAGCAGAGACAGGACGCTGCTCTCGAGAGCAGCGTCCTGTCTCTGCTTTTTTTG
shCircAnkib1-1	CCGGTCGAGCTCACGAATGTGAAACCTCGAGGTTTCACATTCGTGAGCTCGATTTTTG
shCircAnkib1-2	CCGGCTTCGAGCTCACGAATGTGAACTCGAGTTCACATTCGTGAGCTCGAAGTTTTTG
shCircAnkib1-3	CCGGCTGCTTCGAGCTCACGAATGTCTCGAGACATTCGTGAGCTCGAAGCAGTTTTTG
shCircCsnk1g3-1	CCGGTAGGATCTGGAGCTCTCTATCCTCGAGGATAGAGAGCTCCAGATCCTATTTTTG
shCircCsnk1g3-2	CGGGGATCTGGAGCTCTCTATCAACTCGAGTTGATAGAGAGCTCCAGATCCTTTTTG
shCircCsnk1g3-3	CCGGTCTGGAGCTCTCTATCAACAGCTCGAGCTGTTGATAGAGAGCTCCAGATTTTTG
shLinAnkib1	CCGGTCAGGAACTTGACAGATTTATCTCGAGATAAATCTGTCAAGTTCCTGATTTTTG
shLinCsnk1g3	CCGGTTGGTTTGGCAAAGGAATATACTCGAGTATATTCCTTTGCCAAACCAATTTTTG
shRig-I	CCGGTTCAGAAGCGTCTTCTAATAACTCGAGTTATTAGAAGACGCTTCTGAATTTTTG
shMda5	CCGGGGAGTCCTCCCGAGGAATTATCTCGAGATAATTCCTCGGGAGGACTCCTTTTTG
sgcircAnkib1	TGCTTCGAGCTCACGAATGTGAAACATGTT
sgCircCsnk1g3	AGTTAGGATCTGGAGCTCTCTATCAACAGC
qPCR primers
Target	Fw sequence	Rv sequence
circAnkib1	AGGCCCCTCTGTTTACTGCT	ATGAGTGCTTTGCGGAATTT
circAsh1l	AGAAGGGGGTGAAGAGGAAA	TCTCCATGGACTCTTGCTCA
circAsph	CGCGATTTCAGATAACACCA	CAGCTCAGCGTGAGTCTCTG
circBnc2	CCTGAAGCAAGAGGAAGTGC	CCCAGCCATGTTTACACTGA
circCamsap1	TCAGCATTGAGAAGGTGGTG	TGTGCTCCTGCTCATACTGG
circCdyl	TCCACTAGTGCCTCAGGTTTC	CCACGTGTCATCCTCACTGT
circCsnk1g3	TGAAATCCAGAGCACCACAG	CGTCAGCGGATAGTCAGTCA
circ Fbxw7	CGCACAATAGCAATGTCACAA	GCCAGCTTGCTACTTCTTGG
CircHipk2	CCGTACCGAGTGAAGGTCAT	ACCCAGTCATGTCCCAGTTG
circMga	AGAGAAGGCTCCCCATAATGT	TTGGCCAATATGATTTGCTG
circNfix	CAGCCACATCACATTGGAGT	TCTTGAAGTACTTGCGCTTCC
circPtk2	GCGATCCTATTGGGAGATGA	TGCCAGTACCCAGGTGAGTC
circPum1	GATTATTCAGGCACGCAGGT	CCCTCCTCCTTCAAATCTCC
circRad23b	AGCCTGAGAAACCTGCAGAA	ACTGAGGATTTTGCCTGCAT
circRere	GCAGAAAGAAACCTCCGAAA	ATTCCAGGGAAAATCCAACC
circSetd3	TCAGTCAACACAAGCCATCC	TTCCTTTGGTGACACAGTGG
circTnpo2	CCAGTACATGCTGCAGAGGA	CTGAGTTGAGCAGGTTGCAC
circZbtb44	TGAGTGATCAGCAGACAGTGC	TGGGAAGAGGAGCTGTGAGT
Cxcl10	GTGAGAATGAGGGCCATAGG	TTTTTGGCTAAACGCTTTCAT
Ccl5	CCCTCACCATCATCCTCACT	CCTTCGAGTGACAAACACGA
Pkr	CAGTGTGAGCCCAACTCTGA	GCTGACTGGGAAACACCATT
Ifit3	CGAGCAAAAATGTGCTTTGA	GCTCCCCTTCAGCTTCTTCT
Ifih1	GGCCATTCAAATGGAGAAAA	CTTGTCGCTGTCATTGAGGA
Cxcl9	TTTTCCTCTTGGGCATCATC	AGTCCGGATCTAGGCAGGTT
Isg15	AAGAAGCAGATTGCCCAGAA	TCTGCGTCAGAAAGACCTCA
Ddx58	AAGGAAAACTGGCCAAAGGT	TGGTTTCAATGGGCTGTGTA
Pd1	GGAGCAGAGCTCGTGGTAAC	GCTCCTCCTTCAGAGTGTCG
Tnfrsf4	CACTGTCCAATCCACCACAG	CCAACAAGGTTTGGGAGTGT
Tim3	TTGGAGTGGGAGTCTCTGCT	ATCCTGACTGCTCCTGCATT
Ifng	ACTGGCAAAAGGATGGTGAC	TGAGCTCATTGAATGCTTGG
