# Supplementary material for: circCsnk1g3- and circAnkib1-regulated interferon responses in sarcoma promote tumorigenesis by shaping the immune microenvironment
Source: Nat Commun. 2022 Nov 25;13:7243. doi: 10.1038/s41467-022-34872-8 (PMC9700836; doi:10.1038/s41467-022-34872-8)
Supplement: Supplementary file 6 — Supplementary Data 4 [file 41467_2022_34872_MOESM6_ESM.xlsx]

## Sheet: Tumor
p_val

## Sheet: Mono.mac
p_val

## Sheet: T.NK
p_val

## Sheet: B.Plasma
p_val

## Sheet: Neutrophil
p_val

## Sheet: moDC
p_val

## Sheet: DC
p_val

## Sheet: Cancer.assoc..fibroblast
p_val

## Sheet: Endothelial
p_val
