# Supplementary material for: circCsnk1g3- and circAnkib1-regulated interferon responses in sarcoma promote tumorigenesis by shaping the immune microenvironment
Source: Nat Commun. 2022 Nov 25;13:7243. doi: 10.1038/s41467-022-34872-8 (PMC9700836; doi:10.1038/s41467-022-34872-8)
Supplement: Supplementary file 7 — Supplementary Data 5 [file 41467_2022_34872_MOESM7_ESM.xlsx]

## Sheet: Treg
p_val

## Sheet: NK
p_val

## Sheet: CD8
p_val

## Sheet: Double.negative.T
p_val

## Sheet: CD4.memory
p_val

## Sheet: CD8.exhausted
p_val

## Sheet: Gamma.delta.T
p_val

## Sheet: CD4.naive.like
p_val

## Sheet: Interferon.response
p_val

## Sheet: Cycling
p_val

[truncated: 2 more sheets: NKT.like, DC]
