# Supplementary material for: circCsnk1g3- and circAnkib1-regulated interferon responses in sarcoma promote tumorigenesis by shaping the immune microenvironment
Source: Nat Commun. 2022 Nov 25;13:7243. doi: 10.1038/s41467-022-34872-8 (PMC9700836; doi:10.1038/s41467-022-34872-8)
Supplement: Supplementary file 8 — Supplementary Data 6 [file 41467_2022_34872_MOESM8_ESM.xlsx]

## Sheet: Classical.monocyte
p_val

## Sheet: Intermediate.monocyte
p_val

## Sheet: Nonclassical.monocyte
p_val

## Sheet: Inflammatory.mono.MΦ
p_val

## Sheet: C1qa.MΦ
p_val

## Sheet: Spp1.MΦ
p_val

## Sheet: Spp1.Lipa.MΦ
p_val

## Sheet: moDC
p_val

## Sheet: pDC
p_val
