# Supplementary material for: circCsnk1g3- and circAnkib1-regulated interferon responses in sarcoma promote tumorigenesis by shaping the immune microenvironment
Source: Nat Commun. 2022 Nov 25;13:7243. doi: 10.1038/s41467-022-34872-8 (PMC9700836; doi:10.1038/s41467-022-34872-8)
Supplement: Supplementary file 10 — Source Data [file 41467_2022_34872_MOESM10_ESM.xlsx]

## Sheet: Fig 1
Fig 1D
		circRNA		linRNA
	shSCR	1	1	1	1
	shCircAnkib1	0.07	0.1	1.05	1.1
	shCircCsnk1g3	0.14	0.2	1.1	1.15
	shCircBnc2	0.35	0.3	1.14	1.2
Fig 1E	Normalized tumor weights (mean of shSCR = 1)
	shSCR	0.511628	0.697674	0.953488	1.09302	1.74419	1.60241	0.927711	1.07952	0.253012	1.36627	0.320482	1.4506
	shCircAnkib1	0.186047	0.186047	0.116279	0.372093	1.23256	0.506024	0.118072	0.26988
	shCircCsnk1g3	0.27907	0.186047	0.116279	0.162791	0.185542	0.151807	0.101205
	shCircBnc2	0.186047	0.302326	0.465116	0.348837	1.5814	0.371084	1.23133	0.185542
	Representative tumor pictures from 1 experiment out of 2
Fig 1F	Relative % tumor cells (mean of shSCR = 1)
	shSCR	1.06569	1.11679	1.14599	0.919708	0.086785	1.85404	0.733728	1.32544	1.35385	0.576923	1.06923	0.657468	0.649351	1.03896	0.827922	1.8263
	shCircAnkib1	0.631164	0.0315582	0.16568	0.184615	0.346154	0.423077	1.01538	0.12987	0.0568182	0.0284091	0.275974	0.998377
	shCircCsnk1g3	0.454545	0.10303	0.00666667	0.730769	1.13077	1.14615	0.715385	0.113636	0.243506	0.0568182	0.0162338
Fig 1G	Relative % tumor cells in lung (mean of shSCR = 1)
	No Tumor	0.112397	0.191736	0.052893	0.066116	0.005848	0	0.05848
	shSCR	1.09091	0.958678	1.05785	0.892562	1.35673	0.631579	0.748538	1.26316	1.0119	1.09127	0.992063	1.15079	0.753968	1.45833	0.566667	0.975
	shCircAnkib1	0.760331	1.38843	1.45455	0.138843	0.245614	0.561404	0.549708	0.666667	0.280702	1.19048	1.03175	0.595238	1.19048	0.793651	1.24583	0.0708333	0.420833	0.3125
	shCircCsnk1g3	0.46281	0.859504	0.694215	0.595041	0.25731	0.0526316	0.0736842	0.0584795	0.0760234	0.833333	0.357143	0.634921	0.654762	0.47619
	shCircBnc2	0.958678	1.38843	1.55372	1.32231	0.528926	1.25146	0.45614	1.01754	0.608187	0.982456
Fig 1H
Fig 1I
		circRNA		linRNA
	shSCR	1	1	1	1
	shLinAnkib1	1.45694	1.94309	0.447	0.333
	shLinCsnk1g3	1.10263	1.27071	0.0722122	0.230731
Fig 1J
	shSCR	1.32948	1.38728	0.982659	0.693642	0.606936	0.976744	0.418605	1.53488	1.06977
	shLinAnkib1	1.47399	1.30058	1.15607	1.18497
	shLinCsnk1g3	0.27907	0.744186	1.25581	1.02326	1.16279
Fig 1K
	shSCR	1.80153	0.835605	0.362862	0.461745	0.655034	1.50872	1.3745
	shLinAnkib1	0.907383	1.10604	0.601342	0.495034
	shLinCsnk1g3	1.69165	0.470187	0.518739	0.27598	1.08092

## Sheet: Fig S1
Fig S1B
	cAsh1l	cPum1	cPik2	cTnpo2	cCamsap1	cRad23b	cMga	cNfix1	cSetd3	cHipk2	cZbtb44	cBnc2	cCdyl	cAsph	cRere	cAnkib1	cCsnk1g3	cFbxw7
	0.05	0.049	0.035	0.006	0.161	0.299	0.002	0.782	0.814	0.208	0.067	1.324	0.352	0.516	0.486	0.6	0.173	0.615
	0.029	0.043	0.022	0.006	0.152	0.199	0	0.479	0.587	0.164	0.064	0.932	0.232	0.289	0.312	0.446	0.159	0.459
	0.028	0.027	0.015	0.004	0.13	0.215	0.002	0.481	0.574	0.185	0.038	0.854	0.306	0.303	0.281	0.375	0.15	0.337
Fig S1C	cAnkib1	cAsph	cBnc2	cCamsap1	cCdyl	cCsnk1g3	cFbxw7	cHipk2	cNfix	cRad23b	cRere	cSetd3
	1.17436	1.01606	1.3473	1.42637	0.573881	0.718019	0.659754	0.548157	1.1487	1.02933	0.530146	1.22149
	3.4204	0.418195	1.52579	1.73496	2.2517	1.68614	3.03143	0.621406	0.574349	3.41777	1.51006	0.626098
	4.36713	0.581774	2.14266	2.20002	2.41371	2.73078	1.93187	0.86015	0.594604	4.0863	2.17381	0.863376
	1.68739	0.700949	2.26952	2.07201	0.329877	4.2162	5.27967	0.933033	1.7781	1.74576	2.83246	2.14355
	1.38546	0.55161	5.38271	2.18637	5.27803	1.94882	0.43048	1.23114	1.17714	5.12672	5.56563	4.59479
	1.4		3.45222	0.930628	0.273373	0.613368		2.98356	1.06314	2.87906	3.36828	1.53819
	1.6245		1	2.52811	3.38632	4		1.23148	0.933033	2.6986	2.82843	0.867192
	4.92458		3.03143	1.93736		4			1	5.45262	4
	2.95596		1.74922			4.20021			1.25324		3.7679
	3.47951		3.15842			4.14401			1.16231		4.4786
Fig S1D
	LinRere	circRere	LinCsnk1g3	circCsnk1g3	LinAnkib1	circAnkib1	LinCamsap1	circCamsap1	LinBnc2	circBnc2	LinRad23b	circRad23b
	0.225156	1.66902	0.0135647	1.1487	0.0526837	3.4822	0.288271	1.51572	0.01	0.09	0.1	0.41
	0.0687737	1.96564	0.105953	1.75869	0.324098	1.43993	0.133277	2.15248	0.01	1.61	0.01	1.31
	0.20229	3.14269		1.81		1.72	0.245961	1.18468		1.07177		0.634202
		1.07177						0.48				0.870551
		0.57						2.84				0.752376
		1.33
Fig S1E					circANKIB1			circRERE			circBNC2			circCAMSAP1			circRAD23B
		circCSNK1g3
	NT	1	1	1	1	1	1	1	1	1	1	1	1	1	1	1	1	1	1
	RNAseR	3.85364	3.69718	3.19963	2.30072	1.13335	2.43537	4.32167	1.79208	2.27723	1.06957	0.912157	1.22789	6.31187	3.03877	4.43048	4.82078	1.13695	3.67953
Fig S1F
		circCsnk1g3		circAnkib1		circRere		circRad23b		circBnc2		circCamsap1
	ActD NT	1	1	1	1	1	1	1	1	1	1	1	1
	ActD 20h	0.970718	1.1996	1.02593	0.819424	1.04493	1.00211	1.14859	1.07238	1.00384	0.875484	0.795441	0.768977
		LinCsnk1g3		LinAnkib1		LinRere		LinRad23b		LinBnc2		LinCamsap1
	ActD NT	1	1	1	1	1	1	1	1	1	1	1	1
	ActD 20h	0.137471	0.15864	0.559445	0.521794	0.28258	0.140747	0.653058	0.710012	0.144553	0.141743	0.246146	0.186016
Fig S1G
	circRAD23B	circCAMSAP1	circBNC2	circCSNK1G3	circANKIB1	circRERE
	0.00085015	0.00480916	0.00276214	0.00276214	0.00552427	4.1763e-06
	7.0111e-05	0.00037005	0.00120229	0.00120229	0.00042507	0.00034484
	0.00039661	0.00158643	0.00182233	0.0044871	0.00340059	0.00091226
	0.00182233	0.00195313	0.00240458	0.00257716	0.00158643	0.00334578
	0.00048828	0.00515433	0.0206173	0.0110485	0.00592077	0.00161963
	0.0007401	0.00240458	0.00897421	0.00897421	0.00418662	0.00198641
	0.00592077	0.0253829	0.0272047	0.0583146	0.0412346	0.0285118
	0.00048828	0.00552427	0.0206173	0.0145786	0.00961832	0.00562282
	0.00034527	0.00480916	0.00128858	0.0118415	0.00085015	0.00070786
	0.00030057	0.00240458	0.0044871	0.00390625	0.00224355
	0.00097656	0.00317286	0.00390625	0.00592077	0.002022
Fig S1H
		circAnkib1		circCsnk1g3
	SK-LMS-1, leiomyosarcoma	0.18	0.18	2.87	2.88
	SW872, liposarcoma	1.55	1.03	8.54	8.06
	HT1080, fibrosarcoma	0.05	0.05	0.26	0.29
	MES-SA, uterine	0.38	0.25	2.79	2.81
	GCT, fibrous histiocytoma	0.03	0.04	0.47	0.63
	PC3, prostate	1.49	1.33	2.08	2.13
	H2228, lung	0.05	0.05	0.06	0.05
	PANC-1, pancreas	0.23	0.22	0.1	0.1
	HCT116, colon	0.5	0.41	0.43	0.44
	J82, bladder	0.58	0.53	0.45	0.5
	MDA-MB-231, breast	1.3	1.22321	1.07273	1.04464
	MCF-7, breast	1.12609	1.06667	1.05217	0.995833

## Sheet: Fig 2
Fig 2B
	Ifit 3					cxcl10					Ccl5					Isg15
	shSCR	shCircCsnk1g3	shCircAnkib1	shCircBnc2		shSCR	shCircCsnk1g3	shCircAnkib1	shCircBnc2		shSCR	shCircCsnk1g3	shCircAnkib1	shCircBnc2		shSCR	shCircCsnk1g3	shCircAnkib1	shCircBnc2
	1	1.86607	1.6245	1.59912		1	2.63902	1.86607	0.831866		1	2	1.86607	3.23357		1	4.28709	2.2974	1.5741
	1	4.59479	3.03143	1.33129		1	2.63902	1.86607	0.752854		1	3.73213	1.07177	0.132263		1	3.73213	1.86607	0.98667
	1	10.5561	4	0.355815		1	2.14355	2.82843	0.722031		1	5.65685	9.84916	2.504		1	4.28709	4.59479	0.785344
	1	6.49802	12.1257	0.297594		1	1.1487	4.59479	1.22492		1	1	1	0.299309		1	1.86607	8.57419	0.419112
	1	5.65685	6.49802	0.757858		1	3.03143	5.27803	0.933033		1	1.7411	2.82843	0.870551		1	2	6.06287	1.1487
	1	9.84916	0.933033	0.933033		1	2.82843	1	1		1	4.28709	3.73213	1.6245		1	5.27803	1.6245	1
	1		5.65685	0.329877		1		6.49802	0.707107		1		2.46229	0.757858		1		3.24901	0.353553
Fig 2C
		shCircCsnk1g3
	IRF1	0.122533
	IRF3	0.0329675
	IRS1	0.0561275
	IRS2	0.0356575
	NF-KB pS536	0.110778
	STAT1 pY701	-0.0784375
	STAT3	-0.0992125
	STAT3 pY705	-0.0814575
	STAT5A	-0.164522
Fig 2D														Antibodies validation
	Ratio pTBK/total TBK				IRF 1									Lane 1 and Lane 2 = mouse sarcoma cells (p53KO Ccne1+)
	shSCR	shcCsnk1g3	shcAnkib1		shSCR	shcCsnk1g3	shcAnkib1
	1	2.11737	2.39024		1	2.85058	1.95
	1	1.61239	2.93785		1	1.41275	2.3
	1	1.88421	2.37482		1	2.61414
	1	1.93564	1.36983		1	1.34414
	1	1.54932	1.00257		1	2.37615
	1	2.91323	1.51501		1	0.406692
	1	2.84607			1	1.11
	1	1.53897			1	1.63
	1	1.22031
	1	1.03813
	1	0.99935
	1	1.56102
Fig 2E		Ifit3	Cxcl10	Ifih1	Isg15			Ifit3	Cxcl10	Ifih1	Isg15
	shSCR	1	1	1	1		shSCR	1	1	1	1
		1	1	1	1			1	1	1	1
		1	1	1	1			1	1	1	1
		1	1	1	1			1	1	1	1
	shLinAnkib1	2.29936	3.69499	2.0242	1.45502		shLinCsnk1g3	0.0130599	0.725356	0.284932	0.236535
		1.58338	2.27857	0.933845	1.33124			0.00641288	0.368439	0.164244	0.076032
		0.758628	1.10876	0.914576	0.36698			0.0124901	0.474277	0.510179	0.163041
		0.696823	0.940971	0.549106	0.420494			0.42072	0.756531	0.563617	0.912288
								0.409461	1.24062	1.45261
Fig 2F
		circAnkib1			circCsnk1g3			GAPDH			U6
	Cytosol	91.0932	88.91	88.97	85.4431	85.13	85.06	81.2195	73.89	74.02	39.9029	33.19	32.52
	Nucleus	8.91	11.09	11.03	14.56	14.87	14.94	18.78	26.11	25.98	60.1	66.82	67.48
Fig 2I
	Not treated	Not treated	RnaseR treated	RnaseR treated		Not treated	Not treated	RnaseR treated	RnaseR treated
	LinCsnk1g3	circCsnk1g3	LinCsnk1g3	circCsnk1g3		LinAnkib1	circAnkib1	LinAnkib1	circAnkib1
	21	20	11	13		13	6	3	10
	3	5	2	8		14	7	9	12
	19	38	7	13		15	18	16	16
	23	11	9	18		13	18	10	4
	19	26	13	15		17	4	6	7
	3	21	6	6		24	6	5	7
	7	13	4	10		20	7	9	12
	6	8	11	10		16	6	12	9
	11	20	6	13		15	8	8	8
	8	7	10	22		24	7	6	9
	17	14	9	4		10	0	6	3
	11	15	6	5		8	12	5	7
	8	8	6	9		18	7	4	7
	10	9	7	4		17	5	4	6
	13	13	9	2		20	17	3	5
	16	8	7	10		16	5	4	13
	8	7	6	12		16	6	6	14
	15	15	9	11		27	12	3	5
	6	6	13	16		10	6	25	19
	18	9	10	9		10	4	12	17
	3	8	4	8		12	3	6	8
	7	12	2	6		14	3	6	9
	3	6	3	6		17	4	5	10
	10	5	9	16		12	3	6	7
	9	7	3	12		14	1	6	8
	11	10	5	4		22	7	3	12
	8	6	2	12		15	2	10	6
	13	8	3	6		23	6	3	7
	10	15	12	8		26	7	2	11
	9	5	7	14		14	3	3	10
	11	4	15	7		28	12	3	3
	12	8	3	15		11	6	2	9
	12	7	23	16		25	17	4	4
	14	5	15	23		5	1	6	10
	36	11	4	12		28	8	6	5
	33	19	5	9		12	18	6	10
	32	13	7	4		29	6	6	8
	7	4	5	3		24	11	2	7
	11	3	6	4		5	9	8	12
	15	6	10	8		23	11	5	4
	21	14	10	8		14	20	4	4
	23	18				21	13	8	9
	22	9				25	3	5	7
	7	11				22	4	11	18
	10	8				14	24	12	2
	10	19				22	4	2	3
	21	4				27	7	5	3
	18	12				12	3	4	4
	37	22				32	17	3	6
	37	15				14	18	5	9
	30	40				7	23	5	2
	25	22				11	17	0	7
	15	35				30	33	2	14
	11	17				7	18	4	7
	5	9				10	5	7	5
	5	6				17	10	3	4
	6	3				9	11	2	6
	4	5				18	7	3	4
	5	6				19	38	4	5
	3	3				5	3	2	9
						8	6	7	13
						4	4	4	6
						2	5	2	18
						2	4	4	5
						9	8	14	7
						3	4	8	5
						9	7	3	4
						26	23	5	8
								3	5
								1	5
								10	11
								6	9
								6	8
								4	4
								2	5
								4	4
								8	5
								7	3

## Sheet: Fig S2
Fig S2A
	shCircCsnk1g3
		Ifih1		Cxcl10		Ccl5		Ifit3		circCsnk1g3
	shCTR	1	1	1	1	1	1	1	1	1
	shcCsnk1g3 #2	3.2	1.1	1.2	2.8	3.7	11.3	2	24.2	0.2
		Ifih1		Cxcl1		Ccl5		Cxcl10		Ifit3		Isg15		circCsnk1g3
	shCTR	1	1	1	1	1	1	1	1	1	1	1	1	1	1
	shcCsnk1g3 #3	2.63902	3.4822	2.8651	1.51808	1.89035	2.43663	2	2.1	5.6	4.9	3.1	2.5	0.1	0.15
Fig S2B
	shCircAnkib1
		Isg15		Cxcl10		Ccl5		Ifih1		Cxcl9		circAnkib1
	shCTR	1	1	1	1	1	1	1	1	1	1	1	1
	shcAnkib1 #2	12.478	7.726	5.939	6.306	10.9	6.644	8.321	8.17	13.918	9.735	0.37	0.18
		Isg15			Cxcl10			Ccl5			Ifih1			Ifit3			circAnkib1
	shCTR	1	1	1	1	1	1	1	1	1	1	1	1	1	1	1	1	1
	shcAnkib1 #3	1.40643	1.61152	0.7	3.45298	2.93043	1.86716	5.66444	1.41155	11.6	2.78331	1.67109	1.24607	3.19715	2.93668	1.13029	0.1	0.3

## Sheet: Fig 3
Fig 3A
		Cxcl9			Cxcl10			Isg15			Ifih1			Ifit3
	RIG-I WT	1	1	1	1	1	1	1	1	1	1	1	1	1	1	1
	RIG-I KD	0.208323	0.449587	0.333506	0.495013	0.457973	0.241835	0.329824	0.0744347	0.32768	0.158868	0.0392434	0.171979	0.0850448	0.0167475	0.0226873
Fig 3B
		Cxcl9			Cxcl10			Isg15			Ifit3
	MDA5 WT	1	1	1	1	1	1	1	1	1	1	1	1
	MDA5 KD	1.57818	0.732115	1.52287	2.97011	0.859802	0.736025	2.25988	0.220105	0.649165	3.04303	0.0440135	0.306562
Fig 3C
	cxcl9
		shSCR				shcircAnkib1				shcircCsnk1g3
	RIG-I WT	1	1	1	1	2.00648	9.50114	12.0777	12.9853	4.49235	12.0311	15	13.3052
	RIG-I KD	1	1	1	1	4.88378	0.168146	2.03065	2.43981	1.38981	0.862761	0.02	3.12539
	Isg15
		shSCR			shcircAnkib1			shcircCsnk1g3
	RIG-I WT	1	1	1	3.2	2.7	2.6	6.7	2.8	4.3
	RIG-I KD	1	1	1	0.15	0.1	0.87	0.8	0.8	2.2
	ccl5
		shSCR				shcircAnkib1				shcircCsnk1g3
	RIG-I WT	1	1	1	1	2.1	2.2	3.9	2.9	2	3	4.1	5
	RIG-I KD	1	1	1	1	0.7	1.7	1.5	0.6	0.5	1.7	0.2	0.75
	Ifih1
		shSCR					shcircAnkib1				shcircCsnk1g3
	RIG-I WT	1	1	1	1	1	2.96475	10	2.81527	5.6518	2.4	3.9	1.7	7.6881	8.18056
	RIG-I KD	1	1	1	1	1	5.78848	0.5	1.54923	1.01	0.9	2.7	0.13	0.199529	4.40948
	Ifit3
		shSCR				shcircAnkib1				shcircCsnk1g3
	RIG-I WT	1	1	1	1	2	2.1	1.85	1.3	1.8	3.1	4.3	1.4
	RIG-I KD	1	1	1	1	1.9	0.14	0.3	1.6	0.8	0.18	8.8	0.1
Fig 3D
	circAnkib1			circCsnk1g3
	M	RIP		M	RIP
	1.12131	3.03488		1.20229	4.00455
	1.14572	2.92274		1.46037	3.35734
Fig 3F
	CTR	sgCircCsnk1g3	sgCircAnkib1
	1	1.79211	2.01755
	1	1.89318	2.00953
Fig 3J
	cxcl10			ccl5			Ifih1			Ifit3
	NT	Abema		NT	Abema		NT	Abema		NT	Abema
	1	19.6983		1	8.57271		1	5.20996		1	6.63711
	1	33.9268		1	6.65282		1	4.8714		1	2.08574
	1	11.5727		1	3.58684		1	1.33858		1	2.83
	1	7.36095					1	4.94457		1	4.6
	1	2.78					1	5.1		1	8.4
	1	1.24					1	2.2
Fig 3K
	cxcl10			ccl5			Ifih1			Ifit3
	shSCR	shCircCsnk1g3		shSCR	shCircCsnk1g3		shSCR	shCircCsnk1g3		shSCR	shCircCsnk1g3
	1	1.46693		1	1.51572		1	2.46229		1	0.504948
	1	1.20912		1	2.14355		1	5.65685		1	1.13022
	1	4.92458		1	1.80359		1	2.63902		1	2.82843
	1	3.92217					1	3.88064		1	1.6245
	1	1.5					1	2.12487		1	2.3
	1	2.2					1	2.70305		1	0.94

## Sheet: Fig S3
Fig S3A
	Cas9-sgCTR	Cas9 sgPKR
	1	0.37
	1	0.14
	1	0.35
	1	0.21
	1	0.3
Fig S3B
	shSCR = 1
	Cxcl10					Ccl5					Ifih1
	WT circANkib1	WT circCsnk1g3	KO circANkib1	KO circCsnk1g3		WT circANkib1	WT circCsnk1g3	KO circANkib1	KO circCsnk1g3		WT circANkib1	WT circCsnk1g3	KO circANkib1	KO circCsnk1g3
	2.32273	1.55623	3.7295	1.73742		6.9644	25.9921	4.92458	2		1.09007	2.21622	2.41426	1.52038
	0.934562	1.3774	2.16209	2.22803		3.73213	9.18959	1.86607	2.46229		1.5221	1.57348	1.71248	1.73241
	1.6245	2.46229	1.51572	1		4	19.6983	4.59479	1.31951			2.60673		4.10704
	1.31951	1.6245	2.46229	3.4822		8	3.86375	4.92458	14.9285			1.44464		3.21561
	1.41421	2	5.27803	0.933033		2.63902	18.3792	1.23114	3.03143
	1.7411	1.41421	1.51572	9.84916		2.82843	29.8571	8	9.84916
	2.46229	13.9288	1.07177	9.18959			2.2974		0.267943
	1.41421	2.63902	0.812252	1.51572			5.27803		32
	2	1.23114	1.7411	0.870551
		1.51572		1.86607
		1.6245		1.7411
	Ifit3					Isg15
	WT circANkib1	WT circCsnk1g3	KO circANkib1	KO circCsnk1g3		WT circANkib1	WT circCsnk1g3	KO circANkib1	KO circCsnk1g3
	1.86607	3.03143	2.46229	0.659754		1.51572	1.6245	1.51572	0.707107
	1.31951	2.14355	2	1.1487		1	0.870551	1.31951	2.63902
	2	1.41421	2.46229	2.14355		1.1487	1.1487	1.51572	1
	0.93	3.24901	1.52	3.4822		1.6245	1.7411	1.51572	1.07177
		3.24901		1.6245		1.1487	1	1.1487	0.574349
						1.41421	1.1487	0.535887	1.6245
						3.24901	2.82843
Fig S3C
Fig S3D
	cxcl1					Ifih1					cxcl10					ccl5					Ifit3
	shSCR					shSCR					shSCR					shSCR					shSCR
	RIG-I WT	1	1	1		RIG-I WT	1	1	1		RIG-I WT	1	1	1		RIG-I WT	1	1	1		RIG-I WT	1	1	1
	RIG-I KO	1	1	1		RIG-I KO	1	1	1		RIG-I KO	1	1	1		RIG-I KO	1	1	1		RIG-I KO	1	1	1
	shCircCsnk1g3					shCircCsnk1g3					shCircCsnk1g3					shCircCsnk1g3					shCircCsnk1g3
	RIG-I WT	24	12	10		RIG-I WT	4.2	38.7	6		RIG-I WT	5.44	13.7	5.7		RIG-I WT	2.4	3.2	4.6		RIG-I WT	3.86	2.2	4.2
	RIG-I KO	0.55	0.98	4.8		RIG-I KO	1.13	0.7	1.03		RIG-I KO	0.8	1.02	0.68		RIG-I KO	0.42	0.56	0.43		RIG-I KO	1.1	0.29	0.54
Fig S3E
	circCsnk1g3	circAnkib1
	1869	361
	2324	391
	2622	441
	1739	373
	2780	349
	1822	400
Fig S3F
	circAnkib1	linAnkib1	circCsnk1g3	linCsnk1g3	circBnc2	linBnc2
	1.37293	0.816111	1.35605	1.04998	0.623184	0.770002
	3.98148	1.79511	1.78061	1.14048	1.30783	1.70836
	1.28259	1.05848	3.32817	0.74179	1.12016	1.14882
	1.4942	0.616941	1.23232	0.755664	1.0509	1.06432
	2.01707	0.768256	2.60429	0.893657	0.988825	0.577121

## Sheet: Fig 4
Fig 4A							Example of gating strategy for CD45+CD8+ and CD45+CD4+ cells
	CD4			CD8
	shSCR	shcCsnk1g3		shSCR	shcCsnk1g3
	0.483666	0.0750936		0.408945	0.0872337
	0.59397	0.179171		0.436269	0.423641
	0.595929	0.0151023		0.507994	0.0718883
	0.393153	0.00717661		0.468485	0.0187816
	1.26982	0.199632		1.48346	0.175851
	3.10965	0.0836555		3.32861	0.212155
	1.09814	0.00191838		1.22633	0.0070998
	0.934878	0.427409		0.987876	0.452722
	1.6563	0.0052518		1.25867	0.00740353
	0.347997	0.105535		0.521325	0.148954
	0.647643			0.678444
	0.868857			0.693597
Fig 4H
	shSCR	7	7	3	0	0	4	1	7	9	4	0	1	5	2	5	2	2	0	0	2	4	4	3	1	1	0	0	4	3	0	0	1	0	0	2	0	2	0	2	2	0	1	2	2	4	3	2	2
	shCircCsnk1g3	0	4	9	8	7	2	1	3	6	12	10	12	4	4	3	6	6	7	12	4	4	6	6	14	7	6	3	1	6	3	10	8	6	3	4	6	4	1	2	4	4	1	7	3	4	7	4	4
Fig 4I	Normalized tumor weights (mean of shSCR = 1)
	shSCR	shcAnkib1	shcCsnk1g3
	0.806452	1.03226	0.83871
	1.51613	1.03226	1.80645
	1.03226	0.83871	1.19355
	0.806452	1.35484	1.77419
	0.83871	0.709677	0.580645
[truncated: 123 more columns]

## Sheet: Fig S4
Fig S4C
	Pd1			Tnfrsf4			Tim3			Ctla4			Prf1			Gzmb			Infg
	shSCR	shCircCsnk1g3		shSCR	shCircCsnk1g3		shSCR	shCircCsnk1g3		shSCR	shCircCsnk1g3		shSCR	shCircCsnk1g3		shSCR	shCircCsnk1g3		shSCR	shCircCsnk1g3
	1	0.15872		1	0.286341		1	0.415102		1	0.4		1	2.28806		1	2.76415		1	3.6742
	1	0.113785		1	0.108347		1	0.053		1	0.73		1	0.557267		1	0.351015		1	4.5493
	1	0.243796		1	0.170202		1	0.118		1	0.136		1	1.63249		1	0.774249		1	1.08487
																1	2.63		1	3.2
Fig S4E
	shSCR	shCircCsnk1g3
	0.0370591	0
	0.036289	0.00837232
	0.0241213	0.0054273
